# Supplementary material for: Secreted IgM modulates IL-10 expression in B cells
Source: Nat Commun. 2024 Jan 5;15:324. doi: 10.1038/s41467-023-44382-w (PMC10773282; doi:10.1038/s41467-023-44382-w)
Supplement: Supplementary file 4 — Supplementary Data 1 [file 41467_2023_44382_MOESM4_ESM.xlsx]

## Sheet: B1A_pos
clonotype	raw_clonotype_id	barcode	is_cell	contig_id	high_confidence	length	chain	v_gene	d_gene	j_gene	c_gene	full_length	productive	cdr3	cdr3_nt	reads	umis	raw_consensus_id	newbarcode	Freq	my.raw_clonotype_id	clonotype.Freq	proportion	total.colonotype
1	clonotype1	CGATCGGCACGAAACG.1	TRUE	CGATCGGCACGAAACG-1_contig_1	TRUE	508	IGK	IGKV3-7		IGKJ2	IGKC	TRUE	TRUE	CQHSWEIPYTF	TGTCAGCACAGTTGGGAGATTCCGTACACGTTC	20420	24	clonotype1_consensus_1	CGATCGGCACGAAACG	143	clonotype1	143	0.0463684	804
1	clonotype1	GAAATGAGTTGAGTTC.1	TRUE	GAAATGAGTTGAGTTC-1_contig_1	TRUE	505	IGK	IGKV3-7		IGKJ2	IGKC	TRUE	TRUE	CQHSWEIPYTF	TGTCAGCACAGTTGGGAGATTCCGTACACGTTC	5676	6	clonotype1_consensus_1	GAAATGAGTTGAGTTC	143	clonotype1	143	0.0463684	804
1	clonotype1	CGATGGCGTCTGCGGT.1	TRUE	CGATGGCGTCTGCGGT-1_contig_1	TRUE	545	IGK	IGKV3-7		IGKJ2	IGKC	TRUE	TRUE	CQHSWEIPYTF	TGTCAGCACAGTTGGGAGATTCCGTACACGTTC	27282	35	clonotype1_consensus_1	CGATGGCGTCTGCGGT	143	clonotype1	143	0.0463684	804
1	clonotype1	GTCTTCGAGGAGTTTA.1	TRUE	GTCTTCGAGGAGTTTA-1_contig_1	TRUE	506	IGK	IGKV3-7		IGKJ2	IGKC	TRUE	TRUE	CQHSWEIPYTF	TGTCAGCACAGTTGGGAGATTCCGTACACGTTC	25502	29	clonotype1_consensus_1	GTCTTCGAGGAGTTTA	143	clonotype1	143	0.0463684	804
1	clonotype1	AGCAGCCTCGCTAGCG.1	TRUE	AGCAGCCTCGCTAGCG-1_contig_1	TRUE	508	IGK	IGKV3-7		IGKJ2	IGKC	TRUE	TRUE	CQHSWEIPYTF	TGTCAGCACAGTTGGGAGATTCCGTACACGTTC	49234	50	clonotype1_consensus_1	AGCAGCCTCGCTAGCG	143	clonotype1	143	0.0463684	804
1	clonotype1	AAACGGGAGTGACTCT.1	TRUE	AAACGGGAGTGACTCT-1_contig_1	TRUE	508	IGK	IGKV3-7		IGKJ2	IGKC	TRUE	TRUE	CQHSWEIPYTF	TGTCAGCACAGTTGGGAGATTCCGTACACGTTC	18864	19	clonotype1_consensus_1	AAACGGGAGTGACTCT	143	clonotype1	143	0.0463684	804
1	clonotype1	AAACCTGTCTGGCGAC.1	TRUE	AAACCTGTCTGGCGAC-1_contig_1	TRUE	505	IGK	IGKV3-7		IGKJ2	IGKC	TRUE	TRUE	CQHSWEIPYTF	TGTCAGCACAGTTGGGAGATTCCGTACACGTTC	72816	89	clonotype1_consensus_1	AAACCTGTCTGGCGAC	143	clonotype1	143	0.0463684	804
1	clonotype1	TCGCGAGAGGGTCTCC.1	TRUE	TCGCGAGAGGGTCTCC-1_contig_1	TRUE	508	IGK	IGKV3-7		IGKJ2	IGKC	TRUE	TRUE	CQHSWEIPYTF	TGTCAGCACAGTTGGGAGATTCCGTACACGTTC	12058	24	clonotype1_consensus_1	TCGCGAGAGGGTCTCC	143	clonotype1	143	0.0463684	804
1	clonotype1	GCGCAGTCAGATGGGT.1	TRUE	GCGCAGTCAGATGGGT-1_contig_1	TRUE	508	IGK	IGKV3-7		IGKJ2	IGKC	TRUE	TRUE	CQHSWEIPYTF	TGTCAGCACAGTTGGGAGATTCCGTACACGTTC	5880	6	clonotype1_consensus_1	GCGCAGTCAGATGGGT	143	clonotype1	143	0.0463684	804
1	clonotype1	CGGGTCAAGGACCACA.1	TRUE	CGGGTCAAGGACCACA-1_contig_1	TRUE	506	IGK	IGKV3-7		IGKJ2	IGKC	TRUE	TRUE	CQHSWEIPYTF	TGTCAGCACAGTTGGGAGATTCCGTACACGTTC	27582	31	clonotype1_consensus_1	CGGGTCAAGGACCACA	143	clonotype1	143	0.0463684	804
1	clonotype1	CTACGTCAGGCCATAG.1	TRUE	CTACGTCAGGCCATAG-1_contig_1	TRUE	511	IGK	IGKV3-7		IGKJ2	IGKC	TRUE	TRUE	CQHSWEIPYTF	TGTCAGCACAGTTGGGAGATTCCGTACACGTTC	9274	13	clonotype1_consensus_1	CTACGTCAGGCCATAG	143	clonotype1	143	0.0463684	804
1	clonotype1	GCATGCGAGTGTTGAA.1	TRUE	GCATGCGAGTGTTGAA-1_contig_1	TRUE	528	IGK	IGKV3-7		IGKJ2	IGKC	TRUE	TRUE	CQHSWEIPYTF	TGTCAGCACAGTTGGGAGATTCCGTACACGTTC	17060	17	clonotype1_consensus_1	GCATGCGAGTGTTGAA	143	clonotype1	143	0.0463684	804
1	clonotype1	TCCCGATTCTTGAGAC.1	TRUE	TCCCGATTCTTGAGAC-1_contig_1	TRUE	520	IGK	IGKV3-7		IGKJ2	IGKC	TRUE	TRUE	CQHSWEIPYTF	TGTCAGCACAGTTGGGAGATTCCGTACACGTTC	8034	8	clonotype1_consensus_1	TCCCGATTCTTGAGAC	143	clonotype1	143	0.0463684	804
1	clonotype1	TTAGGCATCATAAAGG.1	TRUE	TTAGGCATCATAAAGG-1_contig_1	TRUE	504	IGK	IGKV3-7		IGKJ2	IGKC	TRUE	TRUE	CQHSWEIPYTF	TGTCAGCACAGTTGGGAGATTCCGTACACGTTC	18812	20	clonotype1_consensus_1	TTAGGCATCATAAAGG	143	clonotype1	143	0.0463684	804
1	clonotype1	GTCAAGTAGGTGGGTT.1	TRUE	GTCAAGTAGGTGGGTT-1_contig_1	TRUE	510	IGK	IGKV3-7		IGKJ2	IGKC	TRUE	TRUE	CQHSWEIPYTF	TGTCAGCACAGTTGGGAGATTCCGTACACGTTC	31482	35	clonotype1_consensus_1	GTCAAGTAGGTGGGTT	143	clonotype1	143	0.0463684	804
1	clonotype1	TCTATTGAGAAGATTC.1	TRUE	TCTATTGAGAAGATTC-1_contig_1	TRUE	512	IGK	IGKV3-7		IGKJ2	IGKC	TRUE	TRUE	CQHSWEIPYTF	TGTCAGCACAGTTGGGAGATTCCGTACACGTTC	15842	19	clonotype1_consensus_1	TCTATTGAGAAGATTC	143	clonotype1	143	0.0463684	804
1	clonotype1	TCGCGTTCAATGAATG.1	TRUE	TCGCGTTCAATGAATG-1_contig_1	TRUE	508	IGK	IGKV3-7		IGKJ2	IGKC	TRUE	TRUE	CQHSWEIPYTF	TGTCAGCACAGTTGGGAGATTCCGTACACGTTC	49356	51	clonotype1_consensus_1	TCGCGTTCAATGAATG	143	clonotype1	143	0.0463684	804
1	clonotype1	TTAGTTCCACATCTTT.1	TRUE	TTAGTTCCACATCTTT-1_contig_1	TRUE	508	IGK	IGKV3-7		IGKJ2	IGKC	TRUE	TRUE	CQHSWEIPYTF	TGTCAGCACAGTTGGGAGATTCCGTACACGTTC	22594	30	clonotype1_consensus_1	TTAGTTCCACATCTTT	143	clonotype1	143	0.0463684	804
1	clonotype1	CATATTCAGAAACGCC.1	TRUE	CATATTCAGAAACGCC-1_contig_1	TRUE	504	IGK	IGKV3-7		IGKJ2	IGKC	TRUE	TRUE	CQHSWEIPYTF	TGTCAGCACAGTTGGGAGATTCCGTACACGTTC	14594	21	clonotype1_consensus_1	CATATTCAGAAACGCC	143	clonotype1	143	0.0463684	804
1	clonotype1	TTATGCTTCCGCATAA.1	TRUE	TTATGCTTCCGCATAA-1_contig_1	TRUE	505	IGK	IGKV3-7		IGKJ2	IGKC	TRUE	TRUE	CQHSWEIPYTF	TGTCAGCACAGTTGGGAGATTCCGTACACGTTC	27304	31	clonotype1_consensus_1	TTATGCTTCCGCATAA	143	clonotype1	143	0.0463684	804
1	clonotype1	CGTAGCGAGCTGAACG.1	TRUE	CGTAGCGAGCTGAACG-1_contig_1	TRUE	508	IGK	IGKV3-7		IGKJ2	IGKC	TRUE	TRUE	CQHSWEIPYTF	TGTCAGCACAGTTGGGAGATTCCGTACACGTTC	12956	13	clonotype1_consensus_1	CGTAGCGAGCTGAACG	143	clonotype1	143	0.0463684	804
1	clonotype1	AAATGCCGTCCTCTTG.1	TRUE	AAATGCCGTCCTCTTG-1_contig_1	TRUE	511	IGK	IGKV3-7		IGKJ2	IGKC	TRUE	TRUE	CQHSWEIPYTF	TGTCAGCACAGTTGGGAGATTCCGTACACGTTC	73050	84	clonotype1_consensus_1	AAATGCCGTCCTCTTG	143	clonotype1	143	0.0463684	804
1	clonotype1	CGAGCACGTGAACCTT.1	TRUE	CGAGCACGTGAACCTT-1_contig_1	TRUE	498	IGK	IGKV3-7		IGKJ2	IGKC	TRUE	TRUE	CQHSWEIPYTF	TGTCAGCACAGTTGGGAGATTCCGTACACGTTC	12074	19	clonotype1_consensus_1	CGAGCACGTGAACCTT	143	clonotype1	143	0.0463684	804
1	clonotype1	TGTCCCAGTAAATACG.1	TRUE	TGTCCCAGTAAATACG-1_contig_1	TRUE	538	IGK	IGKV3-7		IGKJ2	IGKC	TRUE	TRUE	CQHSWEIPYTF	TGTCAGCACAGTTGGGAGATTCCGTACACGTTC	40048	45	clonotype1_consensus_1	TGTCCCAGTAAATACG	143	clonotype1	143	0.0463684	804
1	clonotype1	CGCGGTAGTAAGTTCC.1	TRUE	CGCGGTAGTAAGTTCC-1_contig_1	TRUE	520	IGK	IGKV3-7		IGKJ2	IGKC	TRUE	TRUE	CQHSWEIPYTF	TGTCAGCACAGTTGGGAGATTCCGTACACGTTC	22142	26	clonotype1_consensus_1	CGCGGTAGTAAGTTCC	143	clonotype1	143	0.0463684	804
1	clonotype1	CATCGAAGTAAGTAGT.1	TRUE	CATCGAAGTAAGTAGT-1_contig_1	TRUE	527	IGK	IGKV3-7		IGKJ2	IGKC	TRUE	TRUE	CQHSWEIPYTF	TGTCAGCACAGTTGGGAGATTCCGTACACGTTC	23434	21	clonotype1_consensus_1	CATCGAAGTAAGTAGT	143	clonotype1	143	0.0463684	804
1	clonotype1	CACCTTGCACGTCAGC.1	TRUE	CACCTTGCACGTCAGC-1_contig_1	TRUE	508	IGK	IGKV3-7		IGKJ2	IGKC	TRUE	TRUE	CQHSWEIPYTF	TGTCAGCACAGTTGGGAGATTCCGTACACGTTC	14654	18	clonotype1_consensus_1	CACCTTGCACGTCAGC	143	clonotype1	143	0.0463684	804
1	clonotype1	AACCATGCAGACAGGT.1	TRUE	AACCATGCAGACAGGT-1_contig_1	TRUE	508	IGK	IGKV3-7		IGKJ2	IGKC	TRUE	TRUE	CQHSWEIPYTF	TGTCAGCACAGTTGGGAGATTCCGTACACGTTC	26166	29	clonotype1_consensus_1	AACCATGCAGACAGGT	143	clonotype1	143	0.0463684	804
1	clonotype1	TCGGGACAGAGACTTA.1	TRUE	TCGGGACAGAGACTTA-1_contig_1	TRUE	518	IGK	IGKV3-7		IGKJ2	IGKC	TRUE	TRUE	CQHSWEIPYTF	TGTCAGCACAGTTGGGAGATTCCGTACACGTTC	8826	11	clonotype1_consensus_1	TCGGGACAGAGACTTA	143	clonotype1	143	0.0463684	804
1	clonotype1	CTGCGGAGTTTGTGTG.1	TRUE	CTGCGGAGTTTGTGTG-1_contig_1	TRUE	510	IGK	IGKV3-7		IGKJ2	IGKC	TRUE	TRUE	CQHSWEIPYTF	TGTCAGCACAGTTGGGAGATTCCGTACACGTTC	33076	39	clonotype1_consensus_1	CTGCGGAGTTTGTGTG	143	clonotype1	143	0.0463684	804
1	clonotype1	ATAAGAGTCGATCCCT.1	TRUE	ATAAGAGTCGATCCCT-1_contig_1	TRUE	505	IGK	IGKV3-7		IGKJ2	IGKC	TRUE	TRUE	CQHSWEIPYTF	TGTCAGCACAGTTGGGAGATTCCGTACACGTTC	13584	24	clonotype1_consensus_1	ATAAGAGTCGATCCCT	143	clonotype1	143	0.0463684	804
1	clonotype1	TCGGTAAAGAATGTGT.1	TRUE	TCGGTAAAGAATGTGT-1_contig_1	TRUE	508	IGK	IGKV3-7		IGKJ2	IGKC	TRUE	TRUE	CQHSWEIPYTF	TGTCAGCACAGTTGGGAGATTCCGTACACGTTC	24252	25	clonotype1_consensus_1	TCGGTAAAGAATGTGT	143	clonotype1	143	0.0463684	804
1	clonotype1	TTTGTCAAGCACGCCT.1	TRUE	TTTGTCAAGCACGCCT-1_contig_1	TRUE	508	IGK	IGKV3-7		IGKJ2	IGKC	TRUE	TRUE	CQHSWEIPYTF	TGTCAGCACAGTTGGGAGATTCCGTACACGTTC	34184	35	clonotype1_consensus_1	TTTGTCAAGCACGCCT	143	clonotype1	143	0.0463684	804
1	clonotype1	ATCATCTCAAGCGAGT.1	TRUE	ATCATCTCAAGCGAGT-1_contig_1	TRUE	510	IGK	IGKV3-7		IGKJ2	IGKC	TRUE	TRUE	CQHSWEIPYTF	TGTCAGCACAGTTGGGAGATTCCGTACACGTTC	12074	13	clonotype1_consensus_1	ATCATCTCAAGCGAGT	143	clonotype1	143	0.0463684	804
1	clonotype1	GTGTTAGAGACCTAGG.1	TRUE	GTGTTAGAGACCTAGG-1_contig_1	TRUE	508	IGK	IGKV3-7		IGKJ2	IGKC	TRUE	TRUE	CQHSWEIPYTF	TGTCAGCACAGTTGGGAGATTCCGTACACGTTC	8880	9	clonotype1_consensus_1	GTGTTAGAGACCTAGG	143	clonotype1	143	0.0463684	804
1	clonotype1	ACGGAGACATTTCAGG.1	TRUE	ACGGAGACATTTCAGG-1_contig_1	TRUE	541	IGK	IGKV3-7		IGKJ2	IGKC	TRUE	TRUE	CQHSWEIPYTF	TGTCAGCACAGTTGGGAGATTCCGTACACGTTC	17068	19	clonotype1_consensus_1	ACGGAGACATTTCAGG	143	clonotype1	143	0.0463684	804
1	clonotype1	TACGGATTCCTGCTTG.1	TRUE	TACGGATTCCTGCTTG-1_contig_1	TRUE	508	IGK	IGKV3-7		IGKJ2	IGKC	TRUE	TRUE	CQHSWEIPYTF	TGTCAGCACAGTTGGGAGATTCCGTACACGTTC	8264	8	clonotype1_consensus_1	TACGGATTCCTGCTTG	143	clonotype1	143	0.0463684	804
1	clonotype1	GGTGAAGAGAACTCGG.1	TRUE	GGTGAAGAGAACTCGG-1_contig_1	TRUE	510	IGK	IGKV3-7		IGKJ2	IGKC	TRUE	TRUE	CQHSWEIPYTF	TGTCAGCACAGTTGGGAGATTCCGTACACGTTC	36022	39	clonotype1_consensus_1	GGTGAAGAGAACTCGG	143	clonotype1	143	0.0463684	804
1	clonotype1	GGACGTCTCATTGCCC.1	TRUE	GGACGTCTCATTGCCC-1_contig_1	TRUE	506	IGK	IGKV3-7		IGKJ2	IGKC	TRUE	TRUE	CQHSWEIPYTF	TGTCAGCACAGTTGGGAGATTCCGTACACGTTC	13962	18	clonotype1_consensus_1	GGACGTCTCATTGCCC	143	clonotype1	143	0.0463684	804
1	clonotype1	ACATCAGTCATCGATG.1	TRUE	ACATCAGTCATCGATG-1_contig_1	TRUE	577	IGK	IGKV3-7		IGKJ2	IGKC	TRUE	TRUE	CQHSWEIPYTF	TGTCAGCACAGTTGGGAGATTCCGTACACGTTC	17848	24	clonotype1_consensus_1	ACATCAGTCATCGATG	143	clonotype1	143	0.0463684	804
1	clonotype1	TTCGGTCCATGCGCAC.1	TRUE	TTCGGTCCATGCGCAC-1_contig_1	TRUE	519	IGK	IGKV3-7		IGKJ2	IGKC	TRUE	TRUE	CQHSWEIPYTF	TGTCAGCACAGTTGGGAGATTCCGTACACGTTC	10864	16	clonotype1_consensus_1	TTCGGTCCATGCGCAC	143	clonotype1	143	0.0463684	804
1	clonotype1	AACTCAGGTCGAAAGC.1	TRUE	AACTCAGGTCGAAAGC-1_contig_1	TRUE	505	IGK	IGKV3-7		IGKJ2	IGKC	TRUE	TRUE	CQHSWEIPYTF	TGTCAGCACAGTTGGGAGATTCCGTACACGTTC	34340	37	clonotype1_consensus_1	AACTCAGGTCGAAAGC	143	clonotype1	143	0.0463684	804
1	clonotype1	GCTCTGTGTTCGGCAC.1	TRUE	GCTCTGTGTTCGGCAC-1_contig_1	TRUE	539	IGK	IGKV3-7		IGKJ2	IGKC	TRUE	TRUE	CQHSWEIPYTF	TGTCAGCACAGTTGGGAGATTCCGTACACGTTC	11048	17	clonotype1_consensus_1	GCTCTGTGTTCGGCAC	143	clonotype1	143	0.0463684	804
1	clonotype1	CTGAAGTGTAAACCTC.1	TRUE	CTGAAGTGTAAACCTC-1_contig_1	TRUE	486	IGK	IGKV3-7		IGKJ2	IGKC	TRUE	TRUE	CQHSWEIPYTF	TGTCAGCACAGTTGGGAGATTCCGTACACGTTC	6134	6	clonotype1_consensus_1	CTGAAGTGTAAACCTC	143	clonotype1	143	0.0463684	804
1	clonotype1	CAGAATCCACCAGCAC.1	TRUE	CAGAATCCACCAGCAC-1_contig_1	TRUE	508	IGK	IGKV3-7		IGKJ2	IGKC	TRUE	TRUE	CQHSWEIPYTF	TGTCAGCACAGTTGGGAGATTCCGTACACGTTC	46314	46	clonotype1_consensus_1	CAGAATCCACCAGCAC	143	clonotype1	143	0.0463684	804
1	clonotype1	TACAGTGAGCCATCGC.1	TRUE	TACAGTGAGCCATCGC-1_contig_1	TRUE	505	IGK	IGKV3-7		IGKJ2	IGKC	TRUE	TRUE	CQHSWEIPYTF	TGTCAGCACAGTTGGGAGATTCCGTACACGTTC	47630	47	clonotype1_consensus_1	TACAGTGAGCCATCGC	143	clonotype1	143	0.0463684	804
1	clonotype1	CTACCCAGTCATCGGC.1	TRUE	CTACCCAGTCATCGGC-1_contig_1	TRUE	505	IGK	IGKV3-7		IGKJ2	IGKC	TRUE	TRUE	CQHSWEIPYTF	TGTCAGCACAGTTGGGAGATTCCGTACACGTTC	13556	15	clonotype1_consensus_1	CTACCCAGTCATCGGC	143	clonotype1	143	0.0463684	804
1	clonotype1	GACGCGTGTCGCGGTT.1	TRUE	GACGCGTGTCGCGGTT-1_contig_1	TRUE	505	IGK	IGKV3-7		IGKJ2	IGKC	TRUE	TRUE	CQHSWEIPYTF	TGTCAGCACAGTTGGGAGATTCCGTACACGTTC	9108	9	clonotype1_consensus_1	GACGCGTGTCGCGGTT	143	clonotype1	143	0.0463684	804
1	clonotype1	TGCCCTAAGATGTAAC.1	TRUE	TGCCCTAAGATGTAAC-1_contig_1	TRUE	508	IGK	IGKV3-7		IGKJ2	IGKC	TRUE	TRUE	CQHSWEIPYTF	TGTCAGCACAGTTGGGAGATTCCGTACACGTTC	2194	6	clonotype1_consensus_1	TGCCCTAAGATGTAAC	143	clonotype1	143	0.0463684	804
1	clonotype1	TACCTATGTATATGGA.1	TRUE	TACCTATGTATATGGA-1_contig_1	TRUE	540	IGK	IGKV3-7		IGKJ2	IGKC	TRUE	TRUE	CQHSWEIPYTF	TGTCAGCACAGTTGGGAGATTCCGTACACGTTC	21304	23	clonotype1_consensus_1	TACCTATGTATATGGA	143	clonotype1	143	0.0463684	804
1	clonotype1	ATCATGGTCAAGATCC.1	TRUE	ATCATGGTCAAGATCC-1_contig_1	TRUE	505	IGK	IGKV3-7		IGKJ2	IGKC	TRUE	TRUE	CQHSWEIPYTF	TGTCAGCACAGTTGGGAGATTCCGTACACGTTC	28842	26	clonotype1_consensus_1	ATCATGGTCAAGATCC	143	clonotype1	143	0.0463684	804
1	clonotype1	TCGTAGAGTATCTGCA.1	TRUE	TCGTAGAGTATCTGCA-1_contig_1	TRUE	509	IGK	IGKV3-7		IGKJ2	IGKC	TRUE	TRUE	CQHSWEIPYTF	TGTCAGCACAGTTGGGAGATTCCGTACACGTTC	60216	64	clonotype1_consensus_1	TCGTAGAGTATCTGCA	143	clonotype1	143	0.0463684	804
1	clonotype1	GGAACTTTCGATAGAA.1	TRUE	GGAACTTTCGATAGAA-1_contig_1	TRUE	508	IGK	IGKV3-7		IGKJ2	IGKC	TRUE	TRUE	CQHSWEIPYTF	TGTCAGCACAGTTGGGAGATTCCGTACACGTTC	17026	18	clonotype1_consensus_1	GGAACTTTCGATAGAA	143	clonotype1	143	0.0463684	804
1	clonotype1	CACCACTAGACTAGGC.1	TRUE	CACCACTAGACTAGGC-1_contig_1	TRUE	511	IGK	IGKV3-7		IGKJ2	IGKC	TRUE	TRUE	CQHSWEIPYTF	TGTCAGCACAGTTGGGAGATTCCGTACACGTTC	36560	38	clonotype1_consensus_1	CACCACTAGACTAGGC	143	clonotype1	143	0.0463684	804
1	clonotype1	AGGCCACTCCTGCTTG.1	TRUE	AGGCCACTCCTGCTTG-1_contig_1	TRUE	508	IGK	IGKV3-7		IGKJ2	IGKC	TRUE	TRUE	CQHSWEIPYTF	TGTCAGCACAGTTGGGAGATTCCGTACACGTTC	24980	27	clonotype1_consensus_1	AGGCCACTCCTGCTTG	143	clonotype1	143	0.0463684	804
1	clonotype1	AGTAGTCAGGACATTA.1	TRUE	AGTAGTCAGGACATTA-1_contig_1	TRUE	510	IGK	IGKV3-7		IGKJ2	IGKC	TRUE	TRUE	CQHSWEIPYTF	TGTCAGCACAGTTGGGAGATTCCGTACACGTTC	8364	10	clonotype1_consensus_1	AGTAGTCAGGACATTA	143	clonotype1	143	0.0463684	804
1	clonotype1	ATCCACCGTAGCTTGT.1	TRUE	ATCCACCGTAGCTTGT-1_contig_1	TRUE	509	IGK	IGKV3-7		IGKJ2	IGKC	TRUE	TRUE	CQHSWEIPYTF	TGTCAGCACAGTTGGGAGATTCCGTACACGTTC	19728	23	clonotype1_consensus_1	ATCCACCGTAGCTTGT	143	clonotype1	143	0.0463684	804
1	clonotype1	GGCAATTAGTAGTGCG.1	TRUE	GGCAATTAGTAGTGCG-1_contig_1	TRUE	498	IGK	IGKV3-7		IGKJ2	IGKC	TRUE	TRUE	CQHSWEIPYTF	TGTCAGCACAGTTGGGAGATTCCGTACACGTTC	13394	18	clonotype1_consensus_1	GGCAATTAGTAGTGCG	143	clonotype1	143	0.0463684	804
1	clonotype1	AGCGGTCCAATCGAAA.1	TRUE	AGCGGTCCAATCGAAA-1_contig_1	TRUE	510	IGK	IGKV3-7		IGKJ2	IGKC	TRUE	TRUE	CQHSWEIPYTF	TGTCAGCACAGTTGGGAGATTCCGTACACGTTC	23060	31	clonotype1_consensus_1	AGCGGTCCAATCGAAA	143	clonotype1	143	0.0463684	804
1	clonotype1	TGCGCAGCATCCAACA.1	TRUE	TGCGCAGCATCCAACA-1_contig_1	TRUE	544	IGK	IGKV3-7		IGKJ2	IGKC	TRUE	TRUE	CQHSWEIPYTF	TGTCAGCACAGTTGGGAGATTCCGTACACGTTC	70432	71	clonotype1_consensus_1	TGCGCAGCATCCAACA	143	clonotype1	143	0.0463684	804
1	clonotype1	CCAATCCCAATAACGA.1	TRUE	CCAATCCCAATAACGA-1_contig_1	TRUE	508	IGK	IGKV3-7		IGKJ2	IGKC	TRUE	TRUE	CQHSWEIPYTF	TGTCAGCACAGTTGGGAGATTCCGTACACGTTC	39074	42	clonotype1_consensus_1	CCAATCCCAATAACGA	143	clonotype1	143	0.0463684	804
1	clonotype1	GGCAATTGTTCCCTTG.1	TRUE	GGCAATTGTTCCCTTG-1_contig_1	TRUE	508	IGK	IGKV3-7		IGKJ2	IGKC	TRUE	TRUE	CQHSWEIPYTF	TGTCAGCACAGTTGGGAGATTCCGTACACGTTC	27908	29	clonotype1_consensus_1	GGCAATTGTTCCCTTG	143	clonotype1	143	0.0463684	804
1	clonotype1	TACCTTAGTCAAGCGA.1	TRUE	TACCTTAGTCAAGCGA-1_contig_1	TRUE	510	IGK	IGKV3-7		IGKJ2	IGKC	TRUE	TRUE	CQHSWEIPYTF	TGTCAGCACAGTTGGGAGATTCCGTACACGTTC	9118	11	clonotype1_consensus_1	TACCTTAGTCAAGCGA	143	clonotype1	143	0.0463684	804
1	clonotype1	TGGCCAGGTAAATGAC.1	TRUE	TGGCCAGGTAAATGAC-1_contig_1	TRUE	509	IGK	IGKV3-7		IGKJ2	IGKC	TRUE	TRUE	CQHSWEIPYTF	TGTCAGCACAGTTGGGAGATTCCGTACACGTTC	11630	11	clonotype1_consensus_1	TGGCCAGGTAAATGAC	143	clonotype1	143	0.0463684	804
1	clonotype1	CAGTAACTCGAACTGT.1	TRUE	CAGTAACTCGAACTGT-1_contig_1	TRUE	508	IGK	IGKV3-7		IGKJ2	IGKC	TRUE	TRUE	CQHSWEIPYTF	TGTCAGCACAGTTGGGAGATTCCGTACACGTTC	19118	17	clonotype1_consensus_1	CAGTAACTCGAACTGT	143	clonotype1	143	0.0463684	804
1	clonotype1	CGCGGTAGTAATCACC.1	TRUE	CGCGGTAGTAATCACC-1_contig_1	TRUE	508	IGK	IGKV3-7		IGKJ2	IGKC	TRUE	TRUE	CQHSWEIPYTF	TGTCAGCACAGTTGGGAGATTCCGTACACGTTC	21890	24	clonotype1_consensus_1	CGCGGTAGTAATCACC	143	clonotype1	143	0.0463684	804
1	clonotype1	GCGGGTTGTACCGTAT.1	TRUE	GCGGGTTGTACCGTAT-1_contig_1	TRUE	508	IGK	IGKV3-7		IGKJ2	IGKC	TRUE	TRUE	CQHSWEIPYTF	TGTCAGCACAGTTGGGAGATTCCGTACACGTTC	21546	30	clonotype1_consensus_1	GCGGGTTGTACCGTAT	143	clonotype1	143	0.0463684	804
1	clonotype1	GACCAATAGTTTAGGA.1	TRUE	GACCAATAGTTTAGGA-1_contig_1	TRUE	510	IGK	IGKV3-7		IGKJ2	IGKC	TRUE	TRUE	CQHSWEIPYTF	TGTCAGCACAGTTGGGAGATTCCGTACACGTTC	67816	68	clonotype1_consensus_1	GACCAATAGTTTAGGA	143	clonotype1	143	0.0463684	804
1	clonotype1	CAGCAGCAGTGGACGT.1	TRUE	CAGCAGCAGTGGACGT-1_contig_1	TRUE	508	IGK	IGKV3-7		IGKJ2	IGKC	TRUE	TRUE	CQHSWEIPYTF	TGTCAGCACAGTTGGGAGATTCCGTACACGTTC	15252	18	clonotype1_consensus_1	CAGCAGCAGTGGACGT	143	clonotype1	143	0.0463684	804
1	clonotype1	TTGAACGCAGACAAAT.1	TRUE	TTGAACGCAGACAAAT-1_contig_1	TRUE	540	IGK	IGKV3-7		IGKJ2	IGKC	TRUE	TRUE	CQHSWEIPYTF	TGTCAGCACAGTTGGGAGATTCCGTACACGTTC	13052	14	clonotype1_consensus_1	TTGAACGCAGACAAAT	143	clonotype1	143	0.0463684	804
1	clonotype1	TTGAACGCAGTAAGAT.1	TRUE	TTGAACGCAGTAAGAT-1_contig_1	TRUE	508	IGK	IGKV3-7		IGKJ2	IGKC	TRUE	TRUE	CQHSWEIPYTF	TGTCAGCACAGTTGGGAGATTCCGTACACGTTC	17396	18	clonotype1_consensus_1	TTGAACGCAGTAAGAT	143	clonotype1	143	0.0463684	804
1	clonotype1	TTGAACGCATTCCTGC.1	TRUE	TTGAACGCATTCCTGC-1_contig_1	TRUE	508	IGK	IGKV3-7		IGKJ2	IGKC	TRUE	TRUE	CQHSWEIPYTF	TGTCAGCACAGTTGGGAGATTCCGTACACGTTC	28886	32	clonotype1_consensus_1	TTGAACGCATTCCTGC	143	clonotype1	143	0.0463684	804
1	clonotype1	TGCGTGGAGCTGCGAA.1	TRUE	TGCGTGGAGCTGCGAA-1_contig_1	TRUE	509	IGK	IGKV3-7		IGKJ2	IGKC	TRUE	TRUE	CQHSWEIPYTF	TGTCAGCACAGTTGGGAGATTCCGTACACGTTC	20672	25	clonotype1_consensus_1	TGCGTGGAGCTGCGAA	143	clonotype1	143	0.0463684	804
1	clonotype1	GTGTGCGAGCCGGTAA.1	TRUE	GTGTGCGAGCCGGTAA-1_contig_1	TRUE	530	IGK	IGKV3-7		IGKJ2	IGKC	TRUE	TRUE	CQHSWEIPYTF	TGTCAGCACAGTTGGGAGATTCCGTACACGTTC	17692	21	clonotype1_consensus_1	GTGTGCGAGCCGGTAA	143	clonotype1	143	0.0463684	804
1	clonotype1	ACACCAAAGGATTCGG.1	TRUE	ACACCAAAGGATTCGG-1_contig_1	TRUE	509	IGK	IGKV3-7		IGKJ2	IGKC	TRUE	TRUE	CQHSWEIPYTF	TGTCAGCACAGTTGGGAGATTCCGTACACGTTC	25832	31	clonotype1_consensus_1	ACACCAAAGGATTCGG	143	clonotype1	143	0.0463684	804
1	clonotype1	GGGAATGAGGAGTACC.1	TRUE	GGGAATGAGGAGTACC-1_contig_1	TRUE	507	IGK	IGKV3-7		IGKJ2	IGKC	TRUE	TRUE	CQHSWEIPYTF	TGTCAGCACAGTTGGGAGATTCCGTACACGTTC	9172	10	clonotype1_consensus_1	GGGAATGAGGAGTACC	143	clonotype1	143	0.0463684	804
1	clonotype1	GGTATTGCAAAGGTGC.1	TRUE	GGTATTGCAAAGGTGC-1_contig_1	TRUE	526	IGK	IGKV3-7		IGKJ2	IGKC	TRUE	TRUE	CQHSWEIPYTF	TGTCAGCACAGTTGGGAGATTCCGTACACGTTC	16844	22	clonotype1_consensus_1	GGTATTGCAAAGGTGC	143	clonotype1	143	0.0463684	804
1	clonotype1	GCAGTTAAGGGCTCTC.1	TRUE	GCAGTTAAGGGCTCTC-1_contig_1	TRUE	503	IGK	IGKV3-7		IGKJ2	IGKC	TRUE	TRUE	CQHSWEIPYTF	TGTCAGCACAGTTGGGAGATTCCGTACACGTTC	5248	6	clonotype1_consensus_1	GCAGTTAAGGGCTCTC	143	clonotype1	143	0.0463684	804
1	clonotype1	AAGGAGCAGGGTTCCC.1	TRUE	AAGGAGCAGGGTTCCC-1_contig_1	TRUE	508	IGK	IGKV3-7		IGKJ2	IGKC	TRUE	TRUE	CQHSWEIPYTF	TGTCAGCACAGTTGGGAGATTCCGTACACGTTC	26348	27	clonotype1_consensus_1	AAGGAGCAGGGTTCCC	143	clonotype1	143	0.0463684	804
1	clonotype1	GACCTGGAGCAGCGTA.1	TRUE	GACCTGGAGCAGCGTA-1_contig_1	TRUE	532	IGK	IGKV3-7		IGKJ2	IGKC	TRUE	TRUE	CQHSWEIPYTF	TGTCAGCACAGTTGGGAGATTCCGTACACGTTC	39436	41	clonotype1_consensus_1	GACCTGGAGCAGCGTA	143	clonotype1	143	0.0463684	804
1	clonotype1	GACCTGGAGTTGAGAT.1	TRUE	GACCTGGAGTTGAGAT-1_contig_1	TRUE	505	IGK	IGKV3-7		IGKJ2	IGKC	TRUE	TRUE	CQHSWEIPYTF	TGTCAGCACAGTTGGGAGATTCCGTACACGTTC	45006	45	clonotype1_consensus_1	GACCTGGAGTTGAGAT	143	clonotype1	143	0.0463684	804
1	clonotype1	AGACGTTCAGATGGCA.1	TRUE	AGACGTTCAGATGGCA-1_contig_1	TRUE	508	IGK	IGKV3-7		IGKJ2	IGKC	TRUE	TRUE	CQHSWEIPYTF	TGTCAGCACAGTTGGGAGATTCCGTACACGTTC	21660	24	clonotype1_consensus_1	AGACGTTCAGATGGCA	143	clonotype1	143	0.0463684	804
1	clonotype1	AGTGTCATCAATCTCT.1	TRUE	AGTGTCATCAATCTCT-1_contig_1	TRUE	505	IGK	IGKV3-7		IGKJ2	IGKC	TRUE	TRUE	CQHSWEIPYTF	TGTCAGCACAGTTGGGAGATTCCGTACACGTTC	24940	27	clonotype1_consensus_1	AGTGTCATCAATCTCT	143	clonotype1	143	0.0463684	804
1	clonotype1	TACACGACAGGGCATA.1	TRUE	TACACGACAGGGCATA-1_contig_1	TRUE	509	IGK	IGKV3-7		IGKJ2	IGKC	TRUE	TRUE	CQHSWEIPYTF	TGTCAGCACAGTTGGGAGATTCCGTACACGTTC	25230	27	clonotype1_consensus_1	TACACGACAGGGCATA	143	clonotype1	143	0.0463684	804
1	clonotype1	GTTTCTAGTTCGTCTC.1	TRUE	GTTTCTAGTTCGTCTC-1_contig_1	TRUE	511	IGK	IGKV3-7		IGKJ2	IGKC	TRUE	TRUE	CQHSWEIPYTF	TGTCAGCACAGTTGGGAGATTCCGTACACGTTC	72058	112	clonotype1_consensus_1	GTTTCTAGTTCGTCTC	143	clonotype1	143	0.0463684	804
1	clonotype1	AAGGCAGTCAAGGTAA.1	TRUE	AAGGCAGTCAAGGTAA-1_contig_1	TRUE	508	IGK	IGKV3-7		IGKJ2	IGKC	TRUE	TRUE	CQHSWEIPYTF	TGTCAGCACAGTTGGGAGATTCCGTACACGTTC	25488	27	clonotype1_consensus_1	AAGGCAGTCAAGGTAA	143	clonotype1	143	0.0463684	804
1	clonotype1	TGTTCCGCAAGTTGTC.1	TRUE	TGTTCCGCAAGTTGTC-1_contig_1	TRUE	504	IGK	IGKV3-7		IGKJ2	IGKC	TRUE	TRUE	CQHSWEIPYTF	TGTCAGCACAGTTGGGAGATTCCGTACACGTTC	17774	18	clonotype1_consensus_1	TGTTCCGCAAGTTGTC	143	clonotype1	143	0.0463684	804
1	clonotype1	CAGCGACAGCCAGTAG.1	TRUE	CAGCGACAGCCAGTAG-1_contig_1	TRUE	509	IGK	IGKV3-7		IGKJ2	IGKC	TRUE	TRUE	CQHSWEIPYTF	TGTCAGCACAGTTGGGAGATTCCGTACACGTTC	11862	13	clonotype1_consensus_1	CAGCGACAGCCAGTAG	143	clonotype1	143	0.0463684	804
1	clonotype1	TGTATTCTCTGCCCTA.1	TRUE	TGTATTCTCTGCCCTA-1_contig_1	TRUE	513	IGK	IGKV3-7		IGKJ2	IGKC	TRUE	TRUE	CQHSWEIPYTF	TGTCAGCACAGTTGGGAGATTCCGTACACGTTC	14492	15	clonotype1_consensus_1	TGTATTCTCTGCCCTA	143	clonotype1	143	0.0463684	804
1	clonotype1	TATTACCAGTTTCCTT.1	TRUE	TATTACCAGTTTCCTT-1_contig_1	TRUE	508	IGK	IGKV3-7		IGKJ2	IGKC	TRUE	TRUE	CQHSWEIPYTF	TGTCAGCACAGTTGGGAGATTCCGTACACGTTC	48188	49	clonotype1_consensus_1	TATTACCAGTTTCCTT	143	clonotype1	143	0.0463684	804
1	clonotype1	CTGATCCGTCGAGATG.1	TRUE	CTGATCCGTCGAGATG-1_contig_1	TRUE	509	IGK	IGKV3-7		IGKJ2	IGKC	TRUE	TRUE	CQHSWEIPYTF	TGTCAGCACAGTTGGGAGATTCCGTACACGTTC	47424	48	clonotype1_consensus_1	CTGATCCGTCGAGATG	143	clonotype1	143	0.0463684	804
1	clonotype1	CGATTGAGTGCAGGTA.1	TRUE	CGATTGAGTGCAGGTA-1_contig_1	TRUE	507	IGK	IGKV3-7		IGKJ2	IGKC	TRUE	TRUE	CQHSWEIPYTF	TGTCAGCACAGTTGGGAGATTCCGTACACGTTC	36084	36	clonotype1_consensus_1	CGATTGAGTGCAGGTA	143	clonotype1	143	0.0463684	804
1	clonotype1	ACGCCGACAAGCTGAG.1	TRUE	ACGCCGACAAGCTGAG-1_contig_1	TRUE	531	IGK	IGKV3-7		IGKJ2	IGKC	TRUE	TRUE	CQHSWEIPYTF	TGTCAGCACAGTTGGGAGATTCCGTACACGTTC	19814	19	clonotype1_consensus_1	ACGCCGACAAGCTGAG	143	clonotype1	143	0.0463684	804
1	clonotype1	GAACATCTCGCACTCT.1	TRUE	GAACATCTCGCACTCT-1_contig_1	TRUE	526	IGK	IGKV3-7		IGKJ2	IGKC	TRUE	TRUE	CQHSWEIPYTF	TGTCAGCACAGTTGGGAGATTCCGTACACGTTC	9766	12	clonotype1_consensus_1	GAACATCTCGCACTCT	143	clonotype1	143	0.0463684	804
1	clonotype1	CCAATCCAGCTACCTA.1	TRUE	CCAATCCAGCTACCTA-1_contig_1	TRUE	508	IGK	IGKV3-7		IGKJ2	IGKC	TRUE	TRUE	CQHSWEIPYTF	TGTCAGCACAGTTGGGAGATTCCGTACACGTTC	17516	21	clonotype1_consensus_1	CCAATCCAGCTACCTA	143	clonotype1	143	0.0463684	804
1	clonotype1	TTAACTCTCCTAGGGC.1	TRUE	TTAACTCTCCTAGGGC-1_contig_1	TRUE	508	IGK	IGKV3-7		IGKJ2	IGKC	TRUE	TRUE	CQHSWEIPYTF	TGTCAGCACAGTTGGGAGATTCCGTACACGTTC	32154	34	clonotype1_consensus_1	TTAACTCTCCTAGGGC	143	clonotype1	143	0.0463684	804
1	clonotype1	TCTTCGGTCTAGCACA.1	TRUE	TCTTCGGTCTAGCACA-1_contig_1	TRUE	505	IGK	IGKV3-7		IGKJ2	IGKC	TRUE	TRUE	CQHSWEIPYTF	TGTCAGCACAGTTGGGAGATTCCGTACACGTTC	18778	22	clonotype1_consensus_1	TCTTCGGTCTAGCACA	143	clonotype1	143	0.0463684	804
1	clonotype1	CAGCTAAAGTGAAGTT.1	TRUE	CAGCTAAAGTGAAGTT-1_contig_1	TRUE	508	IGK	IGKV3-7		IGKJ2	IGKC	TRUE	TRUE	CQHSWEIPYTF	TGTCAGCACAGTTGGGAGATTCCGTACACGTTC	13184	14	clonotype1_consensus_1	CAGCTAAAGTGAAGTT	143	clonotype1	143	0.0463684	804
1	clonotype1	TAAGAGAGTCACTGGC.1	TRUE	TAAGAGAGTCACTGGC-1_contig_1	TRUE	508	IGK	IGKV3-7		IGKJ2	IGKC	TRUE	TRUE	CQHSWEIPYTF	TGTCAGCACAGTTGGGAGATTCCGTACACGTTC	24960	27	clonotype1_consensus_1	TAAGAGAGTCACTGGC	143	clonotype1	143	0.0463684	804
1	clonotype1	GCAGCCAGTAAGTGGC.1	TRUE	GCAGCCAGTAAGTGGC-1_contig_1	TRUE	525	IGK	IGKV3-7		IGKJ2	IGKC	TRUE	TRUE	CQHSWEIPYTF	TGTCAGCACAGTTGGGAGATTCCGTACACGTTC	21228	20	clonotype1_consensus_1	GCAGCCAGTAAGTGGC	143	clonotype1	143	0.0463684	804
1	clonotype1	CACAAACGTTAAGAAC.1	TRUE	CACAAACGTTAAGAAC-1_contig_1	TRUE	505	IGK	IGKV3-7		IGKJ2	IGKC	TRUE	TRUE	CQHSWEIPYTF	TGTCAGCACAGTTGGGAGATTCCGTACACGTTC	27132	28	clonotype1_consensus_1	CACAAACGTTAAGAAC	143	clonotype1	143	0.0463684	804
1	clonotype1	TCCACACAGTGGTAGC.1	TRUE	TCCACACAGTGGTAGC-1_contig_1	TRUE	505	IGK	IGKV3-7		IGKJ2	IGKC	TRUE	TRUE	CQHSWEIPYTF	TGTCAGCACAGTTGGGAGATTCCGTACACGTTC	27042	26	clonotype1_consensus_1	TCCACACAGTGGTAGC	143	clonotype1	143	0.0463684	804
1	clonotype1	ACGCCGACAGCCAGAA.1	TRUE	ACGCCGACAGCCAGAA-1_contig_1	TRUE	505	IGK	IGKV3-7		IGKJ2	IGKC	TRUE	TRUE	CQHSWEIPYTF	TGTCAGCACAGTTGGGAGATTCCGTACACGTTC	56470	57	clonotype1_consensus_1	ACGCCGACAGCCAGAA	143	clonotype1	143	0.0463684	804
1	clonotype1	AGTGAGGTCTTGGGTA.1	TRUE	AGTGAGGTCTTGGGTA-1_contig_1	TRUE	508	IGK	IGKV3-7		IGKJ2	IGKC	TRUE	TRUE	CQHSWEIPYTF	TGTCAGCACAGTTGGGAGATTCCGTACACGTTC	19806	22	clonotype1_consensus_1	AGTGAGGTCTTGGGTA	143	clonotype1	143	0.0463684	804
1	clonotype1	TGCGGGTGTCAGCTAT.1	TRUE	TGCGGGTGTCAGCTAT-1_contig_1	TRUE	508	IGK	IGKV3-7		IGKJ2	IGKC	TRUE	TRUE	CQHSWEIPYTF	TGTCAGCACAGTTGGGAGATTCCGTACACGTTC	24982	29	clonotype1_consensus_1	TGCGGGTGTCAGCTAT	143	clonotype1	143	0.0463684	804
1	clonotype1	CAGTAACTCGCAAGCC.1	TRUE	CAGTAACTCGCAAGCC-1_contig_1	TRUE	540	IGK	IGKV3-7		IGKJ2	IGKC	TRUE	TRUE	CQHSWEIPYTF	TGTCAGCACAGTTGGGAGATTCCGTACACGTTC	29656	28	clonotype1_consensus_1	CAGTAACTCGCAAGCC	143	clonotype1	143	0.0463684	804
1	clonotype1	GACTACACAGTACACT.1	TRUE	GACTACACAGTACACT-1_contig_1	TRUE	505	IGK	IGKV3-7		IGKJ2	IGKC	TRUE	TRUE	CQHSWEIPYTF	TGTCAGCACAGTTGGGAGATTCCGTACACGTTC	15068	15	clonotype1_consensus_1	GACTACACAGTACACT	143	clonotype1	143	0.0463684	804
1	clonotype1	AGCGTCGCACGGTGTC.1	TRUE	AGCGTCGCACGGTGTC-1_contig_1	TRUE	505	IGK	IGKV3-7		IGKJ2	IGKC	TRUE	TRUE	CQHSWEIPYTF	TGTCAGCACAGTTGGGAGATTCCGTACACGTTC	4390	9	clonotype1_consensus_1	AGCGTCGCACGGTGTC	143	clonotype1	143	0.0463684	804
1	clonotype1	GGGTTGCGTTTGTTGG.1	TRUE	GGGTTGCGTTTGTTGG-1_contig_1	TRUE	524	IGK	IGKV3-7		IGKJ2	IGKC	TRUE	TRUE	CQHSWEIPYTF	TGTCAGCACAGTTGGGAGATTCCGTACACGTTC	34066	37	clonotype1_consensus_1	GGGTTGCGTTTGTTGG	143	clonotype1	143	0.0463684	804
1	clonotype1	CTCTAATCACACATGT.1	TRUE	CTCTAATCACACATGT-1_contig_1	TRUE	508	IGK	IGKV3-7		IGKJ2	IGKC	TRUE	TRUE	CQHSWEIPYTF	TGTCAGCACAGTTGGGAGATTCCGTACACGTTC	8106	10	clonotype1_consensus_1	CTCTAATCACACATGT	143	clonotype1	143	0.0463684	804
1	clonotype1	GTACGTAAGCCACTAT.1	TRUE	GTACGTAAGCCACTAT-1_contig_1	TRUE	505	IGK	IGKV3-7		IGKJ2	IGKC	TRUE	TRUE	CQHSWEIPYTF	TGTCAGCACAGTTGGGAGATTCCGTACACGTTC	14932	16	clonotype1_consensus_1	GTACGTAAGCCACTAT	143	clonotype1	143	0.0463684	804
1	clonotype1	AGACGTTAGTTCGCAT.1	TRUE	AGACGTTAGTTCGCAT-1_contig_1	TRUE	508	IGK	IGKV3-7		IGKJ2	IGKC	TRUE	TRUE	CQHSWEIPYTF	TGTCAGCACAGTTGGGAGATTCCGTACACGTTC	19820	24	clonotype1_consensus_1	AGACGTTAGTTCGCAT	143	clonotype1	143	0.0463684	804
1	clonotype1	GCTTGAACACGGTTTA.1	TRUE	GCTTGAACACGGTTTA-1_contig_1	TRUE	505	IGK	IGKV3-7		IGKJ2	IGKC	TRUE	TRUE	CQHSWEIPYTF	TGTCAGCACAGTTGGGAGATTCCGTACACGTTC	18052	20	clonotype1_consensus_1	GCTTGAACACGGTTTA	143	clonotype1	143	0.0463684	804
1	clonotype1	CACACTCGTCTTCGTC.1	TRUE	CACACTCGTCTTCGTC-1_contig_1	TRUE	508	IGK	IGKV3-7		IGKJ2	IGKC	TRUE	TRUE	CQHSWEIPYTF	TGTCAGCACAGTTGGGAGATTCCGTACACGTTC	38616	43	clonotype1_consensus_1	CACACTCGTCTTCGTC	143	clonotype1	143	0.0463684	804
1	clonotype1	GGCAATTAGCTGAAAT.1	TRUE	GGCAATTAGCTGAAAT-1_contig_1	TRUE	508	IGK	IGKV3-7		IGKJ2	IGKC	TRUE	TRUE	CQHSWEIPYTF	TGTCAGCACAGTTGGGAGATTCCGTACACGTTC	39190	37	clonotype1_consensus_1	GGCAATTAGCTGAAAT	143	clonotype1	143	0.0463684	804
1	clonotype1	GGTGAAGCACGTAAGG.1	TRUE	GGTGAAGCACGTAAGG-1_contig_1	TRUE	507	IGK	IGKV3-7		IGKJ2	IGKC	TRUE	TRUE	CQHSWEIPYTF	TGTCAGCACAGTTGGGAGATTCCGTACACGTTC	27806	27	clonotype1_consensus_1	GGTGAAGCACGTAAGG	143	clonotype1	143	0.0463684	804
1	clonotype1	ATTGGTGCACAACGCC.1	TRUE	ATTGGTGCACAACGCC-1_contig_1	TRUE	506	IGK	IGKV3-7		IGKJ2	IGKC	TRUE	TRUE	CQHSWEIPYTF	TGTCAGCACAGTTGGGAGATTCCGTACACGTTC	11566	12	clonotype1_consensus_1	ATTGGTGCACAACGCC	143	clonotype1	143	0.0463684	804
1	clonotype1	GGGCACTCAATCAGAA.1	TRUE	GGGCACTCAATCAGAA-1_contig_1	TRUE	508	IGK	IGKV3-7		IGKJ2	IGKC	TRUE	TRUE	CQHSWEIPYTF	TGTCAGCACAGTTGGGAGATTCCGTACACGTTC	24210	27	clonotype1_consensus_1	GGGCACTCAATCAGAA	143	clonotype1	143	0.0463684	804
1	clonotype1	ACGGGCTTCTCTTATG.1	TRUE	ACGGGCTTCTCTTATG-1_contig_1	TRUE	518	IGK	IGKV3-7		IGKJ2	IGKC	TRUE	TRUE	CQHSWEIPYTF	TGTCAGCACAGTTGGGAGATTCCGTACACGTTC	37404	42	clonotype1_consensus_1	ACGGGCTTCTCTTATG	143	clonotype1	143	0.0463684	804
1	clonotype1	AGGTCCGTCAGGCCCA.1	TRUE	AGGTCCGTCAGGCCCA-1_contig_1	TRUE	526	IGK	IGKV3-7		IGKJ2	IGKC	TRUE	TRUE	CQHSWEIPYTF	TGTCAGCACAGTTGGGAGATTCCGTACACGTTC	12258	15	clonotype1_consensus_1	AGGTCCGTCAGGCCCA	143	clonotype1	143	0.0463684	804
1	clonotype1	GACAGAGCATGTCTCC.1	TRUE	GACAGAGCATGTCTCC-1_contig_1	TRUE	508	IGK	IGKV3-7		IGKJ2	IGKC	TRUE	TRUE	CQHSWEIPYTF	TGTCAGCACAGTTGGGAGATTCCGTACACGTTC	34866	39	clonotype1_consensus_1	GACAGAGCATGTCTCC	143	clonotype1	143	0.0463684	804
1	clonotype1	TGGTTCCCATACCATG.1	TRUE	TGGTTCCCATACCATG-1_contig_1	TRUE	506	IGK	IGKV3-7		IGKJ2	IGKC	TRUE	TRUE	CQHSWEIPYTF	TGTCAGCACAGTTGGGAGATTCCGTACACGTTC	30242	32	clonotype1_consensus_1	TGGTTCCCATACCATG	143	clonotype1	143	0.0463684	804
1	clonotype1	GATGAAATCCTCCTAG.1	TRUE	GATGAAATCCTCCTAG-1_contig_1	TRUE	558	IGK	IGKV3-7		IGKJ2	IGKC	TRUE	TRUE	CQHSWEIPYTF	TGTCAGCACAGTTGGGAGATTCCGTACACGTTC	45970	48	clonotype1_consensus_1	GATGAAATCCTCCTAG	143	clonotype1	143	0.0463684	804
1	clonotype1	CCCATACGTTGCGTTA.1	TRUE	CCCATACGTTGCGTTA-1_contig_1	TRUE	518	IGK	IGKV3-7		IGKJ2	IGKC	TRUE	TRUE	CQHSWEIPYTF	TGTCAGCACAGTTGGGAGATTCCGTACACGTTC	11422	12	clonotype1_consensus_1	CCCATACGTTGCGTTA	143	clonotype1	143	0.0463684	804
1	clonotype1	TTCTCCTAGGCTATCT.1	TRUE	TTCTCCTAGGCTATCT-1_contig_1	TRUE	505	IGK	IGKV3-7		IGKJ2	IGKC	TRUE	TRUE	CQHSWEIPYTF	TGTCAGCACAGTTGGGAGATTCCGTACACGTTC	16364	19	clonotype1_consensus_1	TTCTCCTAGGCTATCT	143	clonotype1	143	0.0463684	804
1	clonotype1	TTTACTGAGGACAGCT.1	TRUE	TTTACTGAGGACAGCT-1_contig_1	TRUE	504	IGK	IGKV3-7		IGKJ2	IGKC	TRUE	TRUE	CQHSWEIPYTF	TGTCAGCACAGTTGGGAGATTCCGTACACGTTC	9494	10	clonotype1_consensus_1	TTTACTGAGGACAGCT	143	clonotype1	143	0.0463684	804
1	clonotype1	CCTTACGTCCCTCAGT.1	TRUE	CCTTACGTCCCTCAGT-1_contig_1	TRUE	512	IGK	IGKV3-7		IGKJ2	IGKC	TRUE	TRUE	CQHSWEIPYTF	TGTCAGCACAGTTGGGAGATTCCGTACACGTTC	9766	9	clonotype1_consensus_1	CCTTACGTCCCTCAGT	143	clonotype1	143	0.0463684	804
1	clonotype1	ATTGGACTCACCATAG.1	TRUE	ATTGGACTCACCATAG-1_contig_1	TRUE	508	IGK	IGKV3-7		IGKJ2	IGKC	TRUE	TRUE	CQHSWEIPYTF	TGTCAGCACAGTTGGGAGATTCCGTACACGTTC	53230	55	clonotype1_consensus_1	ATTGGACTCACCATAG	143	clonotype1	143	0.0463684	804
1	clonotype1	TAAGTGCAGCTCTCGG.1	TRUE	TAAGTGCAGCTCTCGG-1_contig_1	TRUE	533	IGK	IGKV3-7		IGKJ2	IGKC	TRUE	TRUE	CQHSWEIPYTF	TGTCAGCACAGTTGGGAGATTCCGTACACGTTC	24110	29	clonotype1_consensus_1	TAAGTGCAGCTCTCGG	143	clonotype1	143	0.0463684	804
1	clonotype1	GATGAAATCCCAAGTA.1	TRUE	GATGAAATCCCAAGTA-1_contig_1	TRUE	508	IGK	IGKV3-7		IGKJ2	IGKC	TRUE	TRUE	CQHSWEIPYTF	TGTCAGCACAGTTGGGAGATTCCGTACACGTTC	43724	44	clonotype1_consensus_1	GATGAAATCCCAAGTA	143	clonotype1	143	0.0463684	804
1	clonotype1	GGGAGATAGGGATCTG.1	TRUE	GGGAGATAGGGATCTG-1_contig_1	TRUE	512	IGK	IGKV3-7		IGKJ2	IGKC	TRUE	TRUE	CQHSWEIPYTF	TGTCAGCACAGTTGGGAGATTCCGTACACGTTC	25284	29	clonotype1_consensus_1	GGGAGATAGGGATCTG	143	clonotype1	143	0.0463684	804
1	clonotype1	CCTTCCCAGATGGCGT.1	TRUE	CCTTCCCAGATGGCGT-1_contig_1	TRUE	508	IGK	IGKV3-7		IGKJ2	IGKC	TRUE	TRUE	CQHSWEIPYTF	TGTCAGCACAGTTGGGAGATTCCGTACACGTTC	33758	34	clonotype1_consensus_1	CCTTCCCAGATGGCGT	143	clonotype1	143	0.0463684	804
1	clonotype1	GTAGTCAAGTCCGGTC.1	TRUE	GTAGTCAAGTCCGGTC-1_contig_1	TRUE	504	IGK	IGKV3-7		IGKJ2	IGKC	TRUE	TRUE	CQHSWEIPYTF	TGTCAGCACAGTTGGGAGATTCCGTACACGTTC	20538	24	clonotype1_consensus_1	GTAGTCAAGTCCGGTC	143	clonotype1	143	0.0463684	804
1	clonotype1	GGTGAAGAGCTTCGCG.1	TRUE	GGTGAAGAGCTTCGCG-1_contig_1	TRUE	508	IGK	IGKV3-7		IGKJ2	IGKC	TRUE	TRUE	CQHSWEIPYTF	TGTCAGCACAGTTGGGAGATTCCGTACACGTTC	8540	12	clonotype1_consensus_1	GGTGAAGAGCTTCGCG	143	clonotype1	143	0.0463684	804
1	clonotype1	TGCGCAGAGAGCCTAG.1	TRUE	TGCGCAGAGAGCCTAG-1_contig_1	TRUE	507	IGK	IGKV3-7		IGKJ2	IGKC	TRUE	TRUE	CQHSWEIPYTF	TGTCAGCACAGTTGGGAGATTCCGTACACGTTC	36756	37	clonotype1_consensus_1	TGCGCAGAGAGCCTAG	143	clonotype1	143	0.0463684	804
1	clonotype1	TACGGGCTCAGGTTCA.1	TRUE	TACGGGCTCAGGTTCA-1_contig_1	TRUE	502	IGK	IGKV3-7		IGKJ2	IGKC	TRUE	TRUE	CQHSWEIPYTF	TGTCAGCACAGTTGGGAGATTCCGTACACGTTC	5660	7	clonotype1_consensus_1	TACGGGCTCAGGTTCA	143	clonotype1	143	0.0463684	804
1	clonotype1	GTACGTACAAGAGTCG.1	TRUE	GTACGTACAAGAGTCG-1_contig_1	TRUE	505	IGK	IGKV3-7		IGKJ2	IGKC	TRUE	TRUE	CQHSWEIPYTF	TGTCAGCACAGTTGGGAGATTCCGTACACGTTC	33024	34	clonotype1_consensus_1	GTACGTACAAGAGTCG	143	clonotype1	143	0.0463684	804
1	clonotype1	CTCACACAGGTGCACA.1	TRUE	CTCACACAGGTGCACA-1_contig_1	TRUE	512	IGK	IGKV3-7		IGKJ2	IGKC	TRUE	TRUE	CQHSWEIPYTF	TGTCAGCACAGTTGGGAGATTCCGTACACGTTC	32662	32	clonotype1_consensus_1	CTCACACAGGTGCACA	143	clonotype1	143	0.0463684	804
1	clonotype1	CCTTCGAGTAATCGTC.1	TRUE	CCTTCGAGTAATCGTC-1_contig_1	TRUE	526	IGK	IGKV3-7		IGKJ2	IGKC	TRUE	TRUE	CQHSWEIPYTF	TGTCAGCACAGTTGGGAGATTCCGTACACGTTC	10748	12	clonotype1_consensus_1	CCTTCGAGTAATCGTC	143	clonotype1	143	0.0463684	804
1	clonotype1	GACGTGCCAAATCCGT.1	TRUE	GACGTGCCAAATCCGT-1_contig_1	TRUE	513	IGK	IGKV3-7		IGKJ2	IGKC	TRUE	TRUE	CQHSWEIPYTF	TGTCAGCACAGTTGGGAGATTCCGTACACGTTC	16590	15	clonotype1_consensus_1	GACGTGCCAAATCCGT	143	clonotype1	143	0.0463684	804
1	clonotype1	CGCGGTATCCTTTACA.1	TRUE	CGCGGTATCCTTTACA-1_contig_1	TRUE	508	IGK	IGKV3-7		IGKJ2	IGKC	TRUE	TRUE	CQHSWEIPYTF	TGTCAGCACAGTTGGGAGATTCCGTACACGTTC	71722	121	clonotype1_consensus_1	CGCGGTATCCTTTACA	143	clonotype1	143	0.0463684	804
1	clonotype1	CTACATTTCTCCCTGA.1	TRUE	CTACATTTCTCCCTGA-1_contig_1	TRUE	513	IGK	IGKV3-7		IGKJ2	IGKC	TRUE	TRUE	CQHSWEIPYTF	TGTCAGCACAGTTGGGAGATTCCGTACACGTTC	19306	21	clonotype1_consensus_1	CTACATTTCTCCCTGA	143	clonotype1	143	0.0463684	804
1	clonotype1	GGGCACTAGGCGACAT.1	TRUE	GGGCACTAGGCGACAT-1_contig_1	TRUE	508	IGK	IGKV3-7		IGKJ2	IGKC	TRUE	TRUE	CQHSWEIPYTF	TGTCAGCACAGTTGGGAGATTCCGTACACGTTC	58808	59	clonotype1_consensus_1	GGGCACTAGGCGACAT	143	clonotype1	143	0.0463684	804
10	clonotype10	TTCTCAAAGAGGACGG.1	TRUE	TTCTCAAAGAGGACGG-1_contig_1	TRUE	552	IGL	IGLV2		IGLJ3	IGLC3	TRUE	TRUE	CALWYSTQFIF	TGTGCTCTATGGTACAGCACCCAGTTTATTTTC	7802	7	clonotype10_consensus_2	TTCTCAAAGAGGACGG	27	clonotype10	27	0.00875486	804
10	clonotype10	ATAACGCAGGATGGAA.1	TRUE	ATAACGCAGGATGGAA-1_contig_1	TRUE	552	IGL	IGLV2		IGLJ3	IGLC3	TRUE	TRUE	CALWYSTQFIF	TGTGCTCTATGGTACAGCACCCAGTTTATTTTC	18274	14	clonotype10_consensus_2	ATAACGCAGGATGGAA	27	clonotype10	27	0.00875486	804
10	clonotype10	GGGTCTGTCAATCACG.1	TRUE	GGGTCTGTCAATCACG-1_contig_1	TRUE	552	IGL	IGLV2		IGLJ3	IGLC3	TRUE	TRUE	CALWYSTQFIF	TGTGCTCTATGGTACAGCACCCAGTTTATTTTC	44786	35	clonotype10_consensus_2	GGGTCTGTCAATCACG	27	clonotype10	27	0.00875486	804
10	clonotype10	ACGATACTCCTACAGA.1	TRUE	ACGATACTCCTACAGA-1_contig_1	TRUE	546	IGL	IGLV2		IGLJ3	IGLC3	TRUE	TRUE	CALWYSTQFIF	TGTGCTCTATGGTACAGCACCCAGTTTATTTTC	11080	8	clonotype10_consensus_2	ACGATACTCCTACAGA	27	clonotype10	27	0.00875486	804
10	clonotype10	AAACGGGAGTTGTAGA.1	TRUE	AAACGGGAGTTGTAGA-1_contig_1	TRUE	562	IGL	IGLV2		IGLJ3	IGLC3	TRUE	TRUE	CALWYSTQFIF	TGTGCTCTATGGTACAGCACCCAGTTTATTTTC	18942	16	clonotype10_consensus_2	AAACGGGAGTTGTAGA	27	clonotype10	27	0.00875486	804
10	clonotype10	GGGCATCCAAGCGAGT.1	TRUE	GGGCATCCAAGCGAGT-1_contig_1	TRUE	550	IGL	IGLV2		IGLJ3	IGLC3	TRUE	TRUE	CALWYSTQFIF	TGTGCTCTATGGTACAGCACCCAGTTTATTTTC	6272	5	clonotype10_consensus_2	GGGCATCCAAGCGAGT	27	clonotype10	27	0.00875486	804
10	clonotype10	TACTTACTCTGGCGTG.1	TRUE	TACTTACTCTGGCGTG-1_contig_1	TRUE	592	IGL	IGLV2		IGLJ3	IGLC3	TRUE	TRUE	CALWYSTQFIF	TGTGCTCTATGGTACAGCACCCAGTTTATTTTC	24190	19	clonotype10_consensus_2	TACTTACTCTGGCGTG	27	clonotype10	27	0.00875486	804
10	clonotype10	CCGGGATAGAGGTAGA.1	TRUE	CCGGGATAGAGGTAGA-1_contig_1	TRUE	589	IGL	IGLV2		IGLJ3	IGLC3	TRUE	TRUE	CALWYSTQFIF	TGTGCTCTATGGTACAGCACCCAGTTTATTTTC	9048	9	clonotype10_consensus_2	CCGGGATAGAGGTAGA	27	clonotype10	27	0.00875486	804
10	clonotype10	TCACGAAAGGAATTAC.1	TRUE	TCACGAAAGGAATTAC-1_contig_1	TRUE	555	IGL	IGLV2		IGLJ3	IGLC3	TRUE	TRUE	CALWYSTQFIF	TGTGCTCTATGGTACAGCACCCAGTTTATTTTC	6172	6	clonotype10_consensus_2	TCACGAAAGGAATTAC	27	clonotype10	27	0.00875486	804
10	clonotype10	CGCCAAGCACTAGTAC.1	TRUE	CGCCAAGCACTAGTAC-1_contig_1	TRUE	552	IGL	IGLV2		IGLJ3	IGLC3	TRUE	TRUE	CALWYSTQFIF	TGTGCTCTATGGTACAGCACCCAGTTTATTTTC	25586	21	clonotype10_consensus_2	CGCCAAGCACTAGTAC	27	clonotype10	27	0.00875486	804
10	clonotype10	TACGGATTCCAAATGC.1	TRUE	TACGGATTCCAAATGC-1_contig_1	TRUE	562	IGL	IGLV2		IGLJ3	IGLC3	TRUE	TRUE	CALWYSTQFIF	TGTGCTCTATGGTACAGCACCCAGTTTATTTTC	39798	38	clonotype10_consensus_2	TACGGATTCCAAATGC	27	clonotype10	27	0.00875486	804
10	clonotype10	ACCCACTTCTACCAGA.1	TRUE	ACCCACTTCTACCAGA-1_contig_1	TRUE	553	IGL	IGLV2		IGLJ3	IGLC3	TRUE	TRUE	CALWYSTQFIF	TGTGCTCTATGGTACAGCACCCAGTTTATTTTC	27138	33	clonotype10_consensus_2	ACCCACTTCTACCAGA	27	clonotype10	27	0.00875486	804
10	clonotype10	CTGCTGTGTGAGTATA.1	TRUE	CTGCTGTGTGAGTATA-1_contig_1	TRUE	585	IGL	IGLV2		IGLJ3	IGLC3	TRUE	TRUE	CALWYSTQFIF	TGTGCTCTATGGTACAGCACCCAGTTTATTTTC	14606	14	clonotype10_consensus_2	CTGCTGTGTGAGTATA	27	clonotype10	27	0.00875486	804
10	clonotype10	TTTGGTTAGCCACGTC.1	TRUE	TTTGGTTAGCCACGTC-1_contig_1	TRUE	575	IGL	IGLV2		IGLJ3	IGLC3	TRUE	TRUE	CALWYSTQFIF	TGTGCTCTATGGTACAGCACCCAGTTTATTTTC	30954	27	clonotype10_consensus_2	TTTGGTTAGCCACGTC	27	clonotype10	27	0.00875486	804
10	clonotype10	CGGCTAGAGTTTCCTT.1	TRUE	CGGCTAGAGTTTCCTT-1_contig_1	TRUE	550	IGL	IGLV2		IGLJ3	IGLC3	TRUE	TRUE	CALWYSTQFIF	TGTGCTCTATGGTACAGCACCCAGTTTATTTTC	26796	22	clonotype10_consensus_2	CGGCTAGAGTTTCCTT	27	clonotype10	27	0.00875486	804
10	clonotype10	CGGTTAAGTTGTGGCC.1	TRUE	CGGTTAAGTTGTGGCC-1_contig_1	TRUE	556	IGL	IGLV2		IGLJ3	IGLC3	TRUE	TRUE	CALWYSTQFIF	TGTGCTCTATGGTACAGCACCCAGTTTATTTTC	7128	8	clonotype10_consensus_2	CGGTTAAGTTGTGGCC	27	clonotype10	27	0.00875486	804
10	clonotype10	GAAATGATCTTTAGTC.1	TRUE	GAAATGATCTTTAGTC-1_contig_1	TRUE	553	IGL	IGLV2		IGLJ3	IGLC3	TRUE	TRUE	CALWYSTQFIF	TGTGCTCTATGGTACAGCACCCAGTTTATTTTC	18478	15	clonotype10_consensus_2	GAAATGATCTTTAGTC	27	clonotype10	27	0.00875486	804
10	clonotype10	CAGTAACTCAGTTCGA.1	TRUE	CAGTAACTCAGTTCGA-1_contig_1	TRUE	574	IGL	IGLV2		IGLJ3	IGLC3	TRUE	TRUE	CALWYSTQFIF	TGTGCTCTATGGTACAGCACCCAGTTTATTTTC	19134	16	clonotype10_consensus_2	CAGTAACTCAGTTCGA	27	clonotype10	27	0.00875486	804
10	clonotype10	GTCACGGTCTTGGGTA.1	TRUE	GTCACGGTCTTGGGTA-1_contig_1	TRUE	554	IGL	IGLV2		IGLJ3	IGLC3	TRUE	TRUE	CALWYSTQFIF	TGTGCTCTATGGTACAGCACCCAGTTTATTTTC	7810	9	clonotype10_consensus_2	GTCACGGTCTTGGGTA	27	clonotype10	27	0.00875486	804
10	clonotype10	AGGCCACTCCACGCAG.1	TRUE	AGGCCACTCCACGCAG-1_contig_1	TRUE	552	IGL	IGLV2		IGLJ3	IGLC3	TRUE	TRUE	CALWYSTQFIF	TGTGCTCTATGGTACAGCACCCAGTTTATTTTC	59126	63	clonotype10_consensus_2	AGGCCACTCCACGCAG	27	clonotype10	27	0.00875486	804
10	clonotype10	GGGACCTCAAGCCGTC.1	TRUE	GGGACCTCAAGCCGTC-1_contig_1	TRUE	625	IGL	IGLV2		IGLJ3	IGLC3	TRUE	TRUE	CALWYSTQFIF	TGTGCTCTATGGTACAGCACCCAGTTTATTTTC	75500	66	clonotype10_consensus_2	GGGACCTCAAGCCGTC	27	clonotype10	27	0.00875486	804
10	clonotype10	AGTCTTTTCTCGGACG.1	TRUE	AGTCTTTTCTCGGACG-1_contig_1	TRUE	551	IGL	IGLV2		IGLJ3	IGLC3	TRUE	TRUE	CALWYSTQFIF	TGTGCTCTATGGTACAGCACCCAGTTTATTTTC	74088	102	clonotype10_consensus_2	AGTCTTTTCTCGGACG	27	clonotype10	27	0.00875486	804
10	clonotype10	TCAATCTAGCCAACAG.1	TRUE	TCAATCTAGCCAACAG-1_contig_1	TRUE	552	IGL	IGLV2		IGLJ3	IGLC3	TRUE	TRUE	CALWYSTQFIF	TGTGCTCTATGGTACAGCACCCAGTTTATTTTC	24128	18	clonotype10_consensus_2	TCAATCTAGCCAACAG	27	clonotype10	27	0.00875486	804
100	clonotype100	TGACGGCAGATGTCGG.1	TRUE	TGACGGCAGATGTCGG-1_contig_1	TRUE	502	IGK	IGKV10-96		IGKJ4	IGKC	TRUE	TRUE	CQQGNTLPLTF	TGCCAACAGGGTAATACGCTTCCTCTCACGTTC	9552	14	clonotype100_consensus_1	TGACGGCAGATGTCGG	4	clonotype100	4	0.00129702	804
100	clonotype100	CGTCAGGCATTGGTAC.1	TRUE	CGTCAGGCATTGGTAC-1_contig_1	TRUE	498	IGK	IGKV10-96		IGKJ4	IGKC	TRUE	TRUE	CQQGNTLPLTF	TGCCAACAGGGTAATACGCTTCCTCTCACGTTC	18288	18	clonotype100_consensus_1	CGTCAGGCATTGGTAC	4	clonotype100	4	0.00129702	804
100	clonotype100	TGAGGGACAAGTACCT.1	TRUE	TGAGGGACAAGTACCT-1_contig_1	TRUE	498	IGK	IGKV10-96		IGKJ4	IGKC	TRUE	TRUE	CQQGNTLPLTF	TGCCAACAGGGTAATACGCTTCCTCTCACGTTC	2622	8	clonotype100_consensus_1	TGAGGGACAAGTACCT	4	clonotype100	4	0.00129702	804
100	clonotype100	GCGCGATGTGAAATCA.1	TRUE	GCGCGATGTGAAATCA-1_contig_1	TRUE	504	IGK	IGKV10-96		IGKJ4	IGKC	TRUE	TRUE	CQQGNTLPLTF	TGCCAACAGGGTAATACGCTTCCTCTCACGTTC	11374	19	clonotype100_consensus_1	GCGCGATGTGAAATCA	4	clonotype100	4	0.00129702	804
101	clonotype101	TGACTTTCAAGTCATC.1	TRUE	TGACTTTCAAGTCATC-1_contig_1	TRUE	505	IGK	IGKV10-94		IGKJ5	IGKC	TRUE	TRUE	CQQYSKLPLTF	TGTCAGCAGTATAGTAAGCTTCCGCTCACGTTC	6218	6	clonotype101_consensus_1	TGACTTTCAAGTCATC	4	clonotype101	4	0.00129702	804
101	clonotype101	CTCCTAGTCATGTGGT.1	TRUE	CTCCTAGTCATGTGGT-1_contig_1	TRUE	498	IGK	IGKV10-94		IGKJ5	IGKC	TRUE	TRUE	CQQYSKLPLTF	TGTCAGCAGTATAGTAAGCTTCCGCTCACGTTC	18286	17	clonotype101_consensus_1	CTCCTAGTCATGTGGT	4	clonotype101	4	0.00129702	804
101	clonotype101	GTAGGCCAGTAAGTAC.1	TRUE	GTAGGCCAGTAAGTAC-1_contig_1	TRUE	497	IGK	IGKV10-94		IGKJ5	IGKC	TRUE	TRUE	CQQYSKLPLTF	TGTCAGCAGTATAGTAAGCTTCCGCTCACGTTC	17848	17	clonotype101_consensus_1	GTAGGCCAGTAAGTAC	4	clonotype101	4	0.00129702	804
101	clonotype101	AGAATAGCACGCATCG.1	TRUE	AGAATAGCACGCATCG-1_contig_1	TRUE	504	IGK	IGKV10-94		IGKJ5	IGKC	TRUE	TRUE	CQQYSKLPLTF	TGTCAGCAGTATAGTAAGCTTCCGCTCACGTTC	11788	10	clonotype101_consensus_1	AGAATAGCACGCATCG	4	clonotype101	4	0.00129702	804
102	clonotype102	ATTGGTGTCAATCACG.1	TRUE	ATTGGTGTCAATCACG-1_contig_1	TRUE	501	IGK	IGKV10-94		IGKJ1	IGKC	TRUE	TRUE	CQQYSKLPWTF	TGTCAGCAGTATAGTAAGCTTCCGTGGACGTTC	7446	7	clonotype102_consensus_1	ATTGGTGTCAATCACG	3	clonotype102	3	0.000972763	804
102	clonotype102	TACCTATTCTGTGCAA.1	TRUE	TACCTATTCTGTGCAA-1_contig_1	TRUE	500	IGK	IGKV10-94		IGKJ1	IGKC	TRUE	TRUE	CQQYSKLPWTF	TGTCAGCAGTATAGTAAGCTTCCGTGGACGTTC	12402	13	clonotype102_consensus_1	TACCTATTCTGTGCAA	3	clonotype102	3	0.000972763	804
102	clonotype102	ACGATACCAAAGTGCG.1	TRUE	ACGATACCAAAGTGCG-1_contig_1	TRUE	497	IGK	IGKV10-94		IGKJ1	IGKC	TRUE	TRUE	CQQYSKLPWTF	TGTCAGCAGTATAGTAAGCTTCCGTGGACGTTC	10592	10	clonotype102_consensus_1	ACGATACCAAAGTGCG	3	clonotype102	3	0.000972763	804
103	clonotype103	TGTGTTTAGGCAATTA.1	TRUE	TGTGTTTAGGCAATTA-1_contig_1	TRUE	498	IGK	IGKV6-25		IGKJ5	IGKC	TRUE	TRUE	CQQHYSTPLTF	TGTCAGCAACATTATAGCACTCCTCTCACGTTC	49734	46	clonotype103_consensus_2	TGTGTTTAGGCAATTA	5	clonotype103	5	0.00162127	804
103	clonotype103	GTTCATTTCTAAGCCA.1	TRUE	GTTCATTTCTAAGCCA-1_contig_1	TRUE	498	IGK	IGKV6-25		IGKJ5	IGKC	TRUE	TRUE	CQQHYSTPLTF	TGTCAGCAACATTATAGCACTCCTCTCACGTTC	14352	13	clonotype103_consensus_2	GTTCATTTCTAAGCCA	5	clonotype103	5	0.00162127	804
103	clonotype103	CAAGATCTCCTAGTGA.1	TRUE	CAAGATCTCCTAGTGA-1_contig_1	TRUE	498	IGK	IGKV6-25		IGKJ5	IGKC	TRUE	TRUE	CQQHYSTPLTF	TGTCAGCAACATTATAGCACTCCTCTCACGTTC	5430	7	clonotype103_consensus_2	CAAGATCTCCTAGTGA	5	clonotype103	5	0.00162127	804
103	clonotype103	GGATGTTGTGTGGTTT.1	TRUE	GGATGTTGTGTGGTTT-1_contig_2	TRUE	498	IGK	IGKV6-25		IGKJ5	IGKC	TRUE	TRUE	CQQHYSTPLTF	TGTCAGCAACATTATAGCACTCCTCTCACGTTC	3390	6	clonotype103_consensus_2	GGATGTTGTGTGGTTT	5	clonotype103	5	0.00162127	804
104	clonotype104	CCAATCCAGGGATGGG.1	TRUE	CCAATCCAGGGATGGG-1_contig_1	TRUE	502	IGK	IGKV5-48		IGKJ5	IGKC	TRUE	TRUE	CQQSNSWPLTF	TGTCAACAAAGTAATAGCTGGCCGCTCACGTTC	14114	14	clonotype104_consensus_2	CCAATCCAGGGATGGG	5	clonotype104	5	0.00162127	804
104	clonotype104	GTTAAGCAGGTAGCTG.1	TRUE	GTTAAGCAGGTAGCTG-1_contig_1	TRUE	503	IGK	IGKV5-48		IGKJ5	IGKC	TRUE	TRUE	CQQSNSWPLTF	TGTCAACAAAGTAATAGCTGGCCGCTCACGTTC	35946	39	clonotype104_consensus_2	GTTAAGCAGGTAGCTG	5	clonotype104	5	0.00162127	804
104	clonotype104	CACCTTGAGGCCCGTT.1	TRUE	CACCTTGAGGCCCGTT-1_contig_1	TRUE	540	IGK	IGKV5-48		IGKJ5	IGKC	TRUE	TRUE	CQQSNSWPLTF	TGTCAACAAAGTAATAGCTGGCCGCTCACGTTC	56386	53	clonotype104_consensus_2	CACCTTGAGGCCCGTT	5	clonotype104	5	0.00162127	804
104	clonotype104	TGGACGCTCTGCAAGT.1	TRUE	TGGACGCTCTGCAAGT-1_contig_1	TRUE	502	IGK	IGKV5-48		IGKJ5	IGKC	TRUE	TRUE	CQQSNSWPLTF	TGTCAACAAAGTAATAGCTGGCCGCTCACGTTC	15868	14	clonotype104_consensus_2	TGGACGCTCTGCAAGT	5	clonotype104	5	0.00162127	804
105	clonotype105	AGGTCCGAGACACGAC.1	TRUE	AGGTCCGAGACACGAC-1_contig_1	TRUE	509	IGL	IGLV1		IGLJ1	IGLC1	TRUE	TRUE	CALWYSNLWVF	TGTGCTCTATGGTACAGCAACCTTTGGGTGTTC	50476	41	clonotype105_consensus_2	AGGTCCGAGACACGAC	5	clonotype105	5	0.00162127	804
105	clonotype105	TTATGCTTCGCTTAGA.1	TRUE	TTATGCTTCGCTTAGA-1_contig_1	TRUE	509	IGL	IGLV1		IGLJ1	IGLC1	TRUE	TRUE	CALWYSNLWVF	TGTGCTCTATGGTACAGCAACCTTTGGGTGTTC	16482	14	clonotype105_consensus_2	TTATGCTTCGCTTAGA	5	clonotype105	5	0.00162127	804
105	clonotype105	CGTCACTGTGAGTATA.1	TRUE	CGTCACTGTGAGTATA-1_contig_1	TRUE	509	IGL	IGLV1		IGLJ1	IGLC1	TRUE	TRUE	CALWYSNLWVF	TGTGCTCTATGGTACAGCAACCTTTGGGTGTTC	8538	9	clonotype105_consensus_2	CGTCACTGTGAGTATA	5	clonotype105	5	0.00162127	804
105	clonotype105	TCGGTAAGTAACGTTC.1	TRUE	TCGGTAAGTAACGTTC-1_contig_1	TRUE	509	IGL	IGLV1		IGLJ1	IGLC1	TRUE	TRUE	CALWYSNLWVF	TGTGCTCTATGGTACAGCAACCTTTGGGTGTTC	6608	6	clonotype105_consensus_2	TCGGTAAGTAACGTTC	5	clonotype105	5	0.00162127	804
106	clonotype106	TGAGAGGAGATCTGCT.1	TRUE	TGAGAGGAGATCTGCT-1_contig_1	TRUE	517	IGK	IGKV5-48		IGKJ2	IGKC	TRUE	TRUE	CQQSNSWYMYTF	TGTCAACAAAGTAATAGCTGGTACATGTACACGTTC	29324	35	clonotype106_consensus_2	TGAGAGGAGATCTGCT	5	clonotype106	5	0.00162127	804
106	clonotype106	CTGCGGACAGTCCTTC.1	TRUE	CTGCGGACAGTCCTTC-1_contig_1	TRUE	505	IGK	IGKV5-48		IGKJ2	IGKC	TRUE	TRUE	CQQSNSWYMYTF	TGTCAACAAAGTAATAGCTGGTACATGTACACGTTC	15994	18	clonotype106_consensus_2	CTGCGGACAGTCCTTC	5	clonotype106	5	0.00162127	804
106	clonotype106	TGAGAGGCACGTGAGA.1	TRUE	TGAGAGGCACGTGAGA-1_contig_1	TRUE	506	IGK	IGKV5-48		IGKJ2	IGKC	TRUE	TRUE	CQQSNSWYMYTF	TGTCAACAAAGTAATAGCTGGTACATGTACACGTTC	7442	8	clonotype106_consensus_2	TGAGAGGCACGTGAGA	5	clonotype106	5	0.00162127	804
106	clonotype106	GATGCTAAGCTACCGC.1	TRUE	GATGCTAAGCTACCGC-1_contig_1	TRUE	519	IGK	IGKV5-48		IGKJ2	IGKC	TRUE	TRUE	CQQSNSWYMYTF	TGTCAACAAAGTAATAGCTGGTACATGTACACGTTC	20998	24	clonotype106_consensus_2	GATGCTAAGCTACCGC	5	clonotype106	5	0.00162127	804
107	clonotype107	GCACATAAGCTGAAAT.1	TRUE	GCACATAAGCTGAAAT-1_contig_2	TRUE	504	IGK	IGKV14-126		IGKJ1	IGKC	TRUE	TRUE	CLQHGESPWTF	TGTCTACAGCATGGTGAGAGCCCGTGGACGTTC	72826	117	clonotype107_consensus_2	GCACATAAGCTGAAAT	6	clonotype107	6	0.00194553	804
107	clonotype107	ACCTTTAAGGATGGTC.1	TRUE	ACCTTTAAGGATGGTC-1_contig_1	TRUE	503	IGK	IGKV14-126		IGKJ1	IGKC	TRUE	TRUE	CLQHGESPWTF	TGTCTACAGCATGGTGAGAGCCCGTGGACGTTC	39332	40	clonotype107_consensus_2	ACCTTTAAGGATGGTC	6	clonotype107	6	0.00194553	804
107	clonotype107	GTTTCTAAGATGTGGC.1	TRUE	GTTTCTAAGATGTGGC-1_contig_2	TRUE	499	IGK	IGKV14-126		IGKJ1	IGKC	TRUE	TRUE	CLQHGESPWTF	TGTCTACAGCATGGTGAGAGCCCGTGGACGTTC	47364	50	clonotype107_consensus_2	GTTTCTAAGATGTGGC	6	clonotype107	6	0.00194553	804
107	clonotype107	GCTTGAAAGATGTAAC.1	TRUE	GCTTGAAAGATGTAAC-1_contig_1	TRUE	504	IGK	IGKV14-126		IGKJ1	IGKC	TRUE	TRUE	CLQHGESPWTF	TGTCTACAGCATGGTGAGAGCCCGTGGACGTTC	29030	29	clonotype107_consensus_2	GCTTGAAAGATGTAAC	6	clonotype107	6	0.00194553	804
108	clonotype108	GACGGCTCAAAGGAAG.1	TRUE	GACGGCTCAAAGGAAG-1_contig_1	TRUE	499	IGK	IGKV9-120		IGKJ4	IGKC	TRUE	TRUE	CLQYASSPFTF	TGTCTACAATATGCTAGTTCTCCATTCACGTTC	11752	14	clonotype108_consensus_1	GACGGCTCAAAGGAAG	4	clonotype108	4	0.00129702	804
108	clonotype108	CTCGGGAGTAAATACG.1	TRUE	CTCGGGAGTAAATACG-1_contig_1	TRUE	499	IGK	IGKV9-120		IGKJ4	IGKC	TRUE	TRUE	CLQYASSPFTF	TGTCTACAATATGCTAGTTCTCCATTCACGTTC	15670	16	clonotype108_consensus_1	CTCGGGAGTAAATACG	4	clonotype108	4	0.00129702	804
108	clonotype108	ACCGTAAAGAATCTCC.1	TRUE	ACCGTAAAGAATCTCC-1_contig_1	TRUE	498	IGK	IGKV9-120		IGKJ4	IGKC	TRUE	TRUE	CLQYASSPFTF	TGTCTACAATATGCTAGTTCTCCATTCACGTTC	29270	27	clonotype108_consensus_1	ACCGTAAAGAATCTCC	4	clonotype108	4	0.00129702	804
108	clonotype108	TTTACTGCAATGCCAT.1	TRUE	TTTACTGCAATGCCAT-1_contig_1	TRUE	499	IGK	IGKV9-120		IGKJ4	IGKC	TRUE	TRUE	CLQYASSPFTF	TGTCTACAATATGCTAGTTCTCCATTCACGTTC	73144	87	clonotype108_consensus_1	TTTACTGCAATGCCAT	4	clonotype108	4	0.00129702	804
109	clonotype109	GTAACGTAGTGGAGAA.1	TRUE	GTAACGTAGTGGAGAA-1_contig_1	TRUE	525	IGK	IGKV9-120		IGKJ1	IGKC	TRUE	TRUE	CLQYASSPWTF	TGTCTACAATATGCTAGTTCTCCGTGGACGTTC	26222	22	clonotype109_consensus_2	GTAACGTAGTGGAGAA	5	clonotype109	5	0.00162127	804
109	clonotype109	TGACTAGCACAGATTC.1	TRUE	TGACTAGCACAGATTC-1_contig_1	TRUE	510	IGK	IGKV9-120		IGKJ1	IGKC	TRUE	TRUE	CLQYASSPWTF	TGTCTACAATATGCTAGTTCTCCGTGGACGTTC	13072	14	clonotype109_consensus_2	TGACTAGCACAGATTC	5	clonotype109	5	0.00162127	804
109	clonotype109	AGGCCACTCTGTACGA.1	TRUE	AGGCCACTCTGTACGA-1_contig_1	TRUE	498	IGK	IGKV9-120		IGKJ1	IGKC	TRUE	TRUE	CLQYASSPWTF	TGTCTACAATATGCTAGTTCTCCGTGGACGTTC	10970	12	clonotype109_consensus_2	AGGCCACTCTGTACGA	5	clonotype109	5	0.00162127	804
109	clonotype109	CAGAGAGGTACCCAAT.1	TRUE	CAGAGAGGTACCCAAT-1_contig_2	TRUE	499	IGK	IGKV9-120		IGKJ1	IGKC	TRUE	TRUE	CLQYASSPWTF	TGTCTACAATATGCTAGTTCTCCGTGGACGTTC	18772	16	clonotype109_consensus_2	CAGAGAGGTACCCAAT	5	clonotype109	5	0.00162127	804
11	clonotype11	CGTCACTGTAAACGCG.1	TRUE	CGTCACTGTAAACGCG-1_contig_1	TRUE	511	IGK	IGKV8-30		IGKJ1	IGKC	TRUE	TRUE	CQQYYSYPWTF	TGTCAGCAATATTATAGCTATCCGTGGACGTTC	13442	15	clonotype11_consensus_1	CGTCACTGTAAACGCG	23	clonotype11	23	0.00745785	804
11	clonotype11	CACAGTATCTTTACGT.1	TRUE	CACAGTATCTTTACGT-1_contig_1	TRUE	508	IGK	IGKV8-30		IGKJ1	IGKC	TRUE	TRUE	CQQYYSYPWTF	TGTCAGCAATATTATAGCTATCCGTGGACGTTC	10530	12	clonotype11_consensus_1	CACAGTATCTTTACGT	23	clonotype11	23	0.00745785	804
11	clonotype11	GACTGCGAGGGCATGT.1	TRUE	GACTGCGAGGGCATGT-1_contig_1	TRUE	507	IGK	IGKV8-30		IGKJ1	IGKC	TRUE	TRUE	CQQYYSYPWTF	TGTCAGCAATATTATAGCTATCCGTGGACGTTC	12776	10	clonotype11_consensus_1	GACTGCGAGGGCATGT	23	clonotype11	23	0.00745785	804
11	clonotype11	ATTGGTGAGCAGCCTC.1	TRUE	ATTGGTGAGCAGCCTC-1_contig_1	TRUE	514	IGK	IGKV8-30		IGKJ1	IGKC	TRUE	TRUE	CQQYYSYPWTF	TGTCAGCAATATTATAGCTATCCGTGGACGTTC	20608	23	clonotype11_consensus_1	ATTGGTGAGCAGCCTC	23	clonotype11	23	0.00745785	804
11	clonotype11	CGCTATCAGCTACCTA.1	TRUE	CGCTATCAGCTACCTA-1_contig_1	TRUE	527	IGK	IGKV8-30		IGKJ1	IGKC	TRUE	TRUE	CQQYYSYPWTF	TGTCAGCAATATTATAGCTATCCGTGGACGTTC	33958	39	clonotype11_consensus_1	CGCTATCAGCTACCTA	23	clonotype11	23	0.00745785	804
11	clonotype11	TTGCGTCAGGTTCCTA.1	TRUE	TTGCGTCAGGTTCCTA-1_contig_1	TRUE	507	IGK	IGKV8-30		IGKJ1	IGKC	TRUE	TRUE	CQQYYSYPWTF	TGTCAGCAATATTATAGCTATCCGTGGACGTTC	6310	8	clonotype11_consensus_1	TTGCGTCAGGTTCCTA	23	clonotype11	23	0.00745785	804
11	clonotype11	ACCCACTTCGTGGTCG.1	TRUE	ACCCACTTCGTGGTCG-1_contig_1	TRUE	503	IGK	IGKV8-30		IGKJ1	IGKC	TRUE	TRUE	CQQYYSYPWTF	TGTCAGCAATATTATAGCTATCCGTGGACGTTC	4646	6	clonotype11_consensus_1	ACCCACTTCGTGGTCG	23	clonotype11	23	0.00745785	804
11	clonotype11	TGAGCATAGAGTGAGA.1	TRUE	TGAGCATAGAGTGAGA-1_contig_1	TRUE	514	IGK	IGKV8-30		IGKJ1	IGKC	TRUE	TRUE	CQQYYSYPWTF	TGTCAGCAATATTATAGCTATCCGTGGACGTTC	5688	6	clonotype11_consensus_1	TGAGCATAGAGTGAGA	23	clonotype11	23	0.00745785	804
11	clonotype11	CTCACACCAGCCTTTC.1	TRUE	CTCACACCAGCCTTTC-1_contig_1	TRUE	508	IGK	IGKV8-30		IGKJ1	IGKC	TRUE	TRUE	CQQYYSYPWTF	TGTCAGCAATATTATAGCTATCCGTGGACGTTC	7260	12	clonotype11_consensus_1	CTCACACCAGCCTTTC	23	clonotype11	23	0.00745785	804
11	clonotype11	AGCGGTCTCACTGGGC.1	TRUE	AGCGGTCTCACTGGGC-1_contig_1	TRUE	504	IGK	IGKV8-30		IGKJ1	IGKC	TRUE	TRUE	CQQYYSYPWTF	TGTCAGCAATATTATAGCTATCCGTGGACGTTC	6096	9	clonotype11_consensus_1	AGCGGTCTCACTGGGC	23	clonotype11	23	0.00745785	804
11	clonotype11	ACGGCCACAACTTGAC.1	TRUE	ACGGCCACAACTTGAC-1_contig_1	TRUE	510	IGK	IGKV8-30		IGKJ1	IGKC	TRUE	TRUE	CQQYYSYPWTF	TGTCAGCAATATTATAGCTATCCGTGGACGTTC	22912	21	clonotype11_consensus_1	ACGGCCACAACTTGAC	23	clonotype11	23	0.00745785	804
11	clonotype11	TGCCCATTCTGCCAGG.1	TRUE	TGCCCATTCTGCCAGG-1_contig_1	TRUE	508	IGK	IGKV8-30		IGKJ1	IGKC	TRUE	TRUE	CQQYYSYPWTF	TGTCAGCAATATTATAGCTATCCGTGGACGTTC	9924	10	clonotype11_consensus_1	TGCCCATTCTGCCAGG	23	clonotype11	23	0.00745785	804
11	clonotype11	TCGAGGCTCACGCGGT.1	TRUE	TCGAGGCTCACGCGGT-1_contig_1	TRUE	511	IGK	IGKV8-30		IGKJ1	IGKC	TRUE	TRUE	CQQYYSYPWTF	TGTCAGCAATATTATAGCTATCCGTGGACGTTC	29550	34	clonotype11_consensus_1	TCGAGGCTCACGCGGT	23	clonotype11	23	0.00745785	804
11	clonotype11	GCATACATCTGCCCTA.1	TRUE	GCATACATCTGCCCTA-1_contig_1	TRUE	514	IGK	IGKV8-30		IGKJ1	IGKC	TRUE	TRUE	CQQYYSYPWTF	TGTCAGCAATATTATAGCTATCCGTGGACGTTC	17578	20	clonotype11_consensus_1	GCATACATCTGCCCTA	23	clonotype11	23	0.00745785	804
11	clonotype11	ACTGAGTGTTCTGGTA.1	TRUE	ACTGAGTGTTCTGGTA-1_contig_1	TRUE	511	IGK	IGKV8-30		IGKJ1	IGKC	TRUE	TRUE	CQQYYSYPWTF	TGTCAGCAATATTATAGCTATCCGTGGACGTTC	10476	11	clonotype11_consensus_1	ACTGAGTGTTCTGGTA	23	clonotype11	23	0.00745785	804
11	clonotype11	GGACAAGCACTCGACG.1	TRUE	GGACAAGCACTCGACG-1_contig_1	TRUE	514	IGK	IGKV8-30		IGKJ1	IGKC	TRUE	TRUE	CQQYYSYPWTF	TGTCAGCAATATTATAGCTATCCGTGGACGTTC	8566	9	clonotype11_consensus_1	GGACAAGCACTCGACG	23	clonotype11	23	0.00745785	804
11	clonotype11	GCGACCAAGAGCCTAG.1	TRUE	GCGACCAAGAGCCTAG-1_contig_1	TRUE	514	IGK	IGKV8-30		IGKJ1	IGKC	TRUE	TRUE	CQQYYSYPWTF	TGTCAGCAATATTATAGCTATCCGTGGACGTTC	11844	25	clonotype11_consensus_1	GCGACCAAGAGCCTAG	23	clonotype11	23	0.00745785	804
11	clonotype11	GTTCATTAGAGGGCTT.1	TRUE	GTTCATTAGAGGGCTT-1_contig_1	TRUE	507	IGK	IGKV8-30		IGKJ1	IGKC	TRUE	TRUE	CQQYYSYPWTF	TGTCAGCAATATTATAGCTATCCGTGGACGTTC	17704	26	clonotype11_consensus_1	GTTCATTAGAGGGCTT	23	clonotype11	23	0.00745785	804
11	clonotype11	GACTGCGGTCTCTCGT.1	TRUE	GACTGCGGTCTCTCGT-1_contig_1	TRUE	504	IGK	IGKV8-30		IGKJ1	IGKC	TRUE	TRUE	CQQYYSYPWTF	TGTCAGCAATATTATAGCTATCCGTGGACGTTC	9458	12	clonotype11_consensus_1	GACTGCGGTCTCTCGT	23	clonotype11	23	0.00745785	804
11	clonotype11	TTTCCTCGTAAAGTCA.1	TRUE	TTTCCTCGTAAAGTCA-1_contig_1	TRUE	516	IGK	IGKV8-30		IGKJ1	IGKC	TRUE	TRUE	CQQYYSYPWTF	TGTCAGCAATATTATAGCTATCCGTGGACGTTC	7860	8	clonotype11_consensus_1	TTTCCTCGTAAAGTCA	23	clonotype11	23	0.00745785	804
11	clonotype11	AACTCAGGTCAACATC.1	TRUE	AACTCAGGTCAACATC-1_contig_1	TRUE	512	IGK	IGKV8-30		IGKJ1	IGKC	TRUE	TRUE	CQQYYSYPWTF	TGTCAGCAATATTATAGCTATCCGTGGACGTTC	7894	12	clonotype11_consensus_1	AACTCAGGTCAACATC	23	clonotype11	23	0.00745785	804
11	clonotype11	AACTGGTCATACGCCG.1	TRUE	AACTGGTCATACGCCG-1_contig_1	TRUE	508	IGK	IGKV8-30		IGKJ1	IGKC	TRUE	TRUE	CQQYYSYPWTF	TGTCAGCAATATTATAGCTATCCGTGGACGTTC	15282	17	clonotype11_consensus_1	AACTGGTCATACGCCG	23	clonotype11	23	0.00745785	804
11	clonotype11	TGCTGCTTCCACGACG.1	TRUE	TGCTGCTTCCACGACG-1_contig_1	TRUE	507	IGK	IGKV8-30		IGKJ1	IGKC	TRUE	TRUE	CQQYYSYPWTF	TGTCAGCAATATTATAGCTATCCGTGGACGTTC	8258	12	clonotype11_consensus_1	TGCTGCTTCCACGACG	23	clonotype11	23	0.00745785	804
110	clonotype110	AGGGATGAGTTAACGA.1	TRUE	AGGGATGAGTTAACGA-1_contig_1	TRUE	498	IGK	IGKV9-120		IGKJ5	IGKC	TRUE	TRUE	CLQYASSPLTF	TGTCTACAATATGCTAGTTCTCCTCTCACGTTC	17208	16	clonotype110_consensus_1	AGGGATGAGTTAACGA	4	clonotype110	4	0.00129702	804
110	clonotype110	TTAGGACGTACACCGC.1	TRUE	TTAGGACGTACACCGC-1_contig_1	TRUE	501	IGK	IGKV9-120		IGKJ5	IGKC	TRUE	TRUE	CLQYASSPLTF	TGTCTACAATATGCTAGTTCTCCTCTCACGTTC	14180	15	clonotype110_consensus_1	TTAGGACGTACACCGC	4	clonotype110	4	0.00129702	804
110	clonotype110	TAAACCGCAATGTAAG.1	TRUE	TAAACCGCAATGTAAG-1_contig_1	TRUE	501	IGK	IGKV9-120		IGKJ5	IGKC	TRUE	TRUE	CLQYASSPLTF	TGTCTACAATATGCTAGTTCTCCTCTCACGTTC	17460	16	clonotype110_consensus_1	TAAACCGCAATGTAAG	4	clonotype110	4	0.00129702	804
110	clonotype110	TGCCCTATCTCCCTGA.1	TRUE	TGCCCTATCTCCCTGA-1_contig_1	TRUE	531	IGK	IGKV9-120		IGKJ5	IGKC	TRUE	TRUE	CLQYASSPLTF	TGTCTACAATATGCTAGTTCTCCTCTCACGTTC	22428	29	clonotype110_consensus_1	TGCCCTATCTCCCTGA	4	clonotype110	4	0.00129702	804
111	clonotype111	AGTGGGATCAAACAAG.1	TRUE	AGTGGGATCAAACAAG-1_contig_1	TRUE	522	IGK	IGKV1-117		IGKJ4	IGKC	TRUE	TRUE	CFQGSHVPFTF	TGCTTTCAAGGTTCACATGTTCCATTCACGTTC	35240	35	clonotype111_consensus_1	AGTGGGATCAAACAAG	4	clonotype111	4	0.00129702	804
111	clonotype111	GTGCAGCGTTATGCGT.1	TRUE	GTGCAGCGTTATGCGT-1_contig_1	TRUE	522	IGK	IGKV1-117		IGKJ4	IGKC	TRUE	TRUE	CFQGSHVPFTF	TGCTTTCAAGGTTCACATGTTCCATTCACGTTC	16488	19	clonotype111_consensus_1	GTGCAGCGTTATGCGT	4	clonotype111	4	0.00129702	804
111	clonotype111	TCTGGAATCCTAGTGA.1	TRUE	TCTGGAATCCTAGTGA-1_contig_1	TRUE	522	IGK	IGKV1-117		IGKJ4	IGKC	TRUE	TRUE	CFQGSHVPFTF	TGCTTTCAAGGTTCACATGTTCCATTCACGTTC	15260	16	clonotype111_consensus_1	TCTGGAATCCTAGTGA	4	clonotype111	4	0.00129702	804
111	clonotype111	AGCCTAACAGTCAGAG.1	TRUE	AGCCTAACAGTCAGAG-1_contig_1	TRUE	522	IGK	IGKV1-117		IGKJ4	IGKC	TRUE	TRUE	CFQGSHVPFTF	TGCTTTCAAGGTTCACATGTTCCATTCACGTTC	19700	21	clonotype111_consensus_1	AGCCTAACAGTCAGAG	4	clonotype111	4	0.00129702	804
112	clonotype112	GTATCTTCACAACTGT.1	TRUE	GTATCTTCACAACTGT-1_contig_1	TRUE	522	IGK	IGKV1-117		IGKJ1	IGKC	TRUE	TRUE	CFQGSHVPRTF	TGCTTTCAAGGTTCACATGTTCCTCGGACGTTC	7832	8	clonotype112_consensus_1	GTATCTTCACAACTGT	4	clonotype112	4	0.00129702	804
112	clonotype112	CACAAACTCCGCATAA.1	TRUE	CACAAACTCCGCATAA-1_contig_1	TRUE	522	IGK	IGKV1-117		IGKJ1	IGKC	TRUE	TRUE	CFQGSHVPRTF	TGCTTTCAAGGTTCACATGTTCCTCGGACGTTC	8358	10	clonotype112_consensus_1	CACAAACTCCGCATAA	4	clonotype112	4	0.00129702	804
112	clonotype112	TTAGGACCATGCTGGC.1	TRUE	TTAGGACCATGCTGGC-1_contig_1	TRUE	522	IGK	IGKV1-117		IGKJ1	IGKC	TRUE	TRUE	CFQGSHVPRTF	TGCTTTCAAGGTTCACATGTTCCTCGGACGTTC	43364	44	clonotype112_consensus_1	TTAGGACCATGCTGGC	4	clonotype112	4	0.00129702	804
112	clonotype112	CTGAAACCATGCCACG.1	TRUE	CTGAAACCATGCCACG-1_contig_1	TRUE	522	IGK	IGKV1-117		IGKJ1	IGKC	TRUE	TRUE	CFQGSHVPRTF	TGCTTTCAAGGTTCACATGTTCCTCGGACGTTC	10700	14	clonotype112_consensus_1	CTGAAACCATGCCACG	4	clonotype112	4	0.00129702	804
113	clonotype113	GCCTCTATCAAGAAGT.1	TRUE	GCCTCTATCAAGAAGT-1_contig_1	TRUE	540	IGK	IGKV3-12		IGKJ5	IGKC	TRUE	TRUE	CQHSRELPLTF	TGTCAGCACAGTAGGGAGCTTCCTCTCACGTTC	57424	56	clonotype113_consensus_2	GCCTCTATCAAGAAGT	7	clonotype113	7	0.00226978	804
113	clonotype113	CATCCACAGAGACTTA.1	TRUE	CATCCACAGAGACTTA-1_contig_1	TRUE	505	IGK	IGKV3-12		IGKJ5	IGKC	TRUE	TRUE	CQHSRELPLTF	TGTCAGCACAGTAGGGAGCTTCCTCTCACGTTC	9534	13	clonotype113_consensus_2	CATCCACAGAGACTTA	7	clonotype113	7	0.00226978	804
113	clonotype113	GTAACTGCAGTAAGAT.1	TRUE	GTAACTGCAGTAAGAT-1_contig_1	TRUE	504	IGK	IGKV3-12		IGKJ5	IGKC	TRUE	TRUE	CQHSRELPLTF	TGTCAGCACAGTAGGGAGCTTCCTCTCACGTTC	1336	4	clonotype113_consensus_2	GTAACTGCAGTAAGAT	7	clonotype113	7	0.00226978	804
113	clonotype113	CAGCATAAGACAGGCT.1	TRUE	CAGCATAAGACAGGCT-1_contig_1	TRUE	508	IGK	IGKV3-12		IGKJ5	IGKC	TRUE	TRUE	CQHSRELPLTF	TGTCAGCACAGTAGGGAGCTTCCTCTCACGTTC	61902	68	clonotype113_consensus_2	CAGCATAAGACAGGCT	7	clonotype113	7	0.00226978	804
114	clonotype114	ATCTACTCAGGAACGT.1	TRUE	ATCTACTCAGGAACGT-1_contig_1	TRUE	516	IGK	IGKV2-109		IGKJ1	IGKC	TRUE	TRUE	CAQNLELPWTF	TGTGCTCAAAATCTAGAACTTCCGTGGACGTTC	5682	6	clonotype114_consensus_1	ATCTACTCAGGAACGT	4	clonotype114	4	0.00129702	804
114	clonotype114	CTGGTCTAGACAAAGG.1	TRUE	CTGGTCTAGACAAAGG-1_contig_1	TRUE	516	IGK	IGKV2-109		IGKJ1	IGKC	TRUE	TRUE	CAQNLELPWTF	TGTGCTCAAAATCTAGAACTTCCGTGGACGTTC	12584	13	clonotype114_consensus_1	CTGGTCTAGACAAAGG	4	clonotype114	4	0.00129702	804
114	clonotype114	CGTGAGCAGATCCCGC.1	TRUE	CGTGAGCAGATCCCGC-1_contig_1	TRUE	529	IGK	IGKV2-109		IGKJ1	IGKC	TRUE	TRUE	CAQNLELPWTF	TGTGCTCAAAATCTAGAACTTCCGTGGACGTTC	26912	25	clonotype114_consensus_1	CGTGAGCAGATCCCGC	4	clonotype114	4	0.00129702	804
114	clonotype114	CTCGTACAGGTGACCA.1	TRUE	CTCGTACAGGTGACCA-1_contig_1	TRUE	491	IGK	IGKV2-109		IGKJ1	IGKC	TRUE	TRUE	CAQNLELPWTF	TGTGCTCAAAATCTAGAACTTCCGTGGACGTTC	5812	7	clonotype114_consensus_1	CTCGTACAGGTGACCA	4	clonotype114	4	0.00129702	804
115	clonotype115	TGACGGCAGGTTACCT.1	TRUE	TGACGGCAGGTTACCT-1_contig_1	TRUE	499	IGK	IGKV6-15		IGKJ5	IGKC	TRUE	TRUE	CQQYNSYPLTF	TGTCAGCAATATAACAGCTATCCGCTCACGTTC	20272	23	clonotype115_consensus_2	TGACGGCAGGTTACCT	8	clonotype115	8	0.00259403	804
115	clonotype115	ATCCGAAAGGGATGGG.1	TRUE	ATCCGAAAGGGATGGG-1_contig_1	TRUE	544	IGK	IGKV6-15		IGKJ5	IGKC	TRUE	TRUE	CQQYNSYPLTF	TGTCAGCAATATAACAGCTATCCGCTCACGTTC	28426	24	clonotype115_consensus_2	ATCCGAAAGGGATGGG	8	clonotype115	8	0.00259403	804
115	clonotype115	GCAGTTATCGGCTTGG.1	TRUE	GCAGTTATCGGCTTGG-1_contig_2	TRUE	500	IGK	IGKV6-15		IGKJ5	IGKC	TRUE	TRUE	CQQYNSYPLTF	TGTCAGCAATATAACAGCTATCCGCTCACGTTC	26120	28	clonotype115_consensus_2	GCAGTTATCGGCTTGG	8	clonotype115	8	0.00259403	804
115	clonotype115	CGCTTCATCGTAGGAG.1	TRUE	CGCTTCATCGTAGGAG-1_contig_1	TRUE	504	IGK	IGKV6-15		IGKJ5	IGKC	TRUE	TRUE	CQQYNSYPLTF	TGTCAGCAATATAACAGCTATCCGCTCACGTTC	43410	40	clonotype115_consensus_2	CGCTTCATCGTAGGAG	8	clonotype115	8	0.00259403	804
116	clonotype116	TACTTACAGTACGCCC.1	TRUE	TACTTACAGTACGCCC-1_contig_2	TRUE	554	IGL	IGLV2		IGLJ2	IGLC2	TRUE	TRUE	CALWYSTHYVF	TGTGCTCTATGGTACAGCACCCATTATGTTTTC	43580	35	clonotype116_consensus_3	TACTTACAGTACGCCC	9	clonotype116	9	0.00291829	804
116	clonotype116	AGGGTGATCTGGCGTG.1	TRUE	AGGGTGATCTGGCGTG-1_contig_2	TRUE	554	IGL	IGLV2		IGLJ2	IGLC2	TRUE	TRUE	CALWYSTHYVF	TGTGCTCTATGGTACAGCACCCATTATGTTTTC	16946	14	clonotype116_consensus_3	AGGGTGATCTGGCGTG	9	clonotype116	9	0.00291829	804
116	clonotype116	TCATTACGTTCAGGCC.1	TRUE	TCATTACGTTCAGGCC-1_contig_1	TRUE	583	IGL	IGLV2		IGLJ2	IGLC2	TRUE	TRUE	CALWYSTHYVF	TGTGCTCTATGGTACAGCACCCATTATGTTTTC	6290	5	clonotype116_consensus_3	TCATTACGTTCAGGCC	9	clonotype116	9	0.00291829	804
116	clonotype116	CTCGGGAAGAAACCAT.1	TRUE	CTCGGGAAGAAACCAT-1_contig_1	TRUE	567	IGL	IGLV2		IGLJ2	IGLC2	TRUE	TRUE	CALWYSTHYVF	TGTGCTCTATGGTACAGCACCCATTATGTTTTC	50718	63	clonotype116_consensus_3	CTCGGGAAGAAACCAT	9	clonotype116	9	0.00291829	804
116	clonotype116	AGGGTGATCTGGCGTG.1	TRUE	AGGGTGATCTGGCGTG-1_contig_1	TRUE	518	IGK	IGKV8-19		IGKJ5	IGKC	TRUE	TRUE	CQNDYSYPLTF	TGTCAGAATGATTATAGTTATCCGCTCACGTTC	16550	16	clonotype116_consensus_2	AGGGTGATCTGGCGTG	9	clonotype116	9	0.00291829	804
117	clonotype117	TCGGTAATCGGCGCTA.1	TRUE	TCGGTAATCGGCGCTA-1_contig_1	TRUE	512	IGK	IGKV3-7		IGKJ1	IGKC	TRUE	TRUE	CQHSWEIPRTF	TGTCAGCACAGTTGGGAGATTCCTCGGACGTTC	28046	31	clonotype117_consensus_2	TCGGTAATCGGCGCTA	8	clonotype117	8	0.00259403	804
117	clonotype117	CATCAGAAGCTTCGCG.1	TRUE	CATCAGAAGCTTCGCG-1_contig_1	TRUE	506	IGK	IGKV3-7		IGKJ1	IGKC	TRUE	TRUE	CQHSWEIPRTF	TGTCAGCACAGTTGGGAGATTCCTCGGACGTTC	44178	46	clonotype117_consensus_2	CATCAGAAGCTTCGCG	8	clonotype117	8	0.00259403	804
117	clonotype117	GTACTTTAGTGTCCCG.1	TRUE	GTACTTTAGTGTCCCG-1_contig_1	TRUE	508	IGK	IGKV3-7		IGKJ1	IGKC	TRUE	TRUE	CQHSWEIPRTF	TGTCAGCACAGTTGGGAGATTCCTCGGACGTTC	51566	57	clonotype117_consensus_2	GTACTTTAGTGTCCCG	8	clonotype117	8	0.00259403	804
117	clonotype117	CGCTATCCAGCTCGAC.1	TRUE	CGCTATCCAGCTCGAC-1_contig_1	TRUE	508	IGK	IGKV3-7		IGKJ1	IGKC	TRUE	TRUE	CQHSWEIPRTF	TGTCAGCACAGTTGGGAGATTCCTCGGACGTTC	36334	36	clonotype117_consensus_2	CGCTATCCAGCTCGAC	8	clonotype117	8	0.00259403	804
118	clonotype118	ATCTACTCACCAACCG.1	TRUE	ATCTACTCACCAACCG-1_contig_1	TRUE	508	IGK	IGKV3-7		IGKJ4	IGKC	TRUE	TRUE	CQHSWEIPFTF	TGTCAGCACAGTTGGGAGATTCCATTCACGTTC	27786	32	clonotype118_consensus_2	ATCTACTCACCAACCG	8	clonotype118	8	0.00259403	804
118	clonotype118	ACGAGGAAGACTTTCG.1	TRUE	ACGAGGAAGACTTTCG-1_contig_1	TRUE	541	IGK	IGKV3-7		IGKJ4	IGKC	TRUE	TRUE	CQHSWEIPFTF	TGTCAGCACAGTTGGGAGATTCCATTCACGTTC	22118	22	clonotype118_consensus_2	ACGAGGAAGACTTTCG	8	clonotype118	8	0.00259403	804
118	clonotype118	CAAGTTGAGCACCGTC.1	TRUE	CAAGTTGAGCACCGTC-1_contig_1	TRUE	505	IGK	IGKV3-7		IGKJ4	IGKC	TRUE	TRUE	CQHSWEIPFTF	TGTCAGCACAGTTGGGAGATTCCATTCACGTTC	23340	23	clonotype118_consensus_2	CAAGTTGAGCACCGTC	8	clonotype118	8	0.00259403	804
118	clonotype118	TTCTTAGTCCGCAAGC.1	TRUE	TTCTTAGTCCGCAAGC-1_contig_1	TRUE	518	IGK	IGKV3-7		IGKJ4	IGKC	TRUE	TRUE	CQHSWEIPFTF	TGTCAGCACAGTTGGGAGATTCCATTCACGTTC	29734	29	clonotype118_consensus_2	TTCTTAGTCCGCAAGC	8	clonotype118	8	0.00259403	804
119	clonotype119	GACACGCCAGCCTTTC.1	TRUE	GACACGCCAGCCTTTC-1_contig_1	TRUE	505	IGK	IGKV3-7		IGKJ2	IGKC	TRUE	TRUE	CQHSWEIPYTF	TGTCAGCACAGTTGGGAGATTCCGTACACGTTC	50960	57	clonotype119_consensus_2	GACACGCCAGCCTTTC	8	clonotype119	8	0.00259403	804
119	clonotype119	GGCCGATGTGTCAATC.1	TRUE	GGCCGATGTGTCAATC-1_contig_1	TRUE	509	IGK	IGKV3-7		IGKJ2	IGKC	TRUE	TRUE	CQHSWEIPYTF	TGTCAGCACAGTTGGGAGATTCCGTACACGTTC	47272	50	clonotype119_consensus_2	GGCCGATGTGTCAATC	8	clonotype119	8	0.00259403	804
119	clonotype119	GGGATGACATAGACTC.1	TRUE	GGGATGACATAGACTC-1_contig_1	TRUE	508	IGK	IGKV3-7		IGKJ2	IGKC	TRUE	TRUE	CQHSWEIPYTF	TGTCAGCACAGTTGGGAGATTCCGTACACGTTC	22082	23	clonotype119_consensus_2	GGGATGACATAGACTC	8	clonotype119	8	0.00259403	804
119	clonotype119	AGTGTCACACCGCTAG.1	TRUE	AGTGTCACACCGCTAG-1_contig_1	TRUE	512	IGK	IGKV3-7		IGKJ2	IGKC	TRUE	TRUE	CQHSWEIPYTF	TGTCAGCACAGTTGGGAGATTCCGTACACGTTC	29552	38	clonotype119_consensus_2	AGTGTCACACCGCTAG	8	clonotype119	8	0.00259403	804
12	clonotype12	CTTGGCTTCTGATACG.1	TRUE	CTTGGCTTCTGATACG-1_contig_1	TRUE	501	IGK	IGKV6-23		IGKJ5	IGKC	TRUE	TRUE	CQQYSSYPLTF	TGTCAGCAATATAGCAGCTATCCTCTCACGTTC	35154	37	clonotype12_consensus_1	CTTGGCTTCTGATACG	21	clonotype12	21	0.00680934	804
12	clonotype12	GTACTCCGTCCGAACC.1	TRUE	GTACTCCGTCCGAACC-1_contig_1	TRUE	500	IGK	IGKV6-23		IGKJ5	IGKC	TRUE	TRUE	CQQYSSYPLTF	TGTCAGCAATATAGCAGCTATCCTCTCACGTTC	20038	19	clonotype12_consensus_1	GTACTCCGTCCGAACC	21	clonotype12	21	0.00680934	804
12	clonotype12	TGACGGCAGGGATACC.1	TRUE	TGACGGCAGGGATACC-1_contig_1	TRUE	503	IGK	IGKV6-23		IGKJ5	IGKC	TRUE	TRUE	CQQYSSYPLTF	TGTCAGCAATATAGCAGCTATCCTCTCACGTTC	38574	40	clonotype12_consensus_1	TGACGGCAGGGATACC	21	clonotype12	21	0.00680934	804
12	clonotype12	TGGCCAGAGACCTAGG.1	TRUE	TGGCCAGAGACCTAGG-1_contig_1	TRUE	502	IGK	IGKV6-23		IGKJ5	IGKC	TRUE	TRUE	CQQYSSYPLTF	TGTCAGCAATATAGCAGCTATCCTCTCACGTTC	25044	24	clonotype12_consensus_1	TGGCCAGAGACCTAGG	21	clonotype12	21	0.00680934	804
12	clonotype12	TGCGGGTCAAGCCGCT.1	TRUE	TGCGGGTCAAGCCGCT-1_contig_1	TRUE	504	IGK	IGKV6-23		IGKJ5	IGKC	TRUE	TRUE	CQQYSSYPLTF	TGTCAGCAATATAGCAGCTATCCTCTCACGTTC	66272	75	clonotype12_consensus_1	TGCGGGTCAAGCCGCT	21	clonotype12	21	0.00680934	804
12	clonotype12	TCAGGTAAGATATGGT.1	TRUE	TCAGGTAAGATATGGT-1_contig_1	TRUE	563	IGK	IGKV6-23		IGKJ5	IGKC	TRUE	TRUE	CQQYSSYPLTF	TGTCAGCAATATAGCAGCTATCCTCTCACGTTC	21708	20	clonotype12_consensus_1	TCAGGTAAGATATGGT	21	clonotype12	21	0.00680934	804
12	clonotype12	TGCGTGGCAGCCAATT.1	TRUE	TGCGTGGCAGCCAATT-1_contig_1	TRUE	499	IGK	IGKV6-23		IGKJ5	IGKC	TRUE	TRUE	CQQYSSYPLTF	TGTCAGCAATATAGCAGCTATCCTCTCACGTTC	4690	7	clonotype12_consensus_1	TGCGTGGCAGCCAATT	21	clonotype12	21	0.00680934	804
12	clonotype12	TCACGAAAGCATGGCA.1	TRUE	TCACGAAAGCATGGCA-1_contig_1	TRUE	500	IGK	IGKV6-23		IGKJ5	IGKC	TRUE	TRUE	CQQYSSYPLTF	TGTCAGCAATATAGCAGCTATCCTCTCACGTTC	14808	16	clonotype12_consensus_1	TCACGAAAGCATGGCA	21	clonotype12	21	0.00680934	804
12	clonotype12	CTCGGGAAGAAGCCCA.1	TRUE	CTCGGGAAGAAGCCCA-1_contig_1	TRUE	500	IGK	IGKV6-23		IGKJ5	IGKC	TRUE	TRUE	CQQYSSYPLTF	TGTCAGCAATATAGCAGCTATCCTCTCACGTTC	11460	12	clonotype12_consensus_1	CTCGGGAAGAAGCCCA	21	clonotype12	21	0.00680934	804
12	clonotype12	CAGATCACATCGGACC.1	TRUE	CAGATCACATCGGACC-1_contig_1	TRUE	500	IGK	IGKV6-23		IGKJ5	IGKC	TRUE	TRUE	CQQYSSYPLTF	TGTCAGCAATATAGCAGCTATCCTCTCACGTTC	12570	12	clonotype12_consensus_1	CAGATCACATCGGACC	21	clonotype12	21	0.00680934	804
12	clonotype12	TAAGAGAGTTAGTGGG.1	TRUE	TAAGAGAGTTAGTGGG-1_contig_1	TRUE	500	IGK	IGKV6-23		IGKJ5	IGKC	TRUE	TRUE	CQQYSSYPLTF	TGTCAGCAATATAGCAGCTATCCTCTCACGTTC	31274	28	clonotype12_consensus_1	TAAGAGAGTTAGTGGG	21	clonotype12	21	0.00680934	804
12	clonotype12	CAGAATCGTAGATTAG.1	TRUE	CAGAATCGTAGATTAG-1_contig_1	TRUE	499	IGK	IGKV6-23		IGKJ5	IGKC	TRUE	TRUE	CQQYSSYPLTF	TGTCAGCAATATAGCAGCTATCCTCTCACGTTC	9436	9	clonotype12_consensus_1	CAGAATCGTAGATTAG	21	clonotype12	21	0.00680934	804
12	clonotype12	GTGCATAAGTGGACGT.1	TRUE	GTGCATAAGTGGACGT-1_contig_1	TRUE	561	IGK	IGKV6-23		IGKJ5	IGKC	TRUE	TRUE	CQQYSSYPLTF	TGTCAGCAATATAGCAGCTATCCTCTCACGTTC	11334	11	clonotype12_consensus_1	GTGCATAAGTGGACGT	21	clonotype12	21	0.00680934	804
12	clonotype12	TGCTACCCAGCCAGAA.1	TRUE	TGCTACCCAGCCAGAA-1_contig_1	TRUE	500	IGK	IGKV6-23		IGKJ5	IGKC	TRUE	TRUE	CQQYSSYPLTF	TGTCAGCAATATAGCAGCTATCCTCTCACGTTC	19184	21	clonotype12_consensus_1	TGCTACCCAGCCAGAA	21	clonotype12	21	0.00680934	804
12	clonotype12	TCGAGGCTCTGTTGAG.1	TRUE	TCGAGGCTCTGTTGAG-1_contig_1	TRUE	500	IGK	IGKV6-23		IGKJ5	IGKC	TRUE	TRUE	CQQYSSYPLTF	TGTCAGCAATATAGCAGCTATCCTCTCACGTTC	10076	11	clonotype12_consensus_1	TCGAGGCTCTGTTGAG	21	clonotype12	21	0.00680934	804
12	clonotype12	GAACATCAGGATCGCA.1	TRUE	GAACATCAGGATCGCA-1_contig_1	TRUE	499	IGK	IGKV6-23		IGKJ5	IGKC	TRUE	TRUE	CQQYSSYPLTF	TGTCAGCAATATAGCAGCTATCCTCTCACGTTC	13384	14	clonotype12_consensus_1	GAACATCAGGATCGCA	21	clonotype12	21	0.00680934	804
12	clonotype12	GTCCTCAGTATTCGTG.1	TRUE	GTCCTCAGTATTCGTG-1_contig_1	TRUE	503	IGK	IGKV6-23		IGKJ5	IGKC	TRUE	TRUE	CQQYSSYPLTF	TGTCAGCAATATAGCAGCTATCCTCTCACGTTC	13990	14	clonotype12_consensus_1	GTCCTCAGTATTCGTG	21	clonotype12	21	0.00680934	804
12	clonotype12	ATGGGAGCACCACGTG.1	TRUE	ATGGGAGCACCACGTG-1_contig_1	TRUE	509	IGK	IGKV6-23		IGKJ5	IGKC	TRUE	TRUE	CQQYSSYPLTF	TGTCAGCAATATAGCAGCTATCCTCTCACGTTC	7612	9	clonotype12_consensus_1	ATGGGAGCACCACGTG	21	clonotype12	21	0.00680934	804
12	clonotype12	CCTATTAGTTTGCATG.1	TRUE	CCTATTAGTTTGCATG-1_contig_1	TRUE	537	IGK	IGKV6-23		IGKJ5	IGKC	TRUE	TRUE	CQQYSSYPLTF	TGTCAGCAATATAGCAGCTATCCTCTCACGTTC	15462	17	clonotype12_consensus_1	CCTATTAGTTTGCATG	21	clonotype12	21	0.00680934	804
12	clonotype12	TTCTCCTCACTGTCGG.1	TRUE	TTCTCCTCACTGTCGG-1_contig_1	TRUE	500	IGK	IGKV6-23		IGKJ5	IGKC	TRUE	TRUE	CQQYSSYPLTF	TGTCAGCAATATAGCAGCTATCCTCTCACGTTC	35846	37	clonotype12_consensus_1	TTCTCCTCACTGTCGG	21	clonotype12	21	0.00680934	804
12	clonotype12	GTATCTTCACCTTGTC.1	TRUE	GTATCTTCACCTTGTC-1_contig_1	TRUE	500	IGK	IGKV6-23		IGKJ5	IGKC	TRUE	TRUE	CQQYSSYPLTF	TGTCAGCAATATAGCAGCTATCCTCTCACGTTC	19640	18	clonotype12_consensus_1	GTATCTTCACCTTGTC	21	clonotype12	21	0.00680934	804
120	clonotype120	TTGACTTGTGCACTTA.1	TRUE	TTGACTTGTGCACTTA-1_contig_1	TRUE	539	IGK	IGKV8-19		IGKJ4	IGKC	TRUE	TRUE	CQNDYSYPFTF	TGTCAGAATGATTATAGTTATCCATTCACGTTC	50346	51	clonotype120_consensus_3	TTGACTTGTGCACTTA	6	clonotype120	6	0.00194553	804
120	clonotype120	TGCCCATGTCGTCTTC.1	TRUE	TGCCCATGTCGTCTTC-1_contig_1	TRUE	499	IGK	IGKV1-88		IGKJ2	IGKC	TRUE	TRUE	CLQGTHQPYTF	TGCTTACAAGGTACACATCAGCCGTACACGTTC	8864	10	clonotype120_consensus_2	TGCCCATGTCGTCTTC	6	clonotype120	6	0.00194553	804
120	clonotype120	TACCTATGTCTTGTCC.1	TRUE	TACCTATGTCTTGTCC-1_contig_1	TRUE	536	IGK	IGKV1-88		IGKJ2	IGKC	TRUE	TRUE	CLQGTHQPYTF	TGCTTACAAGGTACACATCAGCCGTACACGTTC	42596	42	clonotype120_consensus_2	TACCTATGTCTTGTCC	6	clonotype120	6	0.00194553	804
120	clonotype120	CGTAGCGTCTGTCTCG.1	TRUE	CGTAGCGTCTGTCTCG-1_contig_1	TRUE	499	IGK	IGKV1-88		IGKJ2	IGKC	TRUE	TRUE	CLQGTHQPYTF	TGCTTACAAGGTACACATCAGCCGTACACGTTC	13028	17	clonotype120_consensus_2	CGTAGCGTCTGTCTCG	6	clonotype120	6	0.00194553	804
120	clonotype120	TTGACTTGTGCACTTA.1	TRUE	TTGACTTGTGCACTTA-1_contig_2	TRUE	504	IGK	IGKV1-88		IGKJ2	IGKC	TRUE	TRUE	CLQGTHQPYTF	TGCTTACAAGGTACACATCAGCCGTACACGTTC	23472	24	clonotype120_consensus_2	TTGACTTGTGCACTTA	6	clonotype120	6	0.00194553	804
121	clonotype121	CGTAGGCAGCATCATC.1	TRUE	CGTAGGCAGCATCATC-1_contig_1	TRUE	512	IGK	IGKV1-135		IGKJ1	IGKC	TRUE	TRUE	CWQGTHFPRTF	TGCTGGCAAGGTACACATTTTCCTCGGACGTTC	18508	19	clonotype121_consensus_3	CGTAGGCAGCATCATC	6	clonotype121	6	0.00194553	804
121	clonotype121	CCTAGCTTCGTACCGG.1	TRUE	CCTAGCTTCGTACCGG-1_contig_1	TRUE	512	IGK	IGKV1-135		IGKJ1	IGKC	TRUE	TRUE	CWQGTHFPRTF	TGCTGGCAAGGTACACATTTTCCTCGGACGTTC	6404	9	clonotype121_consensus_3	CCTAGCTTCGTACCGG	6	clonotype121	6	0.00194553	804
121	clonotype121	GCTGCTTAGTGTTAGA.1	TRUE	GCTGCTTAGTGTTAGA-1_contig_1	TRUE	512	IGK	IGKV1-135		IGKJ1	IGKC	TRUE	TRUE	CWQGTHFPRTF	TGCTGGCAAGGTACACATTTTCCTCGGACGTTC	12006	12	clonotype121_consensus_3	GCTGCTTAGTGTTAGA	6	clonotype121	6	0.00194553	804
121	clonotype121	CCGTACTGTTTGTTGG.1	TRUE	CCGTACTGTTTGTTGG-1_contig_1	TRUE	512	IGK	IGKV1-135		IGKJ1	IGKC	TRUE	TRUE	CWQGTHFPRTF	TGCTGGCAAGGTACACATTTTCCTCGGACGTTC	8250	9	clonotype121_consensus_3	CCGTACTGTTTGTTGG	6	clonotype121	6	0.00194553	804
121	clonotype121	CGTAGGCAGCATCATC.1	TRUE	CGTAGGCAGCATCATC-1_contig_3	TRUE	505	IGK	IGKV5-48		IGKJ5	IGKC	TRUE	TRUE	CQQSNSWPITF	TGTCAACAAAGTAATAGCTGGCCAATCACGTTC	7864	8	clonotype121_consensus_2	CGTAGGCAGCATCATC	6	clonotype121	6	0.00194553	804
122	clonotype122	CTGAAGTCAATGGAAT.1	TRUE	CTGAAGTCAATGGAAT-1_contig_1	TRUE	498	IGK	IGKV10-96		IGKJ1	IGKC	TRUE	TRUE	CQQGNTLWTF	TGCCAACAGGGTAATACGCTGTGGACGTTC	16024	16	clonotype122_consensus_1	CTGAAGTCAATGGAAT	3	clonotype122	3	0.000972763	804
122	clonotype122	TTAGGACAGGCATGGT.1	TRUE	TTAGGACAGGCATGGT-1_contig_1	TRUE	538	IGK	IGKV10-96		IGKJ1	IGKC	TRUE	TRUE	CQQGNTLWTF	TGCCAACAGGGTAATACGCTGTGGACGTTC	9644	9	clonotype122_consensus_1	TTAGGACAGGCATGGT	3	clonotype122	3	0.000972763	804
122	clonotype122	CTCGAGGGTGTTCGAT.1	TRUE	CTCGAGGGTGTTCGAT-1_contig_1	TRUE	499	IGK	IGKV10-96		IGKJ1	IGKC	TRUE	TRUE	CQQGNTLWTF	TGCCAACAGGGTAATACGCTGTGGACGTTC	35094	33	clonotype122_consensus_1	CTCGAGGGTGTTCGAT	3	clonotype122	3	0.000972763	804
123	clonotype123	TGTGGTACAGATCTGT.1	TRUE	TGTGGTACAGATCTGT-1_contig_1	TRUE	492	IGK	IGKV13-85		IGKJ4	IGKC	TRUE	TRUE	CQQYWSTPFTF	TGTCAACAGTATTGGAGTACTCCATTCACGTTC	12138	12	clonotype123_consensus_1	TGTGGTACAGATCTGT	3	clonotype123	3	0.000972763	804
123	clonotype123	TACCTATGTACATGTC.1	TRUE	TACCTATGTACATGTC-1_contig_1	TRUE	493	IGK	IGKV13-85		IGKJ4	IGKC	TRUE	TRUE	CQQYWSTPFTF	TGTCAACAGTATTGGAGTACTCCATTCACGTTC	5282	6	clonotype123_consensus_1	TACCTATGTACATGTC	3	clonotype123	3	0.000972763	804
123	clonotype123	CGGACTGAGCCAACAG.1	TRUE	CGGACTGAGCCAACAG-1_contig_1	TRUE	492	IGK	IGKV13-85		IGKJ4	IGKC	TRUE	TRUE	CQQYWSTPFTF	TGTCAACAGTATTGGAGTACTCCATTCACGTTC	5744	8	clonotype123_consensus_1	CGGACTGAGCCAACAG	3	clonotype123	3	0.000972763	804
124	clonotype124	AGCTCTCCAATCTGCA.1	TRUE	AGCTCTCCAATCTGCA-1_contig_1	TRUE	493	IGK	IGKV15-103		IGKJ4	IGKC	TRUE	TRUE	CQQGQSYPFTF	TGTCAACAGGGTCAAAGTTATCCATTCACGTTC	12042	15	clonotype124_consensus_1	AGCTCTCCAATCTGCA	3	clonotype124	3	0.000972763	804
124	clonotype124	CATATGGTCTCGCATC.1	TRUE	CATATGGTCTCGCATC-1_contig_1	TRUE	493	IGK	IGKV15-103		IGKJ4	IGKC	TRUE	TRUE	CQQGQSYPFTF	TGTCAACAGGGTCAAAGTTATCCATTCACGTTC	12782	14	clonotype124_consensus_1	CATATGGTCTCGCATC	3	clonotype124	3	0.000972763	804
124	clonotype124	GGGATGAAGTCATCCA.1	TRUE	GGGATGAAGTCATCCA-1_contig_1	TRUE	493	IGK	IGKV15-103		IGKJ4	IGKC	TRUE	TRUE	CQQGQSYPFTF	TGTCAACAGGGTCAAAGTTATCCATTCACGTTC	8336	9	clonotype124_consensus_1	GGGATGAAGTCATCCA	3	clonotype124	3	0.000972763	804
125	clonotype125	GAAGCAGTCTCGTTTA.1	TRUE	GAAGCAGTCTCGTTTA-1_contig_1	TRUE	493	IGK	IGKV15-103		IGKJ2	IGKC	TRUE	TRUE	CQQGQSYPYTF	TGTCAACAGGGTCAAAGTTATCCGTACACGTTC	9074	14	clonotype125_consensus_1	GAAGCAGTCTCGTTTA	3	clonotype125	3	0.000972763	804
125	clonotype125	TGGTTAGAGGACATTA.1	TRUE	TGGTTAGAGGACATTA-1_contig_1	TRUE	493	IGK	IGKV15-103		IGKJ2	IGKC	TRUE	TRUE	CQQGQSYPYTF	TGTCAACAGGGTCAAAGTTATCCGTACACGTTC	69712	85	clonotype125_consensus_1	TGGTTAGAGGACATTA	3	clonotype125	3	0.000972763	804
125	clonotype125	GGCGACTCATGGTCAT.1	TRUE	GGCGACTCATGGTCAT-1_contig_1	TRUE	493	IGK	IGKV15-103		IGKJ2	IGKC	TRUE	TRUE	CQQGQSYPYTF	TGTCAACAGGGTCAAAGTTATCCGTACACGTTC	54832	58	clonotype125_consensus_1	GGCGACTCATGGTCAT	3	clonotype125	3	0.000972763	804
126	clonotype126	TGCCCTATCAGGCCCA.1	TRUE	TGCCCTATCAGGCCCA-1_contig_1	TRUE	495	IGK	IGKV12-46		IGKJ1	IGKC	TRUE	TRUE	CQHFWGTPWTF	TGTCAACATTTTTGGGGTACTCCGTGGACGTTC	18262	20	clonotype126_consensus_1	TGCCCTATCAGGCCCA	3	clonotype126	3	0.000972763	804
126	clonotype126	CTCGTCAAGGAACTGC.1	TRUE	CTCGTCAAGGAACTGC-1_contig_1	TRUE	495	IGK	IGKV12-46		IGKJ1	IGKC	TRUE	TRUE	CQHFWGTPWTF	TGTCAACATTTTTGGGGTACTCCGTGGACGTTC	11548	12	clonotype126_consensus_1	CTCGTCAAGGAACTGC	3	clonotype126	3	0.000972763	804
126	clonotype126	ATCTGCCGTAGCGTCC.1	TRUE	ATCTGCCGTAGCGTCC-1_contig_1	TRUE	495	IGK	IGKV12-46		IGKJ1	IGKC	TRUE	TRUE	CQHFWGTPWTF	TGTCAACATTTTTGGGGTACTCCGTGGACGTTC	9778	14	clonotype126_consensus_1	ATCTGCCGTAGCGTCC	3	clonotype126	3	0.000972763	804
127	clonotype127	CCACGGATCTTAGAGC.1	TRUE	CCACGGATCTTAGAGC-1_contig_1	TRUE	496	IGK	IGKV12-44		IGKJ4	IGKC	TRUE	TRUE	CQHHYGTPFTF	TGTCAACATCATTATGGTACTCCATTCACGTTC	43220	39	clonotype127_consensus_2	CCACGGATCTTAGAGC	4	clonotype127	4	0.00129702	804
127	clonotype127	CTACACCGTTTCCACC.1	TRUE	CTACACCGTTTCCACC-1_contig_1	TRUE	496	IGK	IGKV12-44		IGKJ4	IGKC	TRUE	TRUE	CQHHYGTPFTF	TGTCAACATCATTATGGTACTCCATTCACGTTC	15392	16	clonotype127_consensus_2	CTACACCGTTTCCACC	4	clonotype127	4	0.00129702	804
127	clonotype127	GAAATGACACAGACAG.1	TRUE	GAAATGACACAGACAG-1_contig_1	TRUE	496	IGK	IGKV12-44		IGKJ4	IGKC	TRUE	TRUE	CQHHYGTPFTF	TGTCAACATCATTATGGTACTCCATTCACGTTC	13516	11	clonotype127_consensus_2	GAAATGACACAGACAG	4	clonotype127	4	0.00129702	804
128	clonotype128	CATCGGGTCACAATGC.1	TRUE	CATCGGGTCACAATGC-1_contig_1	TRUE	496	IGK	IGKV12-44		IGKJ1	IGKC	TRUE	TRUE	CQHHYGTPPTF	TGTCAACATCATTATGGTACTCCTCCGACGTTC	56002	49	clonotype128_consensus_1	CATCGGGTCACAATGC	3	clonotype128	3	0.000972763	804
128	clonotype128	AGCTCCTTCTGCCCTA.1	TRUE	AGCTCCTTCTGCCCTA-1_contig_1	TRUE	499	IGK	IGKV12-44		IGKJ1	IGKC	TRUE	TRUE	CQHHYGTPPTF	TGTCAACATCATTATGGTACTCCTCCGACGTTC	23156	26	clonotype128_consensus_1	AGCTCCTTCTGCCCTA	3	clonotype128	3	0.000972763	804
128	clonotype128	TGAGGGACAAGTTAAG.1	TRUE	TGAGGGACAAGTTAAG-1_contig_1	TRUE	499	IGK	IGKV12-44		IGKJ1	IGKC	TRUE	TRUE	CQHHYGTPPTF	TGTCAACATCATTATGGTACTCCTCCGACGTTC	47624	42	clonotype128_consensus_1	TGAGGGACAAGTTAAG	3	clonotype128	3	0.000972763	804
129	clonotype129	GCTCCTATCGATGAGG.1	TRUE	GCTCCTATCGATGAGG-1_contig_1	TRUE	498	IGK	IGKV10-96		IGKJ1	IGKC	TRUE	TRUE	CQQGNTLTWTF	TGCCAACAGGGTAATACGCTTACGTGGACGTTC	15746	18	clonotype129_consensus_2	GCTCCTATCGATGAGG	4	clonotype129	4	0.00129702	804
129	clonotype129	TACCTTAGTTCGTCTC.1	TRUE	TACCTTAGTTCGTCTC-1_contig_1	TRUE	502	IGK	IGKV10-96		IGKJ1	IGKC	TRUE	TRUE	CQQGNTLTWTF	TGCCAACAGGGTAATACGCTTACGTGGACGTTC	8898	10	clonotype129_consensus_2	TACCTTAGTTCGTCTC	4	clonotype129	4	0.00129702	804
129	clonotype129	TGCGTGGGTCCCTTGT.1	TRUE	TGCGTGGGTCCCTTGT-1_contig_1	TRUE	499	IGK	IGKV10-96		IGKJ1	IGKC	TRUE	TRUE	CQQGNTLTWTF	TGCCAACAGGGTAATACGCTTACGTGGACGTTC	7534	9	clonotype129_consensus_2	TGCGTGGGTCCCTTGT	4	clonotype129	4	0.00129702	804
13	clonotype13	ACATGGTAGCGTAATA.1	TRUE	ACATGGTAGCGTAATA-1_contig_1	TRUE	500	IGK	IGKV6-15		IGKJ5	IGKC	TRUE	TRUE	CQQYNSYPLTF	TGTCAGCAATATAACAGCTATCCGCTCACGTTC	31336	31	clonotype13_consensus_1	ACATGGTAGCGTAATA	21	clonotype13	21	0.00680934	804
13	clonotype13	CATTCGCAGGTTACCT.1	TRUE	CATTCGCAGGTTACCT-1_contig_1	TRUE	500	IGK	IGKV6-15		IGKJ5	IGKC	TRUE	TRUE	CQQYNSYPLTF	TGTCAGCAATATAACAGCTATCCGCTCACGTTC	14210	16	clonotype13_consensus_1	CATTCGCAGGTTACCT	21	clonotype13	21	0.00680934	804
13	clonotype13	AGAGCGATCTACTCAT.1	TRUE	AGAGCGATCTACTCAT-1_contig_1	TRUE	535	IGK	IGKV6-15		IGKJ5	IGKC	TRUE	TRUE	CQQYNSYPLTF	TGTCAGCAATATAACAGCTATCCGCTCACGTTC	60358	55	clonotype13_consensus_1	AGAGCGATCTACTCAT	21	clonotype13	21	0.00680934	804
13	clonotype13	AGCGGTCGTACCGTTA.1	TRUE	AGCGGTCGTACCGTTA-1_contig_1	TRUE	500	IGK	IGKV6-15		IGKJ5	IGKC	TRUE	TRUE	CQQYNSYPLTF	TGTCAGCAATATAACAGCTATCCGCTCACGTTC	29766	27	clonotype13_consensus_1	AGCGGTCGTACCGTTA	21	clonotype13	21	0.00680934	804
13	clonotype13	CACTCCAAGCGAGAAA.1	TRUE	CACTCCAAGCGAGAAA-1_contig_1	TRUE	500	IGK	IGKV6-15		IGKJ5	IGKC	TRUE	TRUE	CQQYNSYPLTF	TGTCAGCAATATAACAGCTATCCGCTCACGTTC	5196	6	clonotype13_consensus_1	CACTCCAAGCGAGAAA	21	clonotype13	21	0.00680934	804
13	clonotype13	TGCGTGGCAGGACGTA.1	TRUE	TGCGTGGCAGGACGTA-1_contig_1	TRUE	481	IGK	IGKV6-15		IGKJ5	IGKC	TRUE	TRUE	CQQYNSYPLTF	TGTCAGCAATATAACAGCTATCCGCTCACGTTC	4564	9	clonotype13_consensus_1	TGCGTGGCAGGACGTA	21	clonotype13	21	0.00680934	804
13	clonotype13	CCAGCGAGTTGTGGAG.1	TRUE	CCAGCGAGTTGTGGAG-1_contig_1	TRUE	501	IGK	IGKV6-15		IGKJ5	IGKC	TRUE	TRUE	CQQYNSYPLTF	TGTCAGCAATATAACAGCTATCCGCTCACGTTC	7098	8	clonotype13_consensus_1	CCAGCGAGTTGTGGAG	21	clonotype13	21	0.00680934	804
13	clonotype13	TGCCAAAGTCAGAATA.1	TRUE	TGCCAAAGTCAGAATA-1_contig_1	TRUE	499	IGK	IGKV6-15		IGKJ5	IGKC	TRUE	TRUE	CQQYNSYPLTF	TGTCAGCAATATAACAGCTATCCGCTCACGTTC	11202	12	clonotype13_consensus_1	TGCCAAAGTCAGAATA	21	clonotype13	21	0.00680934	804
13	clonotype13	GCACATATCCCAGGTG.1	TRUE	GCACATATCCCAGGTG-1_contig_1	TRUE	500	IGK	IGKV6-15		IGKJ5	IGKC	TRUE	TRUE	CQQYNSYPLTF	TGTCAGCAATATAACAGCTATCCGCTCACGTTC	13934	15	clonotype13_consensus_1	GCACATATCCCAGGTG	21	clonotype13	21	0.00680934	804
13	clonotype13	CTGCTGTCAACTGCTA.1	TRUE	CTGCTGTCAACTGCTA-1_contig_1	TRUE	500	IGK	IGKV6-15		IGKJ5	IGKC	TRUE	TRUE	CQQYNSYPLTF	TGTCAGCAATATAACAGCTATCCGCTCACGTTC	10004	12	clonotype13_consensus_1	CTGCTGTCAACTGCTA	21	clonotype13	21	0.00680934	804
13	clonotype13	TTAGGACAGAAGGTTT.1	TRUE	TTAGGACAGAAGGTTT-1_contig_1	TRUE	500	IGK	IGKV6-15		IGKJ5	IGKC	TRUE	TRUE	CQQYNSYPLTF	TGTCAGCAATATAACAGCTATCCGCTCACGTTC	18844	20	clonotype13_consensus_1	TTAGGACAGAAGGTTT	21	clonotype13	21	0.00680934	804
13	clonotype13	TAAGTGCCACACTGCG.1	TRUE	TAAGTGCCACACTGCG-1_contig_1	TRUE	514	IGK	IGKV6-15		IGKJ5	IGKC	TRUE	TRUE	CQQYNSYPLTF	TGTCAGCAATATAACAGCTATCCGCTCACGTTC	63706	113	clonotype13_consensus_1	TAAGTGCCACACTGCG	21	clonotype13	21	0.00680934	804
13	clonotype13	AAGTCTGGTTCTGGTA.1	TRUE	AAGTCTGGTTCTGGTA-1_contig_1	TRUE	501	IGK	IGKV6-15		IGKJ5	IGKC	TRUE	TRUE	CQQYNSYPLTF	TGTCAGCAATATAACAGCTATCCGCTCACGTTC	13300	14	clonotype13_consensus_1	AAGTCTGGTTCTGGTA	21	clonotype13	21	0.00680934	804
13	clonotype13	AGAGTGGGTACTTGAC.1	TRUE	AGAGTGGGTACTTGAC-1_contig_1	TRUE	501	IGK	IGKV6-15		IGKJ5	IGKC	TRUE	TRUE	CQQYNSYPLTF	TGTCAGCAATATAACAGCTATCCGCTCACGTTC	35592	33	clonotype13_consensus_1	AGAGTGGGTACTTGAC	21	clonotype13	21	0.00680934	804
13	clonotype13	GTGCTTCTCCACTCCA.1	TRUE	GTGCTTCTCCACTCCA-1_contig_1	TRUE	500	IGK	IGKV6-15		IGKJ5	IGKC	TRUE	TRUE	CQQYNSYPLTF	TGTCAGCAATATAACAGCTATCCGCTCACGTTC	28592	27	clonotype13_consensus_1	GTGCTTCTCCACTCCA	21	clonotype13	21	0.00680934	804
13	clonotype13	CCTTCGAAGCTTTGGT.1	TRUE	CCTTCGAAGCTTTGGT-1_contig_1	TRUE	500	IGK	IGKV6-15		IGKJ5	IGKC	TRUE	TRUE	CQQYNSYPLTF	TGTCAGCAATATAACAGCTATCCGCTCACGTTC	55378	57	clonotype13_consensus_1	CCTTCGAAGCTTTGGT	21	clonotype13	21	0.00680934	804
13	clonotype13	GAAATGAAGCGATATA.1	TRUE	GAAATGAAGCGATATA-1_contig_1	TRUE	504	IGK	IGKV6-15		IGKJ5	IGKC	TRUE	TRUE	CQQYNSYPLTF	TGTCAGCAATATAACAGCTATCCGCTCACGTTC	49862	44	clonotype13_consensus_1	GAAATGAAGCGATATA	21	clonotype13	21	0.00680934	804
13	clonotype13	AGGCCGTGTCTAGCGC.1	TRUE	AGGCCGTGTCTAGCGC-1_contig_1	TRUE	546	IGK	IGKV6-15		IGKJ5	IGKC	TRUE	TRUE	CQQYNSYPLTF	TGTCAGCAATATAACAGCTATCCGCTCACGTTC	14780	15	clonotype13_consensus_1	AGGCCGTGTCTAGCGC	21	clonotype13	21	0.00680934	804
13	clonotype13	GTCGTAAAGCCTATGT.1	TRUE	GTCGTAAAGCCTATGT-1_contig_1	TRUE	537	IGK	IGKV6-15		IGKJ5	IGKC	TRUE	TRUE	CQQYNSYPLTF	TGTCAGCAATATAACAGCTATCCGCTCACGTTC	73524	103	clonotype13_consensus_1	GTCGTAAAGCCTATGT	21	clonotype13	21	0.00680934	804
13	clonotype13	GTATTCTGTAAGTAGT.1	TRUE	GTATTCTGTAAGTAGT-1_contig_1	TRUE	501	IGK	IGKV6-15		IGKJ5	IGKC	TRUE	TRUE	CQQYNSYPLTF	TGTCAGCAATATAACAGCTATCCGCTCACGTTC	18084	22	clonotype13_consensus_1	GTATTCTGTAAGTAGT	21	clonotype13	21	0.00680934	804
13	clonotype13	GACCAATGTGTCGCTG.1	TRUE	GACCAATGTGTCGCTG-1_contig_1	TRUE	504	IGK	IGKV6-15		IGKJ5	IGKC	TRUE	TRUE	CQQYNSYPLTF	TGTCAGCAATATAACAGCTATCCGCTCACGTTC	60322	54	clonotype13_consensus_1	GACCAATGTGTCGCTG	21	clonotype13	21	0.00680934	804
130	clonotype130	CACTCCAGTAAGAGAG.1	TRUE	CACTCCAGTAAGAGAG-1_contig_1	TRUE	500	IGK	IGKV10-96		IGKJ1	IGKC	TRUE	TRUE	CQQGNTLPRTF	TGCCAACAGGGTAATACGCTTCCTCGGACGTTC	21972	27	clonotype130_consensus_2	CACTCCAGTAAGAGAG	4	clonotype130	4	0.00129702	804
130	clonotype130	CCATGTCTCTTCAACT.1	TRUE	CCATGTCTCTTCAACT-1_contig_1	TRUE	505	IGK	IGKV10-96		IGKJ1	IGKC	TRUE	TRUE	CQQGNTLPRTF	TGCCAACAGGGTAATACGCTTCCTCGGACGTTC	37014	36	clonotype130_consensus_2	CCATGTCTCTTCAACT	4	clonotype130	4	0.00129702	804
130	clonotype130	GCATGATTCGACGGAA.1	TRUE	GCATGATTCGACGGAA-1_contig_1	TRUE	499	IGK	IGKV10-96		IGKJ1	IGKC	TRUE	TRUE	CQQGNTLPRTF	TGCCAACAGGGTAATACGCTTCCTCGGACGTTC	5224	5	clonotype130_consensus_2	GCATGATTCGACGGAA	4	clonotype130	4	0.00129702	804
131	clonotype131	TACTCATGTCGGATCC.1	TRUE	TACTCATGTCGGATCC-1_contig_1	TRUE	498	IGK	IGKV10-94		IGKJ2	IGKC	TRUE	TRUE	CQQYSKLPYTF	TGTCAGCAGTATAGTAAGCTTCCGTACACGTTC	25982	22	clonotype131_consensus_1	TACTCATGTCGGATCC	3	clonotype131	3	0.000972763	804
131	clonotype131	GTACGTAAGAGTCTGG.1	TRUE	GTACGTAAGAGTCTGG-1_contig_1	TRUE	498	IGK	IGKV10-94		IGKJ2	IGKC	TRUE	TRUE	CQQYSKLPYTF	TGTCAGCAGTATAGTAAGCTTCCGTACACGTTC	27170	33	clonotype131_consensus_1	GTACGTAAGAGTCTGG	3	clonotype131	3	0.000972763	804
131	clonotype131	CAGCTAAAGGTAAACT.1	TRUE	CAGCTAAAGGTAAACT-1_contig_1	TRUE	502	IGK	IGKV10-94		IGKJ2	IGKC	TRUE	TRUE	CQQYSKLPYTF	TGTCAGCAGTATAGTAAGCTTCCGTACACGTTC	18624	18	clonotype131_consensus_1	CAGCTAAAGGTAAACT	3	clonotype131	3	0.000972763	804
132	clonotype132	GATCGATCAGCGTCCA.1	TRUE	GATCGATCAGCGTCCA-1_contig_1	TRUE	493	IGK	IGKV6-20		IGKJ4	IGKC	TRUE	TRUE	CGQSYSYPFTF	TGTGGACAGAGTTACAGCTATCCATTCACGTTC	15234	16	clonotype132_consensus_1	GATCGATCAGCGTCCA	3	clonotype132	3	0.000972763	804
132	clonotype132	GTGGGTCAGATGTGGC.1	TRUE	GTGGGTCAGATGTGGC-1_contig_1	TRUE	493	IGK	IGKV6-20		IGKJ4	IGKC	TRUE	TRUE	CGQSYSYPFTF	TGTGGACAGAGTTACAGCTATCCATTCACGTTC	8354	10	clonotype132_consensus_1	GTGGGTCAGATGTGGC	3	clonotype132	3	0.000972763	804
132	clonotype132	ACTGAGTCAGGGTATG.1	TRUE	ACTGAGTCAGGGTATG-1_contig_1	TRUE	493	IGK	IGKV6-20		IGKJ4	IGKC	TRUE	TRUE	CGQSYSYPFTF	TGTGGACAGAGTTACAGCTATCCATTCACGTTC	7590	8	clonotype132_consensus_1	ACTGAGTCAGGGTATG	3	clonotype132	3	0.000972763	804
133	clonotype133	GAAACTCTCCGCAAGC.1	TRUE	GAAACTCTCCGCAAGC-1_contig_1	TRUE	534	IGK	IGKV6-23		IGKJ2	IGKC	TRUE	TRUE	CQQYSSYPLTF	TGTCAGCAATATAGCAGCTATCCTCTCACGTTC	17042	15	clonotype133_consensus_1	GAAACTCTCCGCAAGC	3	clonotype133	3	0.000972763	804
133	clonotype133	CGACTTCAGAACTGTA.1	TRUE	CGACTTCAGAACTGTA-1_contig_1	TRUE	502	IGK	IGKV6-23		IGKJ2	IGKC	TRUE	TRUE	CQQYSSYPLTF	TGTCAGCAATATAGCAGCTATCCTCTCACGTTC	74686	90	clonotype133_consensus_1	CGACTTCAGAACTGTA	3	clonotype133	3	0.000972763	804
133	clonotype133	AGCGTATGTTATGTGC.1	TRUE	AGCGTATGTTATGTGC-1_contig_1	TRUE	503	IGK	IGKV6-23		IGKJ2	IGKC	TRUE	TRUE	CQQYSSYPLTF	TGTCAGCAATATAGCAGCTATCCTCTCACGTTC	67968	72	clonotype133_consensus_1	AGCGTATGTTATGTGC	3	clonotype133	3	0.000972763	804
134	clonotype134	GCTTGAACAGACGTAG.1	TRUE	GCTTGAACAGACGTAG-1_contig_1	TRUE	500	IGK	IGKV6-23		IGKJ1	IGKC	TRUE	TRUE	CQQYSSYPLTF	TGTCAGCAATATAGCAGCTATCCTCTGACGTTC	25004	29	clonotype134_consensus_1	GCTTGAACAGACGTAG	3	clonotype134	3	0.000972763	804
134	clonotype134	GCTGCTTCAGACGTAG.1	TRUE	GCTGCTTCAGACGTAG-1_contig_1	TRUE	517	IGK	IGKV6-23		IGKJ1	IGKC	TRUE	TRUE	CQQYSSYPLTF	TGTCAGCAATATAGCAGCTATCCTCTGACGTTC	12948	19	clonotype134_consensus_1	GCTGCTTCAGACGTAG	3	clonotype134	3	0.000972763	804
134	clonotype134	TATTACCCATGCCTTC.1	TRUE	TATTACCCATGCCTTC-1_contig_1	TRUE	502	IGK	IGKV6-23		IGKJ1	IGKC	TRUE	TRUE	CQQYSSYPLTF	TGTCAGCAATATAGCAGCTATCCTCTGACGTTC	13670	15	clonotype134_consensus_1	TATTACCCATGCCTTC	3	clonotype134	3	0.000972763	804
135	clonotype135	GGACAAGGTGCGAAAC.1	TRUE	GGACAAGGTGCGAAAC-1_contig_1	TRUE	535	IGK	IGKV6-15		IGKJ2	IGKC	TRUE	TRUE	CQQYNSYPLTF	TGTCAGCAATATAACAGCTATCCTCTCACGTTC	10512	13	clonotype135_consensus_1	GGACAAGGTGCGAAAC	3	clonotype135	3	0.000972763	804
135	clonotype135	TTCTCCTCATTCGACA.1	TRUE	TTCTCCTCATTCGACA-1_contig_1	TRUE	499	IGK	IGKV6-15		IGKJ2	IGKC	TRUE	TRUE	CQQYNSYPLTF	TGTCAGCAATATAACAGCTATCCTCTCACGTTC	18216	18	clonotype135_consensus_1	TTCTCCTCATTCGACA	3	clonotype135	3	0.000972763	804
135	clonotype135	TTTACTGAGCTAGCCC.1	TRUE	TTTACTGAGCTAGCCC-1_contig_1	TRUE	500	IGK	IGKV6-15		IGKJ2	IGKC	TRUE	TRUE	CQQYNSYPLTF	TGTCAGCAATATAACAGCTATCCTCTCACGTTC	33916	34	clonotype135_consensus_1	TTTACTGAGCTAGCCC	3	clonotype135	3	0.000972763	804
136	clonotype136	CTAATGGGTCCGAGTC.1	TRUE	CTAATGGGTCCGAGTC-1_contig_1	TRUE	495	IGK	IGKV6-17		IGKJ2	IGKC	TRUE	TRUE	CQQHYSTPYTF	TGTCAGCAACATTATAGTACTCCGTACACGTTC	12230	12	clonotype136_consensus_1	CTAATGGGTCCGAGTC	3	clonotype136	3	0.000972763	804
136	clonotype136	GCTGCGAAGTTACGGG.1	TRUE	GCTGCGAAGTTACGGG-1_contig_1	TRUE	495	IGK	IGKV6-17		IGKJ2	IGKC	TRUE	TRUE	CQQHYSTPYTF	TGTCAGCAACATTATAGTACTCCGTACACGTTC	23288	24	clonotype136_consensus_1	GCTGCGAAGTTACGGG	3	clonotype136	3	0.000972763	804
136	clonotype136	CGCGGTAAGAGGTTGC.1	TRUE	CGCGGTAAGAGGTTGC-1_contig_1	TRUE	495	IGK	IGKV6-17		IGKJ2	IGKC	TRUE	TRUE	CQQHYSTPYTF	TGTCAGCAACATTATAGTACTCCGTACACGTTC	18502	17	clonotype136_consensus_1	CGCGGTAAGAGGTTGC	3	clonotype136	3	0.000972763	804
137	clonotype137	ACAGCTACATTCACTT.1	TRUE	ACAGCTACATTCACTT-1_contig_1	TRUE	495	IGK	IGKV6-17		IGKJ1	IGKC	TRUE	TRUE	CQQHYSTPWTF	TGTCAGCAACATTATAGTACTCCGTGGACGTTC	23080	19	clonotype137_consensus_2	ACAGCTACATTCACTT	4	clonotype137	4	0.00129702	804
137	clonotype137	CAGTAACTCAGCGACC.1	TRUE	CAGTAACTCAGCGACC-1_contig_2	TRUE	495	IGK	IGKV6-17		IGKJ1	IGKC	TRUE	TRUE	CQQHYSTPWTF	TGTCAGCAACATTATAGTACTCCGTGGACGTTC	62410	58	clonotype137_consensus_2	CAGTAACTCAGCGACC	4	clonotype137	4	0.00129702	804
137	clonotype137	TTATGCTTCGGTGTCG.1	TRUE	TTATGCTTCGGTGTCG-1_contig_1	TRUE	495	IGK	IGKV6-17		IGKJ1	IGKC	TRUE	TRUE	CQQHYSTPWTF	TGTCAGCAACATTATAGTACTCCGTGGACGTTC	29068	27	clonotype137_consensus_2	TTATGCTTCGGTGTCG	4	clonotype137	4	0.00129702	804
138	clonotype138	AGCTCTCGTCTGCGGT.1	TRUE	AGCTCTCGTCTGCGGT-1_contig_1	TRUE	528	IGK	IGKV5-48		IGKJ1	IGKC	TRUE	TRUE	CQQSNSWPRTF	TGTCAACAAAGTAATAGCTGGCCAAGGACGTTC	17204	17	clonotype138_consensus_2	AGCTCTCGTCTGCGGT	4	clonotype138	4	0.00129702	804
138	clonotype138	CTGCCTAGTTCACGGC.1	TRUE	CTGCCTAGTTCACGGC-1_contig_1	TRUE	502	IGK	IGKV5-48		IGKJ1	IGKC	TRUE	TRUE	CQQSNSWPRTF	TGTCAACAAAGTAATAGCTGGCCAAGGACGTTC	23336	28	clonotype138_consensus_2	CTGCCTAGTTCACGGC	4	clonotype138	4	0.00129702	804
138	clonotype138	CTACCCATCGAATGGG.1	TRUE	CTACCCATCGAATGGG-1_contig_2	TRUE	514	IGK	IGKV5-48		IGKJ1	IGKC	TRUE	TRUE	CQQSNSWPRTF	TGTCAACAAAGTAATAGCTGGCCAAGGACGTTC	45894	42	clonotype138_consensus_2	CTACCCATCGAATGGG	4	clonotype138	4	0.00129702	804
139	clonotype139	AACTCTTAGATCCCAT.1	TRUE	AACTCTTAGATCCCAT-1_contig_1	TRUE	502	IGK	IGKV5-48		IGKJ5	IGKC	TRUE	TRUE	CQQSNSWPLTF	TGTCAACAAAGTAATAGCTGGCCACTCACGTTC	12714	11	clonotype139_consensus_1	AACTCTTAGATCCCAT	3	clonotype139	3	0.000972763	804
139	clonotype139	CGTCAGGGTGGTCCGT.1	TRUE	CGTCAGGGTGGTCCGT-1_contig_1	TRUE	502	IGK	IGKV5-48		IGKJ5	IGKC	TRUE	TRUE	CQQSNSWPLTF	TGTCAACAAAGTAATAGCTGGCCACTCACGTTC	8400	10	clonotype139_consensus_1	CGTCAGGGTGGTCCGT	3	clonotype139	3	0.000972763	804
139	clonotype139	AGATCTGCAAGCCATT.1	TRUE	AGATCTGCAAGCCATT-1_contig_1	TRUE	502	IGK	IGKV5-48		IGKJ5	IGKC	TRUE	TRUE	CQQSNSWPLTF	TGTCAACAAAGTAATAGCTGGCCACTCACGTTC	10322	11	clonotype139_consensus_1	AGATCTGCAAGCCATT	3	clonotype139	3	0.000972763	804
14	clonotype14	TATCAGGCACACTGCG.1	TRUE	TATCAGGCACACTGCG-1_contig_1	TRUE	493	IGK	IGKV6-20		IGKJ2	IGKC	TRUE	TRUE	CGQSYSYPYTF	TGTGGACAGAGTTACAGCTATCCGTACACGTTC	29734	30	clonotype14_consensus_1	TATCAGGCACACTGCG	19	clonotype14	19	0.00616083	804
14	clonotype14	TTGCCGTGTAAGTAGT.1	TRUE	TTGCCGTGTAAGTAGT-1_contig_1	TRUE	493	IGK	IGKV6-20		IGKJ2	IGKC	TRUE	TRUE	CGQSYSYPYTF	TGTGGACAGAGTTACAGCTATCCGTACACGTTC	72458	156	clonotype14_consensus_1	TTGCCGTGTAAGTAGT	19	clonotype14	19	0.00616083	804
14	clonotype14	GATCTAGTCGGTTAAC.1	TRUE	GATCTAGTCGGTTAAC-1_contig_1	TRUE	493	IGK	IGKV6-20		IGKJ2	IGKC	TRUE	TRUE	CGQSYSYPYTF	TGTGGACAGAGTTACAGCTATCCGTACACGTTC	25792	27	clonotype14_consensus_1	GATCTAGTCGGTTAAC	19	clonotype14	19	0.00616083	804
14	clonotype14	GCTGCAGGTACAGTTC.1	TRUE	GCTGCAGGTACAGTTC-1_contig_1	TRUE	493	IGK	IGKV6-20		IGKJ2	IGKC	TRUE	TRUE	CGQSYSYPYTF	TGTGGACAGAGTTACAGCTATCCGTACACGTTC	12968	12	clonotype14_consensus_1	GCTGCAGGTACAGTTC	19	clonotype14	19	0.00616083	804
14	clonotype14	ACGGGCTCATACCATG.1	TRUE	ACGGGCTCATACCATG-1_contig_1	TRUE	493	IGK	IGKV6-20		IGKJ2	IGKC	TRUE	TRUE	CGQSYSYPYTF	TGTGGACAGAGTTACAGCTATCCGTACACGTTC	9508	10	clonotype14_consensus_1	ACGGGCTCATACCATG	19	clonotype14	19	0.00616083	804
14	clonotype14	CGAGCCAAGCAAATCA.1	TRUE	CGAGCCAAGCAAATCA-1_contig_1	TRUE	493	IGK	IGKV6-20		IGKJ2	IGKC	TRUE	TRUE	CGQSYSYPYTF	TGTGGACAGAGTTACAGCTATCCGTACACGTTC	35278	39	clonotype14_consensus_1	CGAGCCAAGCAAATCA	19	clonotype14	19	0.00616083	804
14	clonotype14	TGGGAAGCATGGATGG.1	TRUE	TGGGAAGCATGGATGG-1_contig_1	TRUE	493	IGK	IGKV6-20		IGKJ2	IGKC	TRUE	TRUE	CGQSYSYPYTF	TGTGGACAGAGTTACAGCTATCCGTACACGTTC	66300	68	clonotype14_consensus_1	TGGGAAGCATGGATGG	19	clonotype14	19	0.00616083	804
14	clonotype14	CATCAGATCCTATGTT.1	TRUE	CATCAGATCCTATGTT-1_contig_1	TRUE	493	IGK	IGKV6-20		IGKJ2	IGKC	TRUE	TRUE	CGQSYSYPYTF	TGTGGACAGAGTTACAGCTATCCGTACACGTTC	23168	24	clonotype14_consensus_1	CATCAGATCCTATGTT	19	clonotype14	19	0.00616083	804
14	clonotype14	ATCTACTCAAATTGCC.1	TRUE	ATCTACTCAAATTGCC-1_contig_1	TRUE	493	IGK	IGKV6-20		IGKJ2	IGKC	TRUE	TRUE	CGQSYSYPYTF	TGTGGACAGAGTTACAGCTATCCGTACACGTTC	5864	12	clonotype14_consensus_1	ATCTACTCAAATTGCC	19	clonotype14	19	0.00616083	804
14	clonotype14	GTTCTCGCATATGAGA.1	TRUE	GTTCTCGCATATGAGA-1_contig_1	TRUE	493	IGK	IGKV6-20		IGKJ2	IGKC	TRUE	TRUE	CGQSYSYPYTF	TGTGGACAGAGTTACAGCTATCCGTACACGTTC	60972	96	clonotype14_consensus_1	GTTCTCGCATATGAGA	19	clonotype14	19	0.00616083	804
14	clonotype14	TAGGCATTCTGCAGTA.1	TRUE	TAGGCATTCTGCAGTA-1_contig_1	TRUE	493	IGK	IGKV6-20		IGKJ2	IGKC	TRUE	TRUE	CGQSYSYPYTF	TGTGGACAGAGTTACAGCTATCCGTACACGTTC	29924	31	clonotype14_consensus_1	TAGGCATTCTGCAGTA	19	clonotype14	19	0.00616083	804
14	clonotype14	ACTGATGTCACCCGAG.1	TRUE	ACTGATGTCACCCGAG-1_contig_1	TRUE	493	IGK	IGKV6-20		IGKJ2	IGKC	TRUE	TRUE	CGQSYSYPYTF	TGTGGACAGAGTTACAGCTATCCGTACACGTTC	37532	38	clonotype14_consensus_1	ACTGATGTCACCCGAG	19	clonotype14	19	0.00616083	804
14	clonotype14	GACCAATTCCAAACAC.1	TRUE	GACCAATTCCAAACAC-1_contig_1	TRUE	493	IGK	IGKV6-20		IGKJ2	IGKC	TRUE	TRUE	CGQSYSYPYTF	TGTGGACAGAGTTACAGCTATCCGTACACGTTC	13862	15	clonotype14_consensus_1	GACCAATTCCAAACAC	19	clonotype14	19	0.00616083	804
14	clonotype14	ACTGATGTCTCTTGAT.1	TRUE	ACTGATGTCTCTTGAT-1_contig_1	TRUE	493	IGK	IGKV6-20		IGKJ2	IGKC	TRUE	TRUE	CGQSYSYPYTF	TGTGGACAGAGTTACAGCTATCCGTACACGTTC	11502	11	clonotype14_consensus_1	ACTGATGTCTCTTGAT	19	clonotype14	19	0.00616083	804
14	clonotype14	TAGTTGGGTCGATTGT.1	TRUE	TAGTTGGGTCGATTGT-1_contig_1	TRUE	493	IGK	IGKV6-20		IGKJ2	IGKC	TRUE	TRUE	CGQSYSYPYTF	TGTGGACAGAGTTACAGCTATCCGTACACGTTC	24322	24	clonotype14_consensus_1	TAGTTGGGTCGATTGT	19	clonotype14	19	0.00616083	804
14	clonotype14	GAACATCCATTCGACA.1	TRUE	GAACATCCATTCGACA-1_contig_1	TRUE	493	IGK	IGKV6-20		IGKJ2	IGKC	TRUE	TRUE	CGQSYSYPYTF	TGTGGACAGAGTTACAGCTATCCGTACACGTTC	16950	21	clonotype14_consensus_1	GAACATCCATTCGACA	19	clonotype14	19	0.00616083	804
14	clonotype14	GAGTCCGCAGACGCCT.1	TRUE	GAGTCCGCAGACGCCT-1_contig_1	TRUE	493	IGK	IGKV6-20		IGKJ2	IGKC	TRUE	TRUE	CGQSYSYPYTF	TGTGGACAGAGTTACAGCTATCCGTACACGTTC	15512	15	clonotype14_consensus_1	GAGTCCGCAGACGCCT	19	clonotype14	19	0.00616083	804
14	clonotype14	ACTGAGTCATCACCCT.1	TRUE	ACTGAGTCATCACCCT-1_contig_1	TRUE	493	IGK	IGKV6-20		IGKJ2	IGKC	TRUE	TRUE	CGQSYSYPYTF	TGTGGACAGAGTTACAGCTATCCGTACACGTTC	64702	70	clonotype14_consensus_1	ACTGAGTCATCACCCT	19	clonotype14	19	0.00616083	804
14	clonotype14	AGACGTTCAACGATCT.1	TRUE	AGACGTTCAACGATCT-1_contig_1	TRUE	493	IGK	IGKV6-20		IGKJ2	IGKC	TRUE	TRUE	CGQSYSYPYTF	TGTGGACAGAGTTACAGCTATCCGTACACGTTC	12212	17	clonotype14_consensus_1	AGACGTTCAACGATCT	19	clonotype14	19	0.00616083	804
140	clonotype140	ACGGGCTAGGCAAAGA.1	TRUE	ACGGGCTAGGCAAAGA-1_contig_1	TRUE	508	IGK	IGKV5-48		IGKJ4	IGKC	TRUE	TRUE	CQQSNSWPFTF	TGTCAACAAAGTAATAGCTGGCCATTCACGTTC	31888	33	clonotype140_consensus_2	ACGGGCTAGGCAAAGA	4	clonotype140	4	0.00129702	804
140	clonotype140	CGCTTCAGTGATGTGG.1	TRUE	CGCTTCAGTGATGTGG-1_contig_1	TRUE	526	IGK	IGKV5-48		IGKJ4	IGKC	TRUE	TRUE	CQQSNSWPFTF	TGTCAACAAAGTAATAGCTGGCCATTCACGTTC	3944	4	clonotype140_consensus_2	CGCTTCAGTGATGTGG	4	clonotype140	4	0.00129702	804
140	clonotype140	GTAGTCATCACTTACT.1	TRUE	GTAGTCATCACTTACT-1_contig_1	TRUE	519	IGK	IGKV5-48		IGKJ4	IGKC	TRUE	TRUE	CQQSNSWPFTF	TGTCAACAAAGTAATAGCTGGCCATTCACGTTC	6428	6	clonotype140_consensus_2	GTAGTCATCACTTACT	4	clonotype140	4	0.00129702	804
141	clonotype141	CGGAGCTAGGCGATAC.1	TRUE	CGGAGCTAGGCGATAC-1_contig_1	TRUE	497	IGK	IGKV5-43		IGKJ5	IGKC	TRUE	TRUE	CQQSNSWPLTF	TGTCAACAGAGTAACAGCTGGCCGCTCACGTTC	10726	10	clonotype141_consensus_1	CGGAGCTAGGCGATAC	3	clonotype141	3	0.000972763	804
141	clonotype141	TACCTTATCCGCATAA.1	TRUE	TACCTTATCCGCATAA-1_contig_1	TRUE	497	IGK	IGKV5-43		IGKJ5	IGKC	TRUE	TRUE	CQQSNSWPLTF	TGTCAACAGAGTAACAGCTGGCCGCTCACGTTC	78064	1092	clonotype141_consensus_1	TACCTTATCCGCATAA	3	clonotype141	3	0.000972763	804
141	clonotype141	CAGCTAAAGGCCGAAT.1	TRUE	CAGCTAAAGGCCGAAT-1_contig_1	TRUE	497	IGK	IGKV5-43		IGKJ5	IGKC	TRUE	TRUE	CQQSNSWPLTF	TGTCAACAGAGTAACAGCTGGCCGCTCACGTTC	12472	10	clonotype141_consensus_1	CAGCTAAAGGCCGAAT	3	clonotype141	3	0.000972763	804
142	clonotype142	CTAGTGATCCAGTAGT.1	TRUE	CTAGTGATCCAGTAGT-1_contig_1	TRUE	528	IGK	IGKV4-68		IGKJ2	IGKC	TRUE	TRUE	CQQWSSNPYTF	TGCCAGCAGTGGAGTAGTAACCCATACACGTTC	716	2	clonotype142_consensus_2	CTAGTGATCCAGTAGT	4	clonotype142	4	0.00129702	804
142	clonotype142	CGGACGTCAGATGGCA.1	TRUE	CGGACGTCAGATGGCA-1_contig_1	TRUE	522	IGK	IGKV4-68		IGKJ2	IGKC	TRUE	TRUE	CQQWSSNPYTF	TGCCAGCAGTGGAGTAGTAACCCATACACGTTC	10420	11	clonotype142_consensus_2	CGGACGTCAGATGGCA	4	clonotype142	4	0.00129702	804
142	clonotype142	CCGTGGAAGTGATCGG.1	TRUE	CCGTGGAAGTGATCGG-1_contig_1	TRUE	490	IGK	IGKV4-68		IGKJ2	IGKC	TRUE	TRUE	CQQWSSNPYTF	TGCCAGCAGTGGAGTAGTAACCCATACACGTTC	5972	7	clonotype142_consensus_2	CCGTGGAAGTGATCGG	4	clonotype142	4	0.00129702	804
143	clonotype143	GCATGATAGACCACGA.1	TRUE	GCATGATAGACCACGA-1_contig_1	TRUE	549	IGL	IGLV1		IGLJ3	IGLC3	TRUE	TRUE	CALWYSNHFIF	TGTGCTCTATGGTACAGCAACCATTTCATTTTC	26534	21	clonotype143_consensus_1	GCATGATAGACCACGA	3	clonotype143	3	0.000972763	804
143	clonotype143	CTAACTTTCTTACCTA.1	TRUE	CTAACTTTCTTACCTA-1_contig_1	TRUE	549	IGL	IGLV1		IGLJ3	IGLC3	TRUE	TRUE	CALWYSNHFIF	TGTGCTCTATGGTACAGCAACCATTTCATTTTC	18914	18	clonotype143_consensus_1	CTAACTTTCTTACCTA	3	clonotype143	3	0.000972763	804
143	clonotype143	GCTCTGTCACTTAAGC.1	TRUE	GCTCTGTCACTTAAGC-1_contig_1	TRUE	549	IGL	IGLV1		IGLJ3	IGLC3	TRUE	TRUE	CALWYSNHFIF	TGTGCTCTATGGTACAGCAACCATTTCATTTTC	8062	6	clonotype143_consensus_1	GCTCTGTCACTTAAGC	3	clonotype143	3	0.000972763	804
144	clonotype144	AAAGTAGTCCAGAGGA.1	TRUE	AAAGTAGTCCAGAGGA-1_contig_1	TRUE	498	IGK	IGKV17-127		IGKJ4	IGKC	TRUE	TRUE	CLQSDNMPFTF	TGTTTGCAAAGTGATAACATGCCATTCACGTTC	16596	16	clonotype144_consensus_1	AAAGTAGTCCAGAGGA	3	clonotype144	3	0.000972763	804
144	clonotype144	CTCCTAGGTAGCACGA.1	TRUE	CTCCTAGGTAGCACGA-1_contig_1	TRUE	488	IGK	IGKV17-127		IGKJ4	IGKC	TRUE	TRUE	CLQSDNMPFTF	TGTTTGCAAAGTGATAACATGCCATTCACGTTC	10360	13	clonotype144_consensus_1	CTCCTAGGTAGCACGA	3	clonotype144	3	0.000972763	804
144	clonotype144	ACTGTCCCAAGCTGTT.1	TRUE	ACTGTCCCAAGCTGTT-1_contig_1	TRUE	499	IGK	IGKV17-127		IGKJ4	IGKC	TRUE	TRUE	CLQSDNMPFTF	TGTTTGCAAAGTGATAACATGCCATTCACGTTC	65972	181	clonotype144_consensus_1	ACTGTCCCAAGCTGTT	3	clonotype144	3	0.000972763	804
145	clonotype145	CTTAGGACACATTAGC.1	TRUE	CTTAGGACACATTAGC-1_contig_1	TRUE	530	IGK	IGKV17-127		IGKJ5	IGKC	TRUE	TRUE	CLQSDNMPLTF	TGTTTGCAAAGTGATAACATGCCTCTCACGTTC	34424	33	clonotype145_consensus_2	CTTAGGACACATTAGC	4	clonotype145	4	0.00129702	804
145	clonotype145	ACCCACTAGGGAACGG.1	TRUE	ACCCACTAGGGAACGG-1_contig_1	TRUE	503	IGK	IGKV17-127		IGKJ5	IGKC	TRUE	TRUE	CLQSDNMPLTF	TGTTTGCAAAGTGATAACATGCCTCTCACGTTC	40744	40	clonotype145_consensus_2	ACCCACTAGGGAACGG	4	clonotype145	4	0.00129702	804
145	clonotype145	CCCAGTTTCACAGTAC.1	TRUE	CCCAGTTTCACAGTAC-1_contig_1	TRUE	502	IGK	IGKV17-127		IGKJ5	IGKC	TRUE	TRUE	CLQSDNMPLTF	TGTTTGCAAAGTGATAACATGCCTCTCACGTTC	64800	59	clonotype145_consensus_2	CCCAGTTTCACAGTAC	4	clonotype145	4	0.00129702	804
146	clonotype146	TACTCGCAGATGCGAC.1	TRUE	TACTCGCAGATGCGAC-1_contig_1	TRUE	536	IGK	IGKV14-126		IGKJ4	IGKC	TRUE	TRUE	CLQHGESPFTF	TGTCTACAGCATGGTGAGAGCCCATTCACGTTC	49894	50	clonotype146_consensus_1	TACTCGCAGATGCGAC	3	clonotype146	3	0.000972763	804
146	clonotype146	CCAATCCAGAGTGACC.1	TRUE	CCAATCCAGAGTGACC-1_contig_1	TRUE	564	IGK	IGKV14-126		IGKJ4	IGKC	TRUE	TRUE	CLQHGESPFTF	TGTCTACAGCATGGTGAGAGCCCATTCACGTTC	20592	20	clonotype146_consensus_1	CCAATCCAGAGTGACC	3	clonotype146	3	0.000972763	804
146	clonotype146	ACTGAACTCCTTGACC.1	TRUE	ACTGAACTCCTTGACC-1_contig_1	TRUE	501	IGK	IGKV14-126		IGKJ4	IGKC	TRUE	TRUE	CLQHGESPFTF	TGTCTACAGCATGGTGAGAGCCCATTCACGTTC	12718	14	clonotype146_consensus_1	ACTGAACTCCTTGACC	3	clonotype146	3	0.000972763	804
147	clonotype147	AAGGTTCTCCAAGTAC.1	TRUE	AAGGTTCTCCAAGTAC-1_contig_1	TRUE	504	IGK	IGKV9-124		IGKJ1	IGKC	TRUE	TRUE	CLQYASYPWTF	TGTCTACAATATGCTAGTTATCCGTGGACGTTC	15966	13	clonotype147_consensus_1	AAGGTTCTCCAAGTAC	3	clonotype147	3	0.000972763	804
147	clonotype147	CCAGCGATCGGTCCGA.1	TRUE	CCAGCGATCGGTCCGA-1_contig_1	TRUE	501	IGK	IGKV9-124		IGKJ1	IGKC	TRUE	TRUE	CLQYASYPWTF	TGTCTACAATATGCTAGTTATCCGTGGACGTTC	42832	40	clonotype147_consensus_1	CCAGCGATCGGTCCGA	3	clonotype147	3	0.000972763	804
147	clonotype147	GATGCTACATCGGACC.1	TRUE	GATGCTACATCGGACC-1_contig_1	TRUE	504	IGK	IGKV9-124		IGKJ1	IGKC	TRUE	TRUE	CLQYASYPWTF	TGTCTACAATATGCTAGTTATCCGTGGACGTTC	13672	12	clonotype147_consensus_1	GATGCTACATCGGACC	3	clonotype147	3	0.000972763	804
148	clonotype148	CAACTAGCAGGCGATA.1	TRUE	CAACTAGCAGGCGATA-1_contig_1	TRUE	509	IGK	IGKV3-10		IGKJ1	IGKC	TRUE	TRUE	CQQNNEDPWTF	TGTCAGCAAAATAATGAGGATCCGTGGACGTTC	11682	17	clonotype148_consensus_2	CAACTAGCAGGCGATA	4	clonotype148	4	0.00129702	804
148	clonotype148	TGGTTCCTCTCGGACG.1	TRUE	TGGTTCCTCTCGGACG-1_contig_1	TRUE	546	IGK	IGKV3-10		IGKJ1	IGKC	TRUE	TRUE	CQQNNEDPWTF	TGTCAGCAAAATAATGAGGATCCGTGGACGTTC	71568	238	clonotype148_consensus_2	TGGTTCCTCTCGGACG	4	clonotype148	4	0.00129702	804
148	clonotype148	GCTTGAATCGCTTAGA.1	TRUE	GCTTGAATCGCTTAGA-1_contig_1	TRUE	527	IGK	IGKV3-10		IGKJ1	IGKC	TRUE	TRUE	CQQNNEDPWTF	TGTCAGCAAAATAATGAGGATCCGTGGACGTTC	27834	27	clonotype148_consensus_2	GCTTGAATCGCTTAGA	4	clonotype148	4	0.00129702	804
149	clonotype149	ATTCTACAGAAGGACA.1	TRUE	ATTCTACAGAAGGACA-1_contig_1	TRUE	508	IGK	IGKV3-7		IGKJ4	IGKC	TRUE	TRUE	CQHSWEIPPTF	TGTCAGCACAGTTGGGAGATTCCTCCCACGTTC	50270	48	clonotype149_consensus_2	ATTCTACAGAAGGACA	4	clonotype149	4	0.00129702	804
149	clonotype149	GGGAGATGTAAGTGTA.1	TRUE	GGGAGATGTAAGTGTA-1_contig_1	TRUE	510	IGK	IGKV3-7		IGKJ4	IGKC	TRUE	TRUE	CQHSWEIPPTF	TGTCAGCACAGTTGGGAGATTCCTCCCACGTTC	54900	53	clonotype149_consensus_2	GGGAGATGTAAGTGTA	4	clonotype149	4	0.00129702	804
149	clonotype149	ACACTGAAGAATTGTG.1	TRUE	ACACTGAAGAATTGTG-1_contig_1	TRUE	505	IGK	IGKV3-7		IGKJ4	IGKC	TRUE	TRUE	CQHSWEIPPTF	TGTCAGCACAGTTGGGAGATTCCTCCCACGTTC	15808	20	clonotype149_consensus_2	ACACTGAAGAATTGTG	4	clonotype149	4	0.00129702	804
15	clonotype15	GAATGAACATTGGGCC.1	TRUE	GAATGAACATTGGGCC-1_contig_1	TRUE	493	IGK	IGKV15-103		IGKJ5	IGKC	TRUE	TRUE	CQQGQSYPLTF	TGTCAACAGGGTCAAAGTTATCCGCTCACGTTC	36106	34	clonotype15_consensus_1	GAATGAACATTGGGCC	18	clonotype15	18	0.00583658	804
15	clonotype15	TTAGGACCACAGAGGT.1	TRUE	TTAGGACCACAGAGGT-1_contig_1	TRUE	493	IGK	IGKV15-103		IGKJ5	IGKC	TRUE	TRUE	CQQGQSYPLTF	TGTCAACAGGGTCAAAGTTATCCGCTCACGTTC	58356	52	clonotype15_consensus_1	TTAGGACCACAGAGGT	18	clonotype15	18	0.00583658	804
15	clonotype15	GTATCTTGTTAAGAAC.1	TRUE	GTATCTTGTTAAGAAC-1_contig_1	TRUE	493	IGK	IGKV15-103		IGKJ5	IGKC	TRUE	TRUE	CQQGQSYPLTF	TGTCAACAGGGTCAAAGTTATCCGCTCACGTTC	22438	24	clonotype15_consensus_1	GTATCTTGTTAAGAAC	18	clonotype15	18	0.00583658	804
15	clonotype15	TGGGAAGCACGAGGTA.1	TRUE	TGGGAAGCACGAGGTA-1_contig_1	TRUE	493	IGK	IGKV15-103		IGKJ5	IGKC	TRUE	TRUE	CQQGQSYPLTF	TGTCAACAGGGTCAAAGTTATCCGCTCACGTTC	33966	35	clonotype15_consensus_1	TGGGAAGCACGAGGTA	18	clonotype15	18	0.00583658	804
15	clonotype15	CCTTCGATCTGGTTCC.1	TRUE	CCTTCGATCTGGTTCC-1_contig_1	TRUE	493	IGK	IGKV15-103		IGKJ5	IGKC	TRUE	TRUE	CQQGQSYPLTF	TGTCAACAGGGTCAAAGTTATCCGCTCACGTTC	9222	11	clonotype15_consensus_1	CCTTCGATCTGGTTCC	18	clonotype15	18	0.00583658	804
15	clonotype15	CACACTCGTTATGCGT.1	TRUE	CACACTCGTTATGCGT-1_contig_1	TRUE	493	IGK	IGKV15-103		IGKJ5	IGKC	TRUE	TRUE	CQQGQSYPLTF	TGTCAACAGGGTCAAAGTTATCCGCTCACGTTC	75812	79	clonotype15_consensus_1	CACACTCGTTATGCGT	18	clonotype15	18	0.00583658	804
15	clonotype15	CCTACACCATGTCTCC.1	TRUE	CCTACACCATGTCTCC-1_contig_1	TRUE	493	IGK	IGKV15-103		IGKJ5	IGKC	TRUE	TRUE	CQQGQSYPLTF	TGTCAACAGGGTCAAAGTTATCCGCTCACGTTC	72108	76	clonotype15_consensus_1	CCTACACCATGTCTCC	18	clonotype15	18	0.00583658	804
15	clonotype15	CACAAACGTGTCGCTG.1	TRUE	CACAAACGTGTCGCTG-1_contig_1	TRUE	493	IGK	IGKV15-103		IGKJ5	IGKC	TRUE	TRUE	CQQGQSYPLTF	TGTCAACAGGGTCAAAGTTATCCGCTCACGTTC	72820	83	clonotype15_consensus_1	CACAAACGTGTCGCTG	18	clonotype15	18	0.00583658	804
15	clonotype15	ACGATACGTTGGTGGA.1	TRUE	ACGATACGTTGGTGGA-1_contig_1	TRUE	493	IGK	IGKV15-103		IGKJ5	IGKC	TRUE	TRUE	CQQGQSYPLTF	TGTCAACAGGGTCAAAGTTATCCGCTCACGTTC	32744	35	clonotype15_consensus_1	ACGATACGTTGGTGGA	18	clonotype15	18	0.00583658	804
15	clonotype15	TCACGAACAGGAACGT.1	TRUE	TCACGAACAGGAACGT-1_contig_1	TRUE	493	IGK	IGKV15-103		IGKJ5	IGKC	TRUE	TRUE	CQQGQSYPLTF	TGTCAACAGGGTCAAAGTTATCCGCTCACGTTC	48966	47	clonotype15_consensus_1	TCACGAACAGGAACGT	18	clonotype15	18	0.00583658	804
15	clonotype15	TTGACTTGTAGAAAGG.1	TRUE	TTGACTTGTAGAAAGG-1_contig_1	TRUE	493	IGK	IGKV15-103		IGKJ5	IGKC	TRUE	TRUE	CQQGQSYPLTF	TGTCAACAGGGTCAAAGTTATCCGCTCACGTTC	23194	26	clonotype15_consensus_1	TTGACTTGTAGAAAGG	18	clonotype15	18	0.00583658	804
15	clonotype15	ATGTGTGCACGACTCG.1	TRUE	ATGTGTGCACGACTCG-1_contig_1	TRUE	493	IGK	IGKV15-103		IGKJ5	IGKC	TRUE	TRUE	CQQGQSYPLTF	TGTCAACAGGGTCAAAGTTATCCGCTCACGTTC	36476	36	clonotype15_consensus_1	ATGTGTGCACGACTCG	18	clonotype15	18	0.00583658	804
15	clonotype15	TGGGAAGTCGCTGATA.1	TRUE	TGGGAAGTCGCTGATA-1_contig_1	TRUE	493	IGK	IGKV15-103		IGKJ5	IGKC	TRUE	TRUE	CQQGQSYPLTF	TGTCAACAGGGTCAAAGTTATCCGCTCACGTTC	73806	85	clonotype15_consensus_1	TGGGAAGTCGCTGATA	18	clonotype15	18	0.00583658	804
15	clonotype15	TCCCGATCAAGCGCTC.1	TRUE	TCCCGATCAAGCGCTC-1_contig_1	TRUE	493	IGK	IGKV15-103		IGKJ5	IGKC	TRUE	TRUE	CQQGQSYPLTF	TGTCAACAGGGTCAAAGTTATCCGCTCACGTTC	41396	43	clonotype15_consensus_1	TCCCGATCAAGCGCTC	18	clonotype15	18	0.00583658	804
15	clonotype15	GCTTGAACAGCTTCGG.1	TRUE	GCTTGAACAGCTTCGG-1_contig_1	TRUE	493	IGK	IGKV15-103		IGKJ5	IGKC	TRUE	TRUE	CQQGQSYPLTF	TGTCAACAGGGTCAAAGTTATCCGCTCACGTTC	47510	43	clonotype15_consensus_1	GCTTGAACAGCTTCGG	18	clonotype15	18	0.00583658	804
15	clonotype15	CTCACACTCTGATACG.1	TRUE	CTCACACTCTGATACG-1_contig_1	TRUE	493	IGK	IGKV15-103		IGKJ5	IGKC	TRUE	TRUE	CQQGQSYPLTF	TGTCAACAGGGTCAAAGTTATCCGCTCACGTTC	10604	12	clonotype15_consensus_1	CTCACACTCTGATACG	18	clonotype15	18	0.00583658	804
15	clonotype15	TGACAACAGCCGGTAA.1	TRUE	TGACAACAGCCGGTAA-1_contig_1	TRUE	493	IGK	IGKV15-103		IGKJ5	IGKC	TRUE	TRUE	CQQGQSYPLTF	TGTCAACAGGGTCAAAGTTATCCGCTCACGTTC	41186	40	clonotype15_consensus_1	TGACAACAGCCGGTAA	18	clonotype15	18	0.00583658	804
15	clonotype15	TTGAACGGTTCCGGCA.1	TRUE	TTGAACGGTTCCGGCA-1_contig_1	TRUE	493	IGK	IGKV15-103		IGKJ5	IGKC	TRUE	TRUE	CQQGQSYPLTF	TGTCAACAGGGTCAAAGTTATCCGCTCACGTTC	8346	9	clonotype15_consensus_1	TTGAACGGTTCCGGCA	18	clonotype15	18	0.00583658	804
	clonotype150	ACTGTCCCAGCGTTCG.1	TRUE	ACTGTCCCAGCGTTCG-1_contig_1	TRUE	505	IGK	IGKV3-12		IGKJ5	IGKC	TRUE	TRUE	CQHSRELPLTF	TGTCAGCACAGTAGGGAGCTTCCGCTCACGTTC	6536	6	clonotype150_consensus_1	ACTGTCCCAGCGTTCG	3	clonotype150	3	0.000972763	804
	clonotype150	GTAGTCAGTCTCTCTG.1	TRUE	GTAGTCAGTCTCTCTG-1_contig_1	TRUE	514	IGK	IGKV3-12		IGKJ5	IGKC	TRUE	TRUE	CQHSRELPLTF	TGTCAGCACAGTAGGGAGCTTCCGCTCACGTTC	16788	17	clonotype150_consensus_1	GTAGTCAGTCTCTCTG	3	clonotype150	3	0.000972763	804
	clonotype150	AAAGATGCAACGCACC.1	TRUE	AAAGATGCAACGCACC-1_contig_1	TRUE	526	IGK	IGKV3-12		IGKJ5	IGKC	TRUE	TRUE	CQHSRELPLTF	TGTCAGCACAGTAGGGAGCTTCCGCTCACGTTC	7856	9	clonotype150_consensus_1	AAAGATGCAACGCACC	3	clonotype150	3	0.000972763	804
	clonotype151	AGCTCCTTCAAACCGT.1	TRUE	AGCTCCTTCAAACCGT-1_contig_1	TRUE	525	IGK	IGKV6-13		IGKJ2	IGKC	TRUE	TRUE	CQQYSSYPYTF	TGCCAGCAATATAGCAGCTATCCGTACACGTTC	6402	10	clonotype151_consensus_1	AGCTCCTTCAAACCGT	3	clonotype151	3	0.000972763	804
	clonotype151	TTGCCGTTCCGTCATC.1	TRUE	TTGCCGTTCCGTCATC-1_contig_1	TRUE	500	IGK	IGKV6-13		IGKJ2	IGKC	TRUE	TRUE	CQQYSSYPYTF	TGCCAGCAATATAGCAGCTATCCGTACACGTTC	72368	71	clonotype151_consensus_1	TTGCCGTTCCGTCATC	3	clonotype151	3	0.000972763	804
	clonotype151	AAGTCTGGTCCAAGTT.1	TRUE	AAGTCTGGTCCAAGTT-1_contig_1	TRUE	513	IGK	IGKV6-13		IGKJ2	IGKC	TRUE	TRUE	CQQYSSYPYTF	TGCCAGCAATATAGCAGCTATCCGTACACGTTC	42094	38	clonotype151_consensus_1	AAGTCTGGTCCAAGTT	3	clonotype151	3	0.000972763	804
	clonotype152	GTTTCTACAGGCTGAA.1	TRUE	GTTTCTACAGGCTGAA-1_contig_1	TRUE	534	IGK	IGKV1-110		IGKJ5	IGKC	TRUE	TRUE	CSQSTHVPPLTF	TGCTCTCAAAGTACACATGTTCCTCCGCTCACGTTC	72154	76	clonotype152_consensus_2	GTTTCTACAGGCTGAA	4	clonotype152	4	0.00129702	804
	clonotype152	GGGATGAGTCCAGTGC.1	TRUE	GGGATGAGTCCAGTGC-1_contig_1	TRUE	553	IGK	IGKV1-110		IGKJ5	IGKC	TRUE	TRUE	CSQSTHVPPLTF	TGCTCTCAAAGTACACATGTTCCTCCGCTCACGTTC	76200	81	clonotype152_consensus_2	GGGATGAGTCCAGTGC	4	clonotype152	4	0.00129702	804
	clonotype152	GCGAGAAGTGCCTGGT.1	TRUE	GCGAGAAGTGCCTGGT-1_contig_1	TRUE	565	IGK	IGKV1-110		IGKJ5	IGKC	TRUE	TRUE	CSQSTHVPPLTF	TGCTCTCAAAGTACACATGTTCCTCCGCTCACGTTC	48634	46	clonotype152_consensus_2	GCGAGAAGTGCCTGGT	4	clonotype152	4	0.00129702	804
	clonotype153	AACGTTGTCTTCATGT.1	TRUE	AACGTTGTCTTCATGT-1_contig_1	TRUE	510	IGK	IGKV2-137		IGKJ4	IGKC	TRUE	TRUE	CMQHLEYPFTF	TGTATGCAACATCTAGAATATCCTTTCACGTTC	7326	10	clonotype153_consensus_1	AACGTTGTCTTCATGT	3	clonotype153	3	0.000972763	804
	clonotype153	AGTGGGAAGACAGACC.1	TRUE	AGTGGGAAGACAGACC-1_contig_1	TRUE	514	IGK	IGKV2-137		IGKJ4	IGKC	TRUE	TRUE	CMQHLEYPFTF	TGTATGCAACATCTAGAATATCCTTTCACGTTC	6156	9	clonotype153_consensus_1	AGTGGGAAGACAGACC	3	clonotype153	3	0.000972763	804
	clonotype153	CCTATTACACGGTAGA.1	TRUE	CCTATTACACGGTAGA-1_contig_1	TRUE	517	IGK	IGKV2-137		IGKJ4	IGKC	TRUE	TRUE	CMQHLEYPFTF	TGTATGCAACATCTAGAATATCCTTTCACGTTC	8908	10	clonotype153_consensus_1	CCTATTACACGGTAGA	3	clonotype153	3	0.000972763	804
	clonotype154	TCGGTAATCAGCTCGG.1	TRUE	TCGGTAATCAGCTCGG-1_contig_1	TRUE	512	IGK	IGKV1-135		IGKJ1	IGKC	TRUE	TRUE	CWQGTHFPQTF	TGCTGGCAAGGTACACATTTTCCTCAGACGTTC	15048	16	clonotype154_consensus_1	TCGGTAATCAGCTCGG	3	clonotype154	3	0.000972763	804
	clonotype154	TGTCCCAGTGTAACGG.1	TRUE	TGTCCCAGTGTAACGG-1_contig_1	TRUE	512	IGK	IGKV1-135		IGKJ1	IGKC	TRUE	TRUE	CWQGTHFPQTF	TGCTGGCAAGGTACACATTTTCCTCAGACGTTC	33784	34	clonotype154_consensus_1	TGTCCCAGTGTAACGG	3	clonotype154	3	0.000972763	804
	clonotype154	GAAGCAGAGCGATATA.1	TRUE	GAAGCAGAGCGATATA-1_contig_1	TRUE	512	IGK	IGKV1-135		IGKJ1	IGKC	TRUE	TRUE	CWQGTHFPQTF	TGCTGGCAAGGTACACATTTTCCTCAGACGTTC	4946	7	clonotype154_consensus_1	GAAGCAGAGCGATATA	3	clonotype154	3	0.000972763	804
	clonotype155	GCATGATAGATGTCGG.1	TRUE	GCATGATAGATGTCGG-1_contig_1	TRUE	518	IGK	IGKV1-132		IGKJ5	IGKC	TRUE	TRUE	CLQGTYYPLTF	TGCTTGCAAGGTACATATTATCCGCTCACGTTC	28168	25	clonotype155_consensus_2	GCATGATAGATGTCGG	4	clonotype155	4	0.00129702	804
	clonotype155	TGATTTCGTATGCTTG.1	TRUE	TGATTTCGTATGCTTG-1_contig_1	TRUE	518	IGK	IGKV1-132		IGKJ5	IGKC	TRUE	TRUE	CLQGTYYPLTF	TGCTTGCAAGGTACATATTATCCGCTCACGTTC	13570	19	clonotype155_consensus_2	TGATTTCGTATGCTTG	4	clonotype155	4	0.00129702	804
	clonotype155	TCTCTAATCATCTGCC.1	TRUE	TCTCTAATCATCTGCC-1_contig_1	TRUE	517	IGK	IGKV1-132		IGKJ5	IGKC	TRUE	TRUE	CLQGTYYPLTF	TGCTTGCAAGGTACATATTATCCGCTCACGTTC	13286	12	clonotype155_consensus_2	TCTCTAATCATCTGCC	4	clonotype155	4	0.00129702	804
	clonotype156	GCACATATCACAGGCC.1	TRUE	GCACATATCACAGGCC-1_contig_1	TRUE	516	IGK	IGKV8-27		IGKJ5	IGKC	TRUE	TRUE	CHQYLSSLTF	TGTCATCAATACCTCTCCTCGCTCACGTTC	18854	18	clonotype156_consensus_1	GCACATATCACAGGCC	3	clonotype156	3	0.000972763	804
	clonotype156	ACGAGCCGTAACGACG.1	TRUE	ACGAGCCGTAACGACG-1_contig_1	TRUE	511	IGK	IGKV8-27		IGKJ5	IGKC	TRUE	TRUE	CHQYLSSLTF	TGTCATCAATACCTCTCCTCGCTCACGTTC	5436	7	clonotype156_consensus_1	ACGAGCCGTAACGACG	3	clonotype156	3	0.000972763	804
	clonotype156	GCACATATCATCTGTT.1	TRUE	GCACATATCATCTGTT-1_contig_1	TRUE	513	IGK	IGKV8-27		IGKJ5	IGKC	TRUE	TRUE	CHQYLSSLTF	TGTCATCAATACCTCTCCTCGCTCACGTTC	28638	30	clonotype156_consensus_1	GCACATATCATCTGTT	3	clonotype156	3	0.000972763	804
	clonotype157	TCTGGAAGTGACAAAT.1	TRUE	TCTGGAAGTGACAAAT-1_contig_1	TRUE	521	IGK	IGKV8-30		IGKJ1	IGKC	TRUE	TRUE	CQQYYSYRTF	TGTCAGCAATATTATAGCTATCGGACGTTC	5762	8	clonotype157_consensus_1	TCTGGAAGTGACAAAT	3	clonotype157	3	0.000972763	804
	clonotype157	TGTCCCAAGGAGTAGA.1	TRUE	TGTCCCAAGGAGTAGA-1_contig_1	TRUE	504	IGK	IGKV8-30		IGKJ1	IGKC	TRUE	TRUE	CQQYYSYRTF	TGTCAGCAATATTATAGCTATCGGACGTTC	10994	12	clonotype157_consensus_1	TGTCCCAAGGAGTAGA	3	clonotype157	3	0.000972763	804
	clonotype157	AGAATAGAGATAGTCA.1	TRUE	AGAATAGAGATAGTCA-1_contig_1	TRUE	505	IGK	IGKV8-30		IGKJ1	IGKC	TRUE	TRUE	CQQYYSYRTF	TGTCAGCAATATTATAGCTATCGGACGTTC	23930	26	clonotype157_consensus_1	AGAATAGAGATAGTCA	3	clonotype157	3	0.000972763	804
	clonotype158	CTCGGGAAGGAATCGC.1	TRUE	CTCGGGAAGGAATCGC-1_contig_1	TRUE	519	IGK	IGKV8-28		IGKJ1	IGKC	TRUE	TRUE	CQNDHSYPWTF	TGTCAGAATGATCATAGTTATCCGTGGACGTTC	9956	14	clonotype158_consensus_1	CTCGGGAAGGAATCGC	3	clonotype158	3	0.000972763	804
	clonotype158	AGTCTTTGTCAGAAGC.1	TRUE	AGTCTTTGTCAGAAGC-1_contig_1	TRUE	519	IGK	IGKV8-28		IGKJ1	IGKC	TRUE	TRUE	CQNDHSYPWTF	TGTCAGAATGATCATAGTTATCCGTGGACGTTC	37684	40	clonotype158_consensus_1	AGTCTTTGTCAGAAGC	3	clonotype158	3	0.000972763	804
	clonotype158	AGCGGTCCAAGCGAGT.1	TRUE	AGCGGTCCAAGCGAGT-1_contig_1	TRUE	518	IGK	IGKV8-28		IGKJ1	IGKC	TRUE	TRUE	CQNDHSYPWTF	TGTCAGAATGATCATAGTTATCCGTGGACGTTC	21862	21	clonotype158_consensus_1	AGCGGTCCAAGCGAGT	3	clonotype158	3	0.000972763	804
	clonotype159	CGTCCATTCTTCTGGC.1	TRUE	CGTCCATTCTTCTGGC-1_contig_1	TRUE	517	IGK	IGKV8-28		IGKJ5	IGKC	TRUE	TRUE	CQNDHSYPLTF	TGTCAGAATGATCATAGTTATCCTCTCACGTTC	11638	13	clonotype159_consensus_1	CGTCCATTCTTCTGGC	3	clonotype159	3	0.000972763	804
	clonotype159	CTAGCCTAGGACAGCT.1	TRUE	CTAGCCTAGGACAGCT-1_contig_1	TRUE	511	IGK	IGKV8-28		IGKJ5	IGKC	TRUE	TRUE	CQNDHSYPLTF	TGTCAGAATGATCATAGTTATCCTCTCACGTTC	13062	12	clonotype159_consensus_1	CTAGCCTAGGACAGCT	3	clonotype159	3	0.000972763	804
	clonotype159	TTGGAACTCCTTTACA.1	TRUE	TTGGAACTCCTTTACA-1_contig_1	TRUE	519	IGK	IGKV8-28		IGKJ5	IGKC	TRUE	TRUE	CQNDHSYPLTF	TGTCAGAATGATCATAGTTATCCTCTCACGTTC	5638	6	clonotype159_consensus_1	TTGGAACTCCTTTACA	3	clonotype159	3	0.000972763	804
	clonotype16	GAGTCCGTCGAACGGA.1	TRUE	GAGTCCGTCGAACGGA-1_contig_1	TRUE	522	IGK	IGKV1-117		IGKJ1	IGKC	TRUE	TRUE	CFQGSHVPWTF	TGCTTTCAAGGTTCACATGTTCCGTGGACGTTC	71080	103	clonotype16_consensus_1	GAGTCCGTCGAACGGA	18	clonotype16	18	0.00583658	804
	clonotype16	GATCGCGAGAGTGACC.1	TRUE	GATCGCGAGAGTGACC-1_contig_1	TRUE	522	IGK	IGKV1-117		IGKJ1	IGKC	TRUE	TRUE	CFQGSHVPWTF	TGCTTTCAAGGTTCACATGTTCCGTGGACGTTC	29150	33	clonotype16_consensus_1	GATCGCGAGAGTGACC	18	clonotype16	18	0.00583658	804
	clonotype16	CATTCGCTCGCCAAAT.1	TRUE	CATTCGCTCGCCAAAT-1_contig_1	TRUE	522	IGK	IGKV1-117		IGKJ1	IGKC	TRUE	TRUE	CFQGSHVPWTF	TGCTTTCAAGGTTCACATGTTCCGTGGACGTTC	36238	39	clonotype16_consensus_1	CATTCGCTCGCCAAAT	18	clonotype16	18	0.00583658	804
	clonotype16	TGAAAGAAGTAAGTAC.1	TRUE	TGAAAGAAGTAAGTAC-1_contig_1	TRUE	522	IGK	IGKV1-117		IGKJ1	IGKC	TRUE	TRUE	CFQGSHVPWTF	TGCTTTCAAGGTTCACATGTTCCGTGGACGTTC	26154	26	clonotype16_consensus_1	TGAAAGAAGTAAGTAC	18	clonotype16	18	0.00583658	804
	clonotype16	CTCGTACCATGGGACA.1	TRUE	CTCGTACCATGGGACA-1_contig_1	TRUE	522	IGK	IGKV1-117		IGKJ1	IGKC	TRUE	TRUE	CFQGSHVPWTF	TGCTTTCAAGGTTCACATGTTCCGTGGACGTTC	47002	50	clonotype16_consensus_1	CTCGTACCATGGGACA	18	clonotype16	18	0.00583658	804
	clonotype16	GCACTCTCAGTATGCT.1	TRUE	GCACTCTCAGTATGCT-1_contig_1	TRUE	522	IGK	IGKV1-117		IGKJ1	IGKC	TRUE	TRUE	CFQGSHVPWTF	TGCTTTCAAGGTTCACATGTTCCGTGGACGTTC	37136	44	clonotype16_consensus_1	GCACTCTCAGTATGCT	18	clonotype16	18	0.00583658	804
	clonotype16	CGACCTTTCATGTAGC.1	TRUE	CGACCTTTCATGTAGC-1_contig_1	TRUE	522	IGK	IGKV1-117		IGKJ1	IGKC	TRUE	TRUE	CFQGSHVPWTF	TGCTTTCAAGGTTCACATGTTCCGTGGACGTTC	23654	26	clonotype16_consensus_1	CGACCTTTCATGTAGC	18	clonotype16	18	0.00583658	804
	clonotype16	GAAACTCTCACCTTAT.1	TRUE	GAAACTCTCACCTTAT-1_contig_1	TRUE	522	IGK	IGKV1-117		IGKJ1	IGKC	TRUE	TRUE	CFQGSHVPWTF	TGCTTTCAAGGTTCACATGTTCCGTGGACGTTC	57642	61	clonotype16_consensus_1	GAAACTCTCACCTTAT	18	clonotype16	18	0.00583658	804
	clonotype16	GAAATGACACCTGGTG.1	TRUE	GAAATGACACCTGGTG-1_contig_1	TRUE	522	IGK	IGKV1-117		IGKJ1	IGKC	TRUE	TRUE	CFQGSHVPWTF	TGCTTTCAAGGTTCACATGTTCCGTGGACGTTC	76390	105	clonotype16_consensus_1	GAAATGACACCTGGTG	18	clonotype16	18	0.00583658	804
	clonotype16	CTCTACGGTAAGTTCC.1	TRUE	CTCTACGGTAAGTTCC-1_contig_1	TRUE	522	IGK	IGKV1-117		IGKJ1	IGKC	TRUE	TRUE	CFQGSHVPWTF	TGCTTTCAAGGTTCACATGTTCCGTGGACGTTC	17412	20	clonotype16_consensus_1	CTCTACGGTAAGTTCC	18	clonotype16	18	0.00583658	804
	clonotype16	TGCGGGTCATGCTGGC.1	TRUE	TGCGGGTCATGCTGGC-1_contig_1	TRUE	522	IGK	IGKV1-117		IGKJ1	IGKC	TRUE	TRUE	CFQGSHVPWTF	TGCTTTCAAGGTTCACATGTTCCGTGGACGTTC	71920	99	clonotype16_consensus_1	TGCGGGTCATGCTGGC	18	clonotype16	18	0.00583658	804
	clonotype16	ACATGGTTCCCTAATT.1	TRUE	ACATGGTTCCCTAATT-1_contig_1	TRUE	522	IGK	IGKV1-117		IGKJ1	IGKC	TRUE	TRUE	CFQGSHVPWTF	TGCTTTCAAGGTTCACATGTTCCGTGGACGTTC	73288	91	clonotype16_consensus_1	ACATGGTTCCCTAATT	18	clonotype16	18	0.00583658	804
	clonotype16	GCAATCAGTATAATGG.1	TRUE	GCAATCAGTATAATGG-1_contig_1	TRUE	522	IGK	IGKV1-117		IGKJ1	IGKC	TRUE	TRUE	CFQGSHVPWTF	TGCTTTCAAGGTTCACATGTTCCGTGGACGTTC	4976	9	clonotype16_consensus_1	GCAATCAGTATAATGG	18	clonotype16	18	0.00583658	804
	clonotype16	AACTCCCGTTAGAACA.1	TRUE	AACTCCCGTTAGAACA-1_contig_1	TRUE	522	IGK	IGKV1-117		IGKJ1	IGKC	TRUE	TRUE	CFQGSHVPWTF	TGCTTTCAAGGTTCACATGTTCCGTGGACGTTC	71862	72	clonotype16_consensus_1	AACTCCCGTTAGAACA	18	clonotype16	18	0.00583658	804
	clonotype16	GACGTGCTCCCAACGG.1	TRUE	GACGTGCTCCCAACGG-1_contig_1	TRUE	522	IGK	IGKV1-117		IGKJ1	IGKC	TRUE	TRUE	CFQGSHVPWTF	TGCTTTCAAGGTTCACATGTTCCGTGGACGTTC	22296	25	clonotype16_consensus_1	GACGTGCTCCCAACGG	18	clonotype16	18	0.00583658	804
	clonotype16	TAGCCGGTCGGGAGTA.1	TRUE	TAGCCGGTCGGGAGTA-1_contig_1	TRUE	522	IGK	IGKV1-117		IGKJ1	IGKC	TRUE	TRUE	CFQGSHVPWTF	TGCTTTCAAGGTTCACATGTTCCGTGGACGTTC	19020	19	clonotype16_consensus_1	TAGCCGGTCGGGAGTA	18	clonotype16	18	0.00583658	804
	clonotype16	TCACGAATCAATCTCT.1	TRUE	TCACGAATCAATCTCT-1_contig_1	TRUE	522	IGK	IGKV1-117		IGKJ1	IGKC	TRUE	TRUE	CFQGSHVPWTF	TGCTTTCAAGGTTCACATGTTCCGTGGACGTTC	38100	38	clonotype16_consensus_1	TCACGAATCAATCTCT	18	clonotype16	18	0.00583658	804
	clonotype16	CTAATGGGTAGAGCTG.1	TRUE	CTAATGGGTAGAGCTG-1_contig_1	TRUE	522	IGK	IGKV1-117		IGKJ1	IGKC	TRUE	TRUE	CFQGSHVPWTF	TGCTTTCAAGGTTCACATGTTCCGTGGACGTTC	31450	29	clonotype16_consensus_1	CTAATGGGTAGAGCTG	18	clonotype16	18	0.00583658	804
	clonotype160	GTTACAGAGCCGGTAA.1	TRUE	GTTACAGAGCCGGTAA-1_contig_1	TRUE	514	IGK	IGKV8-30		IGKJ5	IGKC	TRUE	TRUE	CQQYYSYPLTF	TGTCAGCAATATTATAGCTATCCTCTCACGTTC	23616	24	clonotype160_consensus_2	GTTACAGAGCCGGTAA	4	clonotype160	4	0.00129702	804
	clonotype160	CTCCTAGGTGGCCCTA.1	TRUE	CTCCTAGGTGGCCCTA-1_contig_1	TRUE	508	IGK	IGKV8-30		IGKJ5	IGKC	TRUE	TRUE	CQQYYSYPLTF	TGTCAGCAATATTATAGCTATCCTCTCACGTTC	12068	13	clonotype160_consensus_2	CTCCTAGGTGGCCCTA	4	clonotype160	4	0.00129702	804
	clonotype160	CCTTCGACAATAGCGG.1	TRUE	CCTTCGACAATAGCGG-1_contig_1	TRUE	510	IGK	IGKV8-30		IGKJ5	IGKC	TRUE	TRUE	CQQYYSYPLTF	TGTCAGCAATATTATAGCTATCCTCTCACGTTC	6906	9	clonotype160_consensus_2	CCTTCGACAATAGCGG	4	clonotype160	4	0.00129702	804
	clonotype161	TACTCATGTGTCCTCT.1	TRUE	TACTCATGTGTCCTCT-1_contig_1	TRUE	514	IGK	IGKV8-18		IGKJ5	IGKC	TRUE	TRUE	CQHNHGSFLPLTF	TGTCAGCACAATCATGGCAGCTTTCTCCCGCTCACGTTC	8244	11	clonotype161_consensus_2	TACTCATGTGTCCTCT	4	clonotype161	4	0.00129702	804
	clonotype161	TTCGGTCGTCCAACTA.1	TRUE	TTCGGTCGTCCAACTA-1_contig_1	TRUE	514	IGK	IGKV8-18		IGKJ5	IGKC	TRUE	TRUE	CQHNHGSFLPLTF	TGTCAGCACAATCATGGCAGCTTTCTCCCGCTCACGTTC	9600	12	clonotype161_consensus_2	TTCGGTCGTCCAACTA	4	clonotype161	4	0.00129702	804
	clonotype161	GCGCAGTCATGATCCA.1	TRUE	GCGCAGTCATGATCCA-1_contig_1	TRUE	514	IGK	IGKV8-18		IGKJ5	IGKC	TRUE	TRUE	CQHNHGSFLPLTF	TGTCAGCACAATCATGGCAGCTTTCTCCCGCTCACGTTC	73038	85	clonotype161_consensus_2	GCGCAGTCATGATCCA	4	clonotype161	4	0.00129702	804
	clonotype162	CTACACCAGCGATGAC.1	TRUE	CTACACCAGCGATGAC-1_contig_1	TRUE	515	IGK	IGKV8-27		IGKJ4	IGKC	TRUE	TRUE	CHQYLSSRTF	TGTCATCAATACCTCTCCTCGCGCACGTTC	22858	30	clonotype162_consensus_2	CTACACCAGCGATGAC	5	clonotype162	5	0.00162127	804
	clonotype162	CTGCTGTTCACTGGGC.1	TRUE	CTGCTGTTCACTGGGC-1_contig_1	TRUE	512	IGK	IGKV8-27		IGKJ4	IGKC	TRUE	TRUE	CHQYLSSRTF	TGTCATCAATACCTCTCCTCGCGCACGTTC	59064	62	clonotype162_consensus_2	CTGCTGTTCACTGGGC	5	clonotype162	5	0.00162127	804
	clonotype162	ACGGGTCGTATAAACG.1	TRUE	ACGGGTCGTATAAACG-1_contig_2	TRUE	517	IGK	IGKV14-100		IGKJ2	IGKC	TRUE	TRUE	CVQYAQFPYTF	TGTGTACAGTATGCTCAGTTTCCGTACACGTTC	28916	864	clonotype162_consensus_3	ACGGGTCGTATAAACG	5	clonotype162	5	0.00162127	804
	clonotype162	ACGGGTCGTATAAACG.1	TRUE	ACGGGTCGTATAAACG-1_contig_1	TRUE	513	IGK	IGKV8-27		IGKJ4	IGKC	TRUE	TRUE	CHQYLSSRTF	TGTCATCAATACCTCTCCTCGCGCACGTTC	49138	1533	clonotype162_consensus_2	ACGGGTCGTATAAACG	5	clonotype162	5	0.00162127	804
	clonotype163	CAAGAAATCCCATTTA.1	TRUE	CAAGAAATCCCATTTA-1_contig_1	TRUE	514	IGK	IGKV2-137		IGKJ5	IGKC	TRUE	TRUE	CMQHLEYPLTF	TGTATGCAACATCTAGAATATCCTCTCACGTTC	2782	3	clonotype163_consensus_2	CAAGAAATCCCATTTA	5	clonotype163	5	0.00162127	804
	clonotype163	ACGCCAGAGATAGGAG.1	TRUE	ACGCCAGAGATAGGAG-1_contig_1	TRUE	510	IGK	IGKV2-137		IGKJ5	IGKC	TRUE	TRUE	CMQHLEYPLTF	TGTATGCAACATCTAGAATATCCTCTCACGTTC	6396	7	clonotype163_consensus_2	ACGCCAGAGATAGGAG	5	clonotype163	5	0.00162127	804
	clonotype163	CAAGAAATCCCATTTA.1	TRUE	CAAGAAATCCCATTTA-1_contig_2	TRUE	500	IGK	IGKV6-15		IGKJ5	IGKC	TRUE	TRUE	CQQYNSYPLTF	TGTCAGCAATATAACAGCTATCCTCTCACGTTC	26828	26	clonotype163_consensus_3	CAAGAAATCCCATTTA	5	clonotype163	5	0.00162127	804
	clonotype163	TAAACCGTCAAACAAG.1	TRUE	TAAACCGTCAAACAAG-1_contig_1	TRUE	510	IGK	IGKV2-137		IGKJ5	IGKC	TRUE	TRUE	CMQHLEYPLTF	TGTATGCAACATCTAGAATATCCTCTCACGTTC	5562	6	clonotype163_consensus_2	TAAACCGTCAAACAAG	5	clonotype163	5	0.00162127	804
	clonotype164	GGATTACGTCTCCACT.1	TRUE	GGATTACGTCTCCACT-1_contig_2	TRUE	508	IGK	IGKV3-7		IGKJ2	IGKC	TRUE	TRUE	CQHSWEIPYTF	TGTCAGCACAGTTGGGAGATTCCGTACACGTTC	31436	168	clonotype164_consensus_2	GGATTACGTCTCCACT	7	clonotype164	7	0.00226978	804
	clonotype164	ACATGGTGTGAGGCTA.1	TRUE	ACATGGTGTGAGGCTA-1_contig_2	TRUE	510	IGK	IGKV3-7		IGKJ2	IGKC	TRUE	TRUE	CQHSWEIPYTF	TGTCAGCACAGTTGGGAGATTCCGTACACGTTC	20882	20	clonotype164_consensus_2	ACATGGTGTGAGGCTA	7	clonotype164	7	0.00226978	804
	clonotype164	ACATGGTGTGAGGCTA.1	TRUE	ACATGGTGTGAGGCTA-1_contig_1	TRUE	512	IGK	IGKV1-135		IGKJ4	IGKC	TRUE	TRUE	CWQGTHFPFTF	TGCTGGCAAGGTACACATTTTCCATTCACGTTC	11620	11	clonotype164_consensus_3	ACATGGTGTGAGGCTA	7	clonotype164	7	0.00226978	804
	clonotype164	GGATTACGTCTCCACT.1	TRUE	GGATTACGTCTCCACT-1_contig_1	TRUE	512	IGK	IGKV1-135		IGKJ4	IGKC	TRUE	TRUE	CWQGTHFPFTF	TGCTGGCAAGGTACACATTTTCCATTCACGTTC	43490	218	clonotype164_consensus_3	GGATTACGTCTCCACT	7	clonotype164	7	0.00226978	804
	clonotype164	CGACTTCTCGTTGCCT.1	TRUE	CGACTTCTCGTTGCCT-1_contig_1	TRUE	512	IGK	IGKV1-135		IGKJ4	IGKC	TRUE	TRUE	CWQGTHFPFTF	TGCTGGCAAGGTACACATTTTCCATTCACGTTC	8982	15	clonotype164_consensus_3	CGACTTCTCGTTGCCT	7	clonotype164	7	0.00226978	804
	clonotype165	TAAGAGACACCGTTGG.1	TRUE	TAAGAGACACCGTTGG-1_contig_1	TRUE	508	IGK	IGKV3-7		IGKJ4	IGKC	TRUE	TRUE	CQHSWEIPFTF	TGTCAGCACAGTTGGGAGATTCCATTCACGTTC	17428	17	clonotype165_consensus_2	TAAGAGACACCGTTGG	6	clonotype165	6	0.00194553	804
	clonotype165	TGCCAAAAGGACACCA.1	TRUE	TGCCAAAAGGACACCA-1_contig_1	TRUE	508	IGK	IGKV3-7		IGKJ4	IGKC	TRUE	TRUE	CQHSWEIPFTF	TGTCAGCACAGTTGGGAGATTCCATTCACGTTC	32632	33	clonotype165_consensus_2	TGCCAAAAGGACACCA	6	clonotype165	6	0.00194553	804
	clonotype165	AGCTCTCAGATATACG.1	TRUE	AGCTCTCAGATATACG-1_contig_1	TRUE	505	IGK	IGKV3-7		IGKJ4	IGKC	TRUE	TRUE	CQHSWEIPFTF	TGTCAGCACAGTTGGGAGATTCCATTCACGTTC	30776	31	clonotype165_consensus_2	AGCTCTCAGATATACG	6	clonotype165	6	0.00194553	804
	clonotype166	GTTCTCGAGGAGTCTG.1	TRUE	GTTCTCGAGGAGTCTG-1_contig_2	TRUE	550	IGL	IGLV2		IGLJ3	IGLC3	TRUE	TRUE	CALWYSTHFIF	TGTGCTCTATGGTACAGCACCCATTTTATTTTC	17248	14	clonotype166_consensus_3	GTTCTCGAGGAGTCTG	9	clonotype166	9	0.00291829	804
	clonotype166	GTTCTCGAGGAGTCTG.1	TRUE	GTTCTCGAGGAGTCTG-1_contig_1	TRUE	506	IGK	IGKV3-10		IGKJ5	IGKC	TRUE	TRUE	CQQNNEDPPTF	TGTCAGCAAAATAATGAGGATCCTCCTACGTTC	57906	60	clonotype166_consensus_2	GTTCTCGAGGAGTCTG	9	clonotype166	9	0.00291829	804
	clonotype166	CGCTGGAAGATCACGG.1	TRUE	CGCTGGAAGATCACGG-1_contig_2	TRUE	551	IGL	IGLV2		IGLJ3	IGLC3	TRUE	TRUE	CALWYSTHFIF	TGTGCTCTATGGTACAGCACCCATTTTATTTTC	4734	6	clonotype166_consensus_3	CGCTGGAAGATCACGG	9	clonotype166	9	0.00291829	804
	clonotype166	GCTCCTATCGGAAATA.1	TRUE	GCTCCTATCGGAAATA-1_contig_2	TRUE	550	IGL	IGLV2		IGLJ3	IGLC3	TRUE	TRUE	CALWYSTHFIF	TGTGCTCTATGGTACAGCACCCATTTTATTTTC	18504	16	clonotype166_consensus_3	GCTCCTATCGGAAATA	9	clonotype166	9	0.00291829	804
	clonotype166	GCTCCTATCGGAAATA.1	TRUE	GCTCCTATCGGAAATA-1_contig_1	TRUE	504	IGK	IGKV3-10		IGKJ5	IGKC	TRUE	TRUE	CQQNNEDPPTF	TGTCAGCAAAATAATGAGGATCCTCCTACGTTC	6904	7	clonotype166_consensus_2	GCTCCTATCGGAAATA	9	clonotype166	9	0.00291829	804
	clonotype166	CGCTGGAAGATCACGG.1	TRUE	CGCTGGAAGATCACGG-1_contig_1	TRUE	511	IGK	IGKV3-10		IGKJ5	IGKC	TRUE	TRUE	CQQNNEDPPTF	TGTCAGCAAAATAATGAGGATCCTCCTACGTTC	21942	25	clonotype166_consensus_2	CGCTGGAAGATCACGG	9	clonotype166	9	0.00291829	804
	clonotype167	CAAGATCCACTGAAGG.1	TRUE	CAAGATCCACTGAAGG-1_contig_1	TRUE	543	IGK	IGKV1-110		IGKJ4	IGKC	TRUE	TRUE	CSQSTHVPFTF	TGCTCTCAAAGTACACATGTTCCATTCACGTTC	70672	1237	clonotype167_consensus_2	CAAGATCCACTGAAGG	6	clonotype167	6	0.00194553	804
	clonotype167	CTCGTCACACATGTGT.1	TRUE	CTCGTCACACATGTGT-1_contig_1	TRUE	543	IGK	IGKV1-110		IGKJ4	IGKC	TRUE	TRUE	CSQSTHVPFTF	TGCTCTCAAAGTACACATGTTCCATTCACGTTC	74662	221	clonotype167_consensus_2	CTCGTCACACATGTGT	6	clonotype167	6	0.00194553	804
	clonotype167	ATTACTCTCTGCAGTA.1	TRUE	ATTACTCTCTGCAGTA-1_contig_2	TRUE	562	IGK	IGKV1-110		IGKJ4	IGKC	TRUE	TRUE	CSQSTHVPFTF	TGCTCTCAAAGTACACATGTTCCATTCACGTTC	67438	88	clonotype167_consensus_2	ATTACTCTCTGCAGTA	6	clonotype167	6	0.00194553	804
	clonotype168	CACCTTGTCAGGTAAA.1	TRUE	CACCTTGTCAGGTAAA-1_contig_3	TRUE	528	IGK	IGKV4-68		IGKJ4	IGKC	TRUE	TRUE	CQQWSSNPFTF	TGCCAGCAGTGGAGTAGTAACCCATTCACGTTC	10098	8	clonotype168_consensus_2	CACCTTGTCAGGTAAA	6	clonotype168	6	0.00194553	804
	clonotype168	CACCTTGTCAGGTAAA.1	TRUE	CACCTTGTCAGGTAAA-1_contig_1	TRUE	526	IGK	IGKV6-23		IGKJ1	IGKC	TRUE	TRUE	CQQYSSYPWTF	TGTCAGCAATATAGCAGCTATCCGTGGACGTTC	49028	45	clonotype168_consensus_3	CACCTTGTCAGGTAAA	6	clonotype168	6	0.00194553	804
	clonotype168	ACACCGGGTAGCACGA.1	TRUE	ACACCGGGTAGCACGA-1_contig_1	TRUE	523	IGK	IGKV4-68		IGKJ4	IGKC	TRUE	TRUE	CQQWSSNPFTF	TGCCAGCAGTGGAGTAGTAACCCATTCACGTTC	7366	9	clonotype168_consensus_2	ACACCGGGTAGCACGA	6	clonotype168	6	0.00194553	804
	clonotype168	ATTGGACAGGCTCATT.1	TRUE	ATTGGACAGGCTCATT-1_contig_2	TRUE	502	IGK	IGKV6-23		IGKJ1	IGKC	TRUE	TRUE	CQQYSSYPWTF	TGTCAGCAATATAGCAGCTATCCGTGGACGTTC	15248	16	clonotype168_consensus_3	ATTGGACAGGCTCATT	6	clonotype168	6	0.00194553	804
	clonotype169	GACACGCGTATATGAG.1	TRUE	GACACGCGTATATGAG-1_contig_1	TRUE	495	IGK	IGKV16-104		IGKJ2	IGKC	TRUE	TRUE	CQQHNEYPYTF	TGTCAACAGCATAATGAATACCCGTACACGTTC	30708	30	clonotype169_consensus_2	GACACGCGTATATGAG	6	clonotype169	6	0.00194553	804
	clonotype169	CTCAGAAGTTCAACCA.1	TRUE	CTCAGAAGTTCAACCA-1_contig_1	TRUE	495	IGK	IGKV16-104		IGKJ2	IGKC	TRUE	TRUE	CQQHNEYPYTF	TGTCAACAGCATAATGAATACCCGTACACGTTC	8396	8	clonotype169_consensus_2	CTCAGAAGTTCAACCA	6	clonotype169	6	0.00194553	804
	clonotype169	AGCGGTCAGCTAACAA.1	TRUE	AGCGGTCAGCTAACAA-1_contig_1	TRUE	495	IGK	IGKV16-104		IGKJ2	IGKC	TRUE	TRUE	CQQHNEYPYTF	TGTCAACAGCATAATGAATACCCGTACACGTTC	1948	3	clonotype169_consensus_2	AGCGGTCAGCTAACAA	6	clonotype169	6	0.00194553	804
	clonotype17	GTGCGGTCACGAAAGC.1	TRUE	GTGCGGTCACGAAAGC-1_contig_1	TRUE	502	IGK	IGKV9-124		IGKJ2	IGKC	TRUE	TRUE	CLQYASYPYTF	TGTCTACAATATGCTAGTTATCCGTACACGTTC	12330	12	clonotype17_consensus_1	GTGCGGTCACGAAAGC	17	clonotype17	17	0.00551232	804
	clonotype17	TAGTGGTTCCATTCTA.1	TRUE	TAGTGGTTCCATTCTA-1_contig_1	TRUE	514	IGK	IGKV9-124		IGKJ2	IGKC	TRUE	TRUE	CLQYASYPYTF	TGTCTACAATATGCTAGTTATCCGTACACGTTC	75648	180	clonotype17_consensus_1	TAGTGGTTCCATTCTA	17	clonotype17	17	0.00551232	804
	clonotype17	CGAATGTAGACACTAA.1	TRUE	CGAATGTAGACACTAA-1_contig_1	TRUE	501	IGK	IGKV9-124		IGKJ2	IGKC	TRUE	TRUE	CLQYASYPYTF	TGTCTACAATATGCTAGTTATCCGTACACGTTC	39594	37	clonotype17_consensus_1	CGAATGTAGACACTAA	17	clonotype17	17	0.00551232	804
	clonotype17	TGAGAGGCATTTCACT.1	TRUE	TGAGAGGCATTTCACT-1_contig_1	TRUE	533	IGK	IGKV9-124		IGKJ2	IGKC	TRUE	TRUE	CLQYASYPYTF	TGTCTACAATATGCTAGTTATCCGTACACGTTC	48108	45	clonotype17_consensus_1	TGAGAGGCATTTCACT	17	clonotype17	17	0.00551232	804
	clonotype17	AGCATACGTAGCGTGA.1	TRUE	AGCATACGTAGCGTGA-1_contig_1	TRUE	500	IGK	IGKV9-124		IGKJ2	IGKC	TRUE	TRUE	CLQYASYPYTF	TGTCTACAATATGCTAGTTATCCGTACACGTTC	8770	9	clonotype17_consensus_1	AGCATACGTAGCGTGA	17	clonotype17	17	0.00551232	804
	clonotype17	CAAGGCCAGTACGTAA.1	TRUE	CAAGGCCAGTACGTAA-1_contig_1	TRUE	540	IGK	IGKV9-124		IGKJ2	IGKC	TRUE	TRUE	CLQYASYPYTF	TGTCTACAATATGCTAGTTATCCGTACACGTTC	31900	29	clonotype17_consensus_1	CAAGGCCAGTACGTAA	17	clonotype17	17	0.00551232	804
	clonotype17	ATCTACTGTTTGCATG.1	TRUE	ATCTACTGTTTGCATG-1_contig_1	TRUE	535	IGK	IGKV9-124		IGKJ2	IGKC	TRUE	TRUE	CLQYASYPYTF	TGTCTACAATATGCTAGTTATCCGTACACGTTC	20620	24	clonotype17_consensus_1	ATCTACTGTTTGCATG	17	clonotype17	17	0.00551232	804
	clonotype17	CTCTAATAGCCCGAAA.1	TRUE	CTCTAATAGCCCGAAA-1_contig_1	TRUE	520	IGK	IGKV9-124		IGKJ2	IGKC	TRUE	TRUE	CLQYASYPYTF	TGTCTACAATATGCTAGTTATCCGTACACGTTC	14992	14	clonotype17_consensus_1	CTCTAATAGCCCGAAA	17	clonotype17	17	0.00551232	804
	clonotype17	TAGAGCTCATCGTCGG.1	TRUE	TAGAGCTCATCGTCGG-1_contig_1	TRUE	502	IGK	IGKV9-124		IGKJ2	IGKC	TRUE	TRUE	CLQYASYPYTF	TGTCTACAATATGCTAGTTATCCGTACACGTTC	16078	18	clonotype17_consensus_1	TAGAGCTCATCGTCGG	17	clonotype17	17	0.00551232	804
	clonotype17	GCGCCAATCGGCGGTT.1	TRUE	GCGCCAATCGGCGGTT-1_contig_1	TRUE	502	IGK	IGKV9-124		IGKJ2	IGKC	TRUE	TRUE	CLQYASYPYTF	TGTCTACAATATGCTAGTTATCCGTACACGTTC	14526	15	clonotype17_consensus_1	GCGCCAATCGGCGGTT	17	clonotype17	17	0.00551232	804
	clonotype17	GAATGAAAGGCGTACA.1	TRUE	GAATGAAAGGCGTACA-1_contig_1	TRUE	507	IGK	IGKV9-124		IGKJ2	IGKC	TRUE	TRUE	CLQYASYPYTF	TGTCTACAATATGCTAGTTATCCGTACACGTTC	16578	18	clonotype17_consensus_1	GAATGAAAGGCGTACA	17	clonotype17	17	0.00551232	804
	clonotype17	CTCCTAGTCAGTCAGT.1	TRUE	CTCCTAGTCAGTCAGT-1_contig_1	TRUE	505	IGK	IGKV9-124		IGKJ2	IGKC	TRUE	TRUE	CLQYASYPYTF	TGTCTACAATATGCTAGTTATCCGTACACGTTC	37222	36	clonotype17_consensus_1	CTCCTAGTCAGTCAGT	17	clonotype17	17	0.00551232	804
	clonotype17	TCCCGATAGTTCGATC.1	TRUE	TCCCGATAGTTCGATC-1_contig_1	TRUE	502	IGK	IGKV9-124		IGKJ2	IGKC	TRUE	TRUE	CLQYASYPYTF	TGTCTACAATATGCTAGTTATCCGTACACGTTC	61808	60	clonotype17_consensus_1	TCCCGATAGTTCGATC	17	clonotype17	17	0.00551232	804
	clonotype17	AACTCAGCACGCTTTC.1	TRUE	AACTCAGCACGCTTTC-1_contig_1	TRUE	533	IGK	IGKV9-124		IGKJ2	IGKC	TRUE	TRUE	CLQYASYPYTF	TGTCTACAATATGCTAGTTATCCGTACACGTTC	17440	20	clonotype17_consensus_1	AACTCAGCACGCTTTC	17	clonotype17	17	0.00551232	804
	clonotype17	AAGGCAGTCACAATGC.1	TRUE	AAGGCAGTCACAATGC-1_contig_1	TRUE	504	IGK	IGKV9-124		IGKJ2	IGKC	TRUE	TRUE	CLQYASYPYTF	TGTCTACAATATGCTAGTTATCCGTACACGTTC	20446	18	clonotype17_consensus_1	AAGGCAGTCACAATGC	17	clonotype17	17	0.00551232	804
	clonotype17	GAATGAATCTTCTGGC.1	TRUE	GAATGAATCTTCTGGC-1_contig_1	TRUE	525	IGK	IGKV9-124		IGKJ2	IGKC	TRUE	TRUE	CLQYASYPYTF	TGTCTACAATATGCTAGTTATCCGTACACGTTC	52324	49	clonotype17_consensus_1	GAATGAATCTTCTGGC	17	clonotype17	17	0.00551232	804
	clonotype17	CTGTTTATCGCGTAGC.1	TRUE	CTGTTTATCGCGTAGC-1_contig_1	TRUE	502	IGK	IGKV9-124		IGKJ2	IGKC	TRUE	TRUE	CLQYASYPYTF	TGTCTACAATATGCTAGTTATCCGTACACGTTC	21606	21	clonotype17_consensus_1	CTGTTTATCGCGTAGC	17	clonotype17	17	0.00551232	804
	clonotype170	CAGCAGCCACGTAAGG.1	TRUE	CAGCAGCCACGTAAGG-1_contig_1	TRUE	532	IGK	IGKV4-53		IGKJ5	IGKC	TRUE	TRUE	CQQWSSYPLTF	TGTCAACAGTGGAGTAGTTACCCACTCACGTTC	24712	29	clonotype170_consensus_2	CAGCAGCCACGTAAGG	6	clonotype170	6	0.00194553	804
	clonotype170	AGAGCGACAATGGAGC.1	TRUE	AGAGCGACAATGGAGC-1_contig_1	TRUE	496	IGK	IGKV4-53		IGKJ5	IGKC	TRUE	TRUE	CQQWSSYPLTF	TGTCAACAGTGGAGTAGTTACCCACTCACGTTC	3026	4	clonotype170_consensus_2	AGAGCGACAATGGAGC	6	clonotype170	6	0.00194553	804
	clonotype170	GATCGATTCGTTTAGG.1	TRUE	GATCGATTCGTTTAGG-1_contig_2	TRUE	532	IGK	IGKV4-53		IGKJ5	IGKC	TRUE	TRUE	CQQWSSYPLTF	TGTCAACAGTGGAGTAGTTACCCACTCACGTTC	4678	6	clonotype170_consensus_2	GATCGATTCGTTTAGG	6	clonotype170	6	0.00194553	804
	clonotype171	ATCCGAAGTCGCATAT.1	TRUE	ATCCGAAGTCGCATAT-1_contig_1	TRUE	499	IGK	IGKV10-96		IGKJ2	IGKC	TRUE	TRUE	CQQGNTLPYTF	TGCCAACAGGGTAATACGCTTCCGTACACGTTC	46188	41	clonotype171_consensus_2	ATCCGAAGTCGCATAT	6	clonotype171	6	0.00194553	804
	clonotype171	CTAAGACCAACGATCT.1	TRUE	CTAAGACCAACGATCT-1_contig_1	TRUE	541	IGK	IGKV10-96		IGKJ2	IGKC	TRUE	TRUE	CQQGNTLPYTF	TGCCAACAGGGTAATACGCTTCCGTACACGTTC	38990	38	clonotype171_consensus_2	CTAAGACCAACGATCT	6	clonotype171	6	0.00194553	804
	clonotype171	GCTGCAGAGGAACTGC.1	TRUE	GCTGCAGAGGAACTGC-1_contig_1	TRUE	536	IGK	IGKV10-96		IGKJ2	IGKC	TRUE	TRUE	CQQGNTLPYTF	TGCCAACAGGGTAATACGCTTCCGTACACGTTC	14534	15	clonotype171_consensus_2	GCTGCAGAGGAACTGC	6	clonotype171	6	0.00194553	804
	clonotype172	GCTGCAGTCTCTGTCG.1	TRUE	GCTGCAGTCTCTGTCG-1_contig_2	TRUE	508	IGK	IGKV3-7		IGKJ2	IGKC	TRUE	TRUE	CQHSWEIPYTF	TGTCAGCACAGTTGGGAGATTCCGTACACGTTC	23114	24	clonotype172_consensus_3	GCTGCAGTCTCTGTCG	9	clonotype172	9	0.00291829	804
	clonotype172	CTCGGGACATTAGCCA.1	TRUE	CTCGGGACATTAGCCA-1_contig_1	TRUE	508	IGK	IGKV3-7		IGKJ2	IGKC	TRUE	TRUE	CQHSWEIPYTF	TGTCAGCACAGTTGGGAGATTCCGTACACGTTC	2978	3	clonotype172_consensus_3	CTCGGGACATTAGCCA	9	clonotype172	9	0.00291829	804
	clonotype172	TTAGGACAGCTTATCG.1	TRUE	TTAGGACAGCTTATCG-1_contig_2	TRUE	508	IGK	IGKV3-7		IGKJ2	IGKC	TRUE	TRUE	CQHSWEIPYTF	TGTCAGCACAGTTGGGAGATTCCGTACACGTTC	49156	50	clonotype172_consensus_3	TTAGGACAGCTTATCG	9	clonotype172	9	0.00291829	804
	clonotype172	TTAGGACAGCTTATCG.1	TRUE	TTAGGACAGCTTATCG-1_contig_1	TRUE	510	IGK	IGKV2-137		IGKJ2	IGKC	TRUE	TRUE	CMQHLEYPYTF	TGTATGCAACATCTAGAATATCCGTACACGTTC	10386	11	clonotype172_consensus_2	TTAGGACAGCTTATCG	9	clonotype172	9	0.00291829	804
	clonotype172	GCTGCAGTCTCTGTCG.1	TRUE	GCTGCAGTCTCTGTCG-1_contig_1	TRUE	510	IGK	IGKV2-137		IGKJ2	IGKC	TRUE	TRUE	CMQHLEYPYTF	TGTATGCAACATCTAGAATATCCGTACACGTTC	14490	14	clonotype172_consensus_2	GCTGCAGTCTCTGTCG	9	clonotype172	9	0.00291829	804
	clonotype172	CTCGGGACATTAGCCA.1	TRUE	CTCGGGACATTAGCCA-1_contig_3	TRUE	529	IGK	IGKV2-137		IGKJ2	IGKC	TRUE	TRUE	CMQHLEYPYTF	TGTATGCAACATCTAGAATATCCGTACACGTTC	9448	11	clonotype172_consensus_2	CTCGGGACATTAGCCA	9	clonotype172	9	0.00291829	804
	clonotype173	GACAGAGCACCAACCG.1	TRUE	GACAGAGCACCAACCG-1_contig_1	TRUE	509	IGL	IGLV1		IGLJ1	IGLC1	TRUE	TRUE	CALWYSNHWVF	TGTGCTCTATGGTACAGCAACCATTGGGTGTTC	32262	25	clonotype173_consensus_3	GACAGAGCACCAACCG	8	clonotype173	8	0.00259403	804
	clonotype173	GACAGAGCACCAACCG.1	TRUE	GACAGAGCACCAACCG-1_contig_2	TRUE	552	IGL	IGLV2		IGLJ2	IGLC2	TRUE	TRUE	CALWYSTHFVF	TGTGCTCTATGGTACAGCACCCATTTTGTTTTC	34698	27	clonotype173_consensus_4	GACAGAGCACCAACCG	8	clonotype173	8	0.00259403	804
	clonotype173	AACACGTGTCCTCTTG.1	TRUE	AACACGTGTCCTCTTG-1_contig_3	TRUE	551	IGL	IGLV2		IGLJ2	IGLC2	TRUE	TRUE	CALWYSTHYVF	TGTGCTCTATGGTACAGCACCCATTATGTTTTC	47448	85	clonotype173_consensus_3	AACACGTGTCCTCTTG	8	clonotype173	8	0.00259403	804
	clonotype173	CATCCACGTCGCTTTC.1	TRUE	CATCCACGTCGCTTTC-1_contig_1	TRUE	564	IGL	IGLV2		IGLJ2	IGLC2	TRUE	TRUE	CALWYSTHYVF	TGTGCTCTATGGTACAGCACCCATTATGTTTTC	23168	19	clonotype173_consensus_3	CATCCACGTCGCTTTC	8	clonotype173	8	0.00259403	804
	clonotype173	AACACGTGTCCTCTTG.1	TRUE	AACACGTGTCCTCTTG-1_contig_1	TRUE	510	IGK	IGKV2-137		IGKJ2	IGKC	TRUE	TRUE	CMQHLEYPYTF	TGTATGCAACATCTAGAATATCCGTACACGTTC	28262	58	clonotype173_consensus_2	AACACGTGTCCTCTTG	8	clonotype173	8	0.00259403	804
	clonotype174	ATTGGACGTCTTCAAG.1	TRUE	ATTGGACGTCTTCAAG-1_contig_3	TRUE	529	IGK	IGKV4-57-1		IGKJ5	IGKC	TRUE	TRUE	CQQYSGYPLTF	TGCCAGCAGTACAGTGGTTACCCGCTCACGTTC	11816	19	clonotype174_consensus_2	ATTGGACGTCTTCAAG	5	clonotype174	5	0.00162127	804
	clonotype174	ATTGGACGTCTTCAAG.1	TRUE	ATTGGACGTCTTCAAG-1_contig_1	TRUE	508	IGL	IGLV2		IGLJ2	IGLC2	TRUE	TRUE	CALWYSTHYVF	TGTGCTCTATGGTACAGCACCCATTATGTTTTC	27832	30	clonotype174_consensus_3	ATTGGACGTCTTCAAG	5	clonotype174	5	0.00162127	804
	clonotype174	CTGGTCTTCTACCTGC.1	TRUE	CTGGTCTTCTACCTGC-1_contig_1	TRUE	529	IGK	IGKV4-57-1		IGKJ5	IGKC	TRUE	TRUE	CQQYSGYPLTF	TGCCAGCAGTACAGTGGTTACCCGCTCACGTTC	5638	10	clonotype174_consensus_2	CTGGTCTTCTACCTGC	5	clonotype174	5	0.00162127	804
	clonotype174	ACGAGCCTCAGGCAAG.1	TRUE	ACGAGCCTCAGGCAAG-1_contig_1	TRUE	503	IGK	IGKV4-57-1		IGKJ5	IGKC	TRUE	TRUE	CQQYSGYPLTF	TGCCAGCAGTACAGTGGTTACCCGCTCACGTTC	6398	11	clonotype174_consensus_2	ACGAGCCTCAGGCAAG	5	clonotype174	5	0.00162127	804
	clonotype175	CTAGAGTAGCTAGTGG.1	TRUE	CTAGAGTAGCTAGTGG-1_contig_1	TRUE	554	IGL	IGLV2		IGLJ2	IGLC2	TRUE	TRUE	CALWYSTHYVF	TGTGCTCTATGGTACAGCACCCATTATGTTTTC	13372	11	clonotype175_consensus_2	CTAGAGTAGCTAGTGG	6	clonotype175	6	0.00194553	804
	clonotype175	CGTTGGGGTGATAAGT.1	TRUE	CGTTGGGGTGATAAGT-1_contig_1	TRUE	551	IGL	IGLV2		IGLJ2	IGLC2	TRUE	TRUE	CALWYSTHYVF	TGTGCTCTATGGTACAGCACCCATTATGTTTTC	39768	35	clonotype175_consensus_2	CGTTGGGGTGATAAGT	6	clonotype175	6	0.00194553	804
	clonotype175	GTTAAGCCATACGCTA.1	TRUE	GTTAAGCCATACGCTA-1_contig_1	TRUE	566	IGL	IGLV2		IGLJ2	IGLC2	TRUE	TRUE	CALWYSTHYVF	TGTGCTCTATGGTACAGCACCCATTATGTTTTC	70182	55	clonotype175_consensus_2	GTTAAGCCATACGCTA	6	clonotype175	6	0.00194553	804
	clonotype176	CTCGGAGCACCTCGGA.1	TRUE	CTCGGAGCACCTCGGA-1_contig_1	TRUE	547	IGK	IGKV3-7		IGKJ2	IGKC	TRUE	TRUE	CQHSWEIPYTF	TGTCAGCACAGTTGGGAGATTCCGTACACGTTC	37242	40	clonotype176_consensus_2	CTCGGAGCACCTCGGA	7	clonotype176	7	0.00226978	804
	clonotype176	GGGCACTCATCTACGA.1	TRUE	GGGCACTCATCTACGA-1_contig_1	TRUE	519	IGK	IGKV3-7		IGKJ2	IGKC	TRUE	TRUE	CQHSWEIPYTF	TGTCAGCACAGTTGGGAGATTCCGTACACGTTC	45396	48	clonotype176_consensus_3	GGGCACTCATCTACGA	7	clonotype176	7	0.00226978	804
	clonotype176	CAAGTTGCAACACGCC.1	TRUE	CAAGTTGCAACACGCC-1_contig_1	TRUE	508	IGK	IGKV3-7		IGKJ2	IGKC	TRUE	TRUE	CQHSWEIPYTF	TGTCAGCACAGTTGGGAGATTCCGTACACGTTC	26938	28	clonotype176_consensus_2	CAAGTTGCAACACGCC	7	clonotype176	7	0.00226978	804
	clonotype176	GGGCACTCATCTACGA.1	TRUE	GGGCACTCATCTACGA-1_contig_2	TRUE	507	IGK	IGKV3-7		IGKJ1	IGKC	TRUE	TRUE	CQHSWEIPWTF	TGTCAGCACAGTTGGGAGATTCCGTGGACGTTC	20210	22	clonotype176_consensus_2	GGGCACTCATCTACGA	7	clonotype176	7	0.00226978	804
	clonotype177	AGCTCTCGTCAGTGGA.1	TRUE	AGCTCTCGTCAGTGGA-1_contig_1	TRUE	493	IGK	IGKV6-20		IGKJ2	IGKC	TRUE	TRUE	CGQSYSYPYTF	TGTGGACAGAGTTACAGCTATCCGTACACGTTC	16804	22	clonotype177_consensus_2	AGCTCTCGTCAGTGGA	6	clonotype177	6	0.00194553	804
	clonotype177	CACACAAAGCACAGGT.1	TRUE	CACACAAAGCACAGGT-1_contig_2	TRUE	493	IGK	IGKV6-20		IGKJ2	IGKC	TRUE	TRUE	CGQSYSYPYTF	TGTGGACAGAGTTACAGCTATCCGTACACGTTC	30414	28	clonotype177_consensus_2	CACACAAAGCACAGGT	6	clonotype177	6	0.00194553	804
	clonotype177	GCATGCGCACTATCTT.1	TRUE	GCATGCGCACTATCTT-1_contig_1	TRUE	493	IGK	IGKV6-20		IGKJ2	IGKC	TRUE	TRUE	CGQSYSYPYTF	TGTGGACAGAGTTACAGCTATCCGTACACGTTC	30072	33	clonotype177_consensus_2	GCATGCGCACTATCTT	6	clonotype177	6	0.00194553	804
	clonotype178	CCTAGCTAGGAGTTGC.1	TRUE	CCTAGCTAGGAGTTGC-1_contig_1	TRUE	493	IGK	IGKV15-103		IGKJ5	IGKC	TRUE	TRUE	CQQGQSYPLTF	TGTCAACAGGGTCAAAGTTATCCGCTCACGTTC	12696	11	clonotype178_consensus_3	CCTAGCTAGGAGTTGC	9	clonotype178	9	0.00291829	804
	clonotype178	CCTAGCTAGGAGTTGC.1	TRUE	CCTAGCTAGGAGTTGC-1_contig_2	TRUE	552	IGL	IGLV2		IGLJ2	IGLC2	TRUE	TRUE	CALWYSTHFVF	TGTGCTCTATGGTACAGCACCCATTTTGTTTTC	42796	37	clonotype178_consensus_4	CCTAGCTAGGAGTTGC	9	clonotype178	9	0.00291829	804
	clonotype178	ATTCTACTCGCATGAT.1	TRUE	ATTCTACTCGCATGAT-1_contig_2	TRUE	556	IGL	IGLV2		IGLJ2	IGLC2	TRUE	TRUE	CALWYSTHYVF	TGTGCTCTATGGTACAGCACCCATTATGTTTTC	28862	42	clonotype178_consensus_5	ATTCTACTCGCATGAT	9	clonotype178	9	0.00291829	804
	clonotype178	GACACGCTCTTGGGTA.1	TRUE	GACACGCTCTTGGGTA-1_contig_2	TRUE	550	IGL	IGLV2		IGLJ2	IGLC2	TRUE	TRUE	CALWYSTHYVF	TGTGCTCTATGGTACAGCACCCATTATGTTTTC	23160	23	clonotype178_consensus_4	GACACGCTCTTGGGTA	9	clonotype178	9	0.00291829	804
	clonotype178	ATTCTACTCGCATGAT.1	TRUE	ATTCTACTCGCATGAT-1_contig_1	TRUE	509	IGL	IGLV1		IGLJ1	IGLC1	TRUE	TRUE	CALWYSNHWVF	TGTGCTCTATGGTACAGCAACCATTGGGTGTTC	48448	73	clonotype178_consensus_4	ATTCTACTCGCATGAT	9	clonotype178	9	0.00291829	804
	clonotype178	GACACGCTCTTGGGTA.1	TRUE	GACACGCTCTTGGGTA-1_contig_1	TRUE	493	IGK	IGKV6-20		IGKJ2	IGKC	TRUE	TRUE	CGQSYSYPYTF	TGTGGACAGAGTTACAGCTATCCGTACACGTTC	51632	55	clonotype178_consensus_2	GACACGCTCTTGGGTA	9	clonotype178	9	0.00291829	804
	clonotype179	TCTTCGGAGAGTACCG.1	TRUE	TCTTCGGAGAGTACCG-1_contig_1	TRUE	508	IGK	IGKV13-85		IGKJ2	IGKC	TRUE	TRUE	CQQYWSTPYTF	TGTCAACAGTATTGGAGTACTCCGTACACGTTC	11640	13	clonotype179_consensus_1	TCTTCGGAGAGTACCG	2	clonotype179	2	0.000648508	804
	clonotype179	CTGCCTATCCTTTCGG.1	TRUE	CTGCCTATCCTTTCGG-1_contig_1	TRUE	495	IGK	IGKV13-85		IGKJ2	IGKC	TRUE	TRUE	CQQYWSTPYTF	TGTCAACAGTATTGGAGTACTCCGTACACGTTC	6960	10	clonotype179_consensus_1	CTGCCTATCCTTTCGG	2	clonotype179	2	0.000648508	804
	clonotype18	TCCACACTCTCTAGGA.1	TRUE	TCCACACTCTCTAGGA-1_contig_1	TRUE	528	IGK	IGKV6-15		IGKJ2	IGKC	TRUE	TRUE	CQQYNSYPYTF	TGTCAGCAATATAACAGCTATCCGTACACGTTC	14420	17	clonotype18_consensus_1	TCCACACTCTCTAGGA	16	clonotype18	16	0.00518807	804
	clonotype18	CTACACCTCGGTCCGA.1	TRUE	CTACACCTCGGTCCGA-1_contig_1	TRUE	505	IGK	IGKV6-15		IGKJ2	IGKC	TRUE	TRUE	CQQYNSYPYTF	TGTCAGCAATATAACAGCTATCCGTACACGTTC	12300	14	clonotype18_consensus_1	CTACACCTCGGTCCGA	16	clonotype18	16	0.00518807	804
	clonotype18	TGATTTCGTACCGGCT.1	TRUE	TGATTTCGTACCGGCT-1_contig_1	TRUE	499	IGK	IGKV6-15		IGKJ2	IGKC	TRUE	TRUE	CQQYNSYPYTF	TGTCAGCAATATAACAGCTATCCGTACACGTTC	18294	18	clonotype18_consensus_1	TGATTTCGTACCGGCT	16	clonotype18	16	0.00518807	804
	clonotype18	CGTTAGAAGGCCCTTG.1	TRUE	CGTTAGAAGGCCCTTG-1_contig_1	TRUE	501	IGK	IGKV6-15		IGKJ2	IGKC	TRUE	TRUE	CQQYNSYPYTF	TGTCAGCAATATAACAGCTATCCGTACACGTTC	70936	190	clonotype18_consensus_1	CGTTAGAAGGCCCTTG	16	clonotype18	16	0.00518807	804
	clonotype18	CATCAAGAGTCCCACG.1	TRUE	CATCAAGAGTCCCACG-1_contig_1	TRUE	500	IGK	IGKV6-15		IGKJ2	IGKC	TRUE	TRUE	CQQYNSYPYTF	TGTCAGCAATATAACAGCTATCCGTACACGTTC	24806	24	clonotype18_consensus_1	CATCAAGAGTCCCACG	16	clonotype18	16	0.00518807	804
	clonotype18	GGACAGAAGCCACGCT.1	TRUE	GGACAGAAGCCACGCT-1_contig_1	TRUE	534	IGK	IGKV6-15		IGKJ2	IGKC	TRUE	TRUE	CQQYNSYPYTF	TGTCAGCAATATAACAGCTATCCGTACACGTTC	68614	63	clonotype18_consensus_1	GGACAGAAGCCACGCT	16	clonotype18	16	0.00518807	804
	clonotype18	CAGATCAAGGGAACGG.1	TRUE	CAGATCAAGGGAACGG-1_contig_1	TRUE	501	IGK	IGKV6-15		IGKJ2	IGKC	TRUE	TRUE	CQQYNSYPYTF	TGTCAGCAATATAACAGCTATCCGTACACGTTC	54698	85	clonotype18_consensus_1	CAGATCAAGGGAACGG	16	clonotype18	16	0.00518807	804
	clonotype18	AGCCTAACATACCATG.1	TRUE	AGCCTAACATACCATG-1_contig_1	TRUE	506	IGK	IGKV6-15		IGKJ2	IGKC	TRUE	TRUE	CQQYNSYPYTF	TGTCAGCAATATAACAGCTATCCGTACACGTTC	36552	35	clonotype18_consensus_1	AGCCTAACATACCATG	16	clonotype18	16	0.00518807	804
	clonotype18	GACGTGCGTCCAGTGC.1	TRUE	GACGTGCGTCCAGTGC-1_contig_1	TRUE	500	IGK	IGKV6-15		IGKJ2	IGKC	TRUE	TRUE	CQQYNSYPYTF	TGTCAGCAATATAACAGCTATCCGTACACGTTC	50234	51	clonotype18_consensus_1	GACGTGCGTCCAGTGC	16	clonotype18	16	0.00518807	804
	clonotype18	AACCATGCACATCTTT.1	TRUE	AACCATGCACATCTTT-1_contig_1	TRUE	503	IGK	IGKV6-15		IGKJ2	IGKC	TRUE	TRUE	CQQYNSYPYTF	TGTCAGCAATATAACAGCTATCCGTACACGTTC	17426	21	clonotype18_consensus_1	AACCATGCACATCTTT	16	clonotype18	16	0.00518807	804
	clonotype18	AGTGTCATCTCACATT.1	TRUE	AGTGTCATCTCACATT-1_contig_1	TRUE	523	IGK	IGKV6-15		IGKJ2	IGKC	TRUE	TRUE	CQQYNSYPYTF	TGTCAGCAATATAACAGCTATCCGTACACGTTC	7484	9	clonotype18_consensus_1	AGTGTCATCTCACATT	16	clonotype18	16	0.00518807	804
	clonotype18	TCGCGAGCATGCCCGA.1	TRUE	TCGCGAGCATGCCCGA-1_contig_1	TRUE	499	IGK	IGKV6-15		IGKJ2	IGKC	TRUE	TRUE	CQQYNSYPYTF	TGTCAGCAATATAACAGCTATCCGTACACGTTC	7408	7	clonotype18_consensus_1	TCGCGAGCATGCCCGA	16	clonotype18	16	0.00518807	804
	clonotype18	TTGCGTCAGACCTTTG.1	TRUE	TTGCGTCAGACCTTTG-1_contig_1	TRUE	499	IGK	IGKV6-15		IGKJ2	IGKC	TRUE	TRUE	CQQYNSYPYTF	TGTCAGCAATATAACAGCTATCCGTACACGTTC	7304	11	clonotype18_consensus_1	TTGCGTCAGACCTTTG	16	clonotype18	16	0.00518807	804
	clonotype18	TGCGGGTAGTTTGCGT.1	TRUE	TGCGGGTAGTTTGCGT-1_contig_1	TRUE	501	IGK	IGKV6-15		IGKJ2	IGKC	TRUE	TRUE	CQQYNSYPYTF	TGTCAGCAATATAACAGCTATCCGTACACGTTC	10092	14	clonotype18_consensus_1	TGCGGGTAGTTTGCGT	16	clonotype18	16	0.00518807	804
	clonotype18	AGGGTGATCTCGATGA.1	TRUE	AGGGTGATCTCGATGA-1_contig_1	TRUE	499	IGK	IGKV6-15		IGKJ2	IGKC	TRUE	TRUE	CQQYNSYPYTF	TGTCAGCAATATAACAGCTATCCGTACACGTTC	12636	22	clonotype18_consensus_1	AGGGTGATCTCGATGA	16	clonotype18	16	0.00518807	804
	clonotype18	TGGCGCATCTCGATGA.1	TRUE	TGGCGCATCTCGATGA-1_contig_1	TRUE	524	IGK	IGKV6-15		IGKJ2	IGKC	TRUE	TRUE	CQQYNSYPYTF	TGTCAGCAATATAACAGCTATCCGTACACGTTC	71116	74	clonotype18_consensus_1	TGGCGCATCTCGATGA	16	clonotype18	16	0.00518807	804
	clonotype180	CGACTTCGTATCTGCA.1	TRUE	CGACTTCGTATCTGCA-1_contig_1	TRUE	499	IGK	IGKV10-96		IGKJ5	IGKC	TRUE	TRUE	CQQGNTLPLTF	TGCCAACAGGGTAATACGCTTCCGCTCACGTTC	40148	35	clonotype180_consensus_1	CGACTTCGTATCTGCA	2	clonotype180	2	0.000648508	804
	clonotype180	AGCAGCCTCTGCAAGT.1	TRUE	AGCAGCCTCTGCAAGT-1_contig_1	TRUE	502	IGK	IGKV10-96		IGKJ5	IGKC	TRUE	TRUE	CQQGNTLPLTF	TGCCAACAGGGTAATACGCTTCCGCTCACGTTC	12350	11	clonotype180_consensus_1	AGCAGCCTCTGCAAGT	2	clonotype180	2	0.000648508	804
	clonotype181	TGTTCCGCATGCCACG.1	TRUE	TGTTCCGCATGCCACG-1_contig_1	TRUE	500	IGK	IGKV6-15		IGKJ2	IGKC	TRUE	TRUE	CQQYNSYPYTF	TGTCAGCAATATAACAGCTATCCTTACACGTTC	7584	7	clonotype181_consensus_2	TGTTCCGCATGCCACG	3	clonotype181	3	0.000972763	804
	clonotype181	CTGATAGTCATGTAGC.1	TRUE	CTGATAGTCATGTAGC-1_contig_1	TRUE	500	IGK	IGKV6-15		IGKJ2	IGKC	TRUE	TRUE	CQQYNSYPYTF	TGTCAGCAATATAACAGCTATCCTTACACGTTC	40466	53	clonotype181_consensus_2	CTGATAGTCATGTAGC	3	clonotype181	3	0.000972763	804
	clonotype182	GCACATAGTCGAGATG.1	TRUE	GCACATAGTCGAGATG-1_contig_1	TRUE	522	IGK	IGKV4-55		IGKJ5	IGKC	TRUE	TRUE	CQQWSSYPLTF	TGCCAGCAGTGGAGTAGTTACCCGCTCACGTTC	9492	10	clonotype182_consensus_1	GCACATAGTCGAGATG	2	clonotype182	2	0.000648508	804
	clonotype182	TACGGTAAGTTCGCGC.1	TRUE	TACGGTAAGTTCGCGC-1_contig_1	TRUE	490	IGK	IGKV4-55		IGKJ5	IGKC	TRUE	TRUE	CQQWSSYPLTF	TGCCAGCAGTGGAGTAGTTACCCGCTCACGTTC	13996	14	clonotype182_consensus_1	TACGGTAAGTTCGCGC	2	clonotype182	2	0.000648508	804
	clonotype183	TTGCGTCCAGACGCCT.1	TRUE	TTGCGTCCAGACGCCT-1_contig_1	TRUE	518	IGK	IGKV4-72		IGKJ5	IGKC	TRUE	TRUE	CQQWSSNPLTF	TGCCAGCAGTGGAGTAGTAACCCGCTCACGTTC	8080	9	clonotype183_consensus_2	TTGCGTCCAGACGCCT	3	clonotype183	3	0.000972763	804
	clonotype183	TACGGGCTCATCGATG.1	TRUE	TACGGGCTCATCGATG-1_contig_1	TRUE	490	IGK	IGKV4-72		IGKJ5	IGKC	TRUE	TRUE	CQQWSSNPLTF	TGCCAGCAGTGGAGTAGTAACCCGCTCACGTTC	11922	12	clonotype183_consensus_2	TACGGGCTCATCGATG	3	clonotype183	3	0.000972763	804
	clonotype184	TCAGCAACACATGACT.1	TRUE	TCAGCAACACATGACT-1_contig_1	TRUE	522	IGK	IGKV4-68		IGKJ5	IGKC	TRUE	TRUE	CQQWSSNPPTF	TGCCAGCAGTGGAGTAGTAACCCACCCACGTTC	8290	12	clonotype184_consensus_1	TCAGCAACACATGACT	2	clonotype184	2	0.000648508	804
	clonotype184	TTGGAACTCTTTAGGG.1	TRUE	TTGGAACTCTTTAGGG-1_contig_1	TRUE	490	IGK	IGKV4-68		IGKJ5	IGKC	TRUE	TRUE	CQQWSSNPPTF	TGCCAGCAGTGGAGTAGTAACCCACCCACGTTC	6634	9	clonotype184_consensus_1	TTGGAACTCTTTAGGG	2	clonotype184	2	0.000648508	804
	clonotype185	TGTATTCTCACCCGAG.1	TRUE	TGTATTCTCACCCGAG-1_contig_1	TRUE	531	IGK	IGKV4-68		IGKJ5	IGKC	TRUE	TRUE	CQQWSSNPLTF	TGCCAGCAGTGGAGTAGTAACCCGCTCACGTTC	5990	8	clonotype185_consensus_1	TGTATTCTCACCCGAG	2	clonotype185	2	0.000648508	804
	clonotype185	TTTGCGCCAGGTCGTC.1	TRUE	TTTGCGCCAGGTCGTC-1_contig_1	TRUE	514	IGK	IGKV4-68		IGKJ5	IGKC	TRUE	TRUE	CQQWSSNPLTF	TGCCAGCAGTGGAGTAGTAACCCGCTCACGTTC	6904	7	clonotype185_consensus_1	TTTGCGCCAGGTCGTC	2	clonotype185	2	0.000648508	804
	clonotype186	GTGCGGTGTAGCTTGT.1	TRUE	GTGCGGTGTAGCTTGT-1_contig_1	TRUE	512	IGL	IGLV2		IGLJ1	IGLC1	TRUE	TRUE	CALWYSTHLVF	TGTGCTCTATGGTACAGCACCCATTTGGTGTTC	17972	17	clonotype186_consensus_2	GTGCGGTGTAGCTTGT	3	clonotype186	3	0.000972763	804
	clonotype186	ACGAGCCAGAGACTTA.1	TRUE	ACGAGCCAGAGACTTA-1_contig_1	TRUE	511	IGL	IGLV2		IGLJ1	IGLC1	TRUE	TRUE	CALWYSTHLVF	TGTGCTCTATGGTACAGCACCCATTTGGTGTTC	35318	31	clonotype186_consensus_2	ACGAGCCAGAGACTTA	3	clonotype186	3	0.000972763	804
	clonotype187	ACACCGGAGTAGATGT.1	TRUE	ACACCGGAGTAGATGT-1_contig_1	TRUE	510	IGK	IGKV4-58		IGKJ4	IGKC	TRUE	TRUE	CQQWSGYPFTF	TGCCAGCAGTGGAGTGGTTACCCATTCACGTTC	4680	6	clonotype187_consensus_2	ACACCGGAGTAGATGT	3	clonotype187	3	0.000972763	804
	clonotype187	TTGCGTCTCACTCTTA.1	TRUE	TTGCGTCTCACTCTTA-1_contig_1	TRUE	528	IGK	IGKV4-58		IGKJ4	IGKC	TRUE	TRUE	CQQWSGYPFTF	TGCCAGCAGTGGAGTGGTTACCCATTCACGTTC	9752	11	clonotype187_consensus_2	TTGCGTCTCACTCTTA	3	clonotype187	3	0.000972763	804
	clonotype188	CATATGGTCAGGATCT.1	TRUE	CATATGGTCAGGATCT-1_contig_1	TRUE	499	IGK	IGKV4-91		IGKJ4	IGKC	TRUE	TRUE	CQQGSSIPCTF	TGCCAGCAGGGTAGTAGTATACCATGCACGTTC	3590	7	clonotype188_consensus_2	CATATGGTCAGGATCT	3	clonotype188	3	0.000972763	804
	clonotype188	TTGACTTAGGTGGGTT.1	TRUE	TTGACTTAGGTGGGTT-1_contig_1	TRUE	501	IGK	IGKV4-91		IGKJ4	IGKC	TRUE	TRUE	CQQGSSIPCTF	TGCCAGCAGGGTAGTAGTATACCATGCACGTTC	9318	11	clonotype188_consensus_2	TTGACTTAGGTGGGTT	3	clonotype188	3	0.000972763	804
	clonotype189	TCCCGATCAGCTCGCA.1	TRUE	TCCCGATCAGCTCGCA-1_contig_1	TRUE	499	IGK	IGKV4-79		IGKJ5	IGKC	TRUE	TRUE	CHQWSSYPLTF	TGCCATCAGTGGAGTAGTTACCCGCTCACGTTC	5626	10	clonotype189_consensus_2	TCCCGATCAGCTCGCA	3	clonotype189	3	0.000972763	804
	clonotype189	GGATGTTCAGACACTT.1	TRUE	GGATGTTCAGACACTT-1_contig_2	TRUE	529	IGK	IGKV4-79		IGKJ5	IGKC	TRUE	TRUE	CHQWSSYPLTF	TGCCATCAGTGGAGTAGTTACCCGCTCACGTTC	2640	4	clonotype189_consensus_2	GGATGTTCAGACACTT	3	clonotype189	3	0.000972763	804
	clonotype19	TTTACTGTCCGCGTTT.1	TRUE	TTTACTGTCCGCGTTT-1_contig_1	TRUE	501	IGK	IGKV9-124		IGKJ4	IGKC	TRUE	TRUE	CLQYASYPFTF	TGTCTACAATATGCTAGTTATCCATTCACGTTC	6514	12	clonotype19_consensus_1	TTTACTGTCCGCGTTT	16	clonotype19	16	0.00518807	804
	clonotype19	CGAGCCACAGTCGTGC.1	TRUE	CGAGCCACAGTCGTGC-1_contig_1	TRUE	502	IGK	IGKV9-124		IGKJ4	IGKC	TRUE	TRUE	CLQYASYPFTF	TGTCTACAATATGCTAGTTATCCATTCACGTTC	27446	26	clonotype19_consensus_1	CGAGCCACAGTCGTGC	16	clonotype19	16	0.00518807	804
	clonotype19	TACGGGCGTATAATGG.1	TRUE	TACGGGCGTATAATGG-1_contig_1	TRUE	503	IGK	IGKV9-124		IGKJ4	IGKC	TRUE	TRUE	CLQYASYPFTF	TGTCTACAATATGCTAGTTATCCATTCACGTTC	14512	15	clonotype19_consensus_1	TACGGGCGTATAATGG	16	clonotype19	16	0.00518807	804
	clonotype19	ACGAGGAAGCTAAGAT.1	TRUE	ACGAGGAAGCTAAGAT-1_contig_1	TRUE	501	IGK	IGKV9-124		IGKJ4	IGKC	TRUE	TRUE	CLQYASYPFTF	TGTCTACAATATGCTAGTTATCCATTCACGTTC	9694	9	clonotype19_consensus_1	ACGAGGAAGCTAAGAT	16	clonotype19	16	0.00518807	804
	clonotype19	GCTTCCAAGATAGGAG.1	TRUE	GCTTCCAAGATAGGAG-1_contig_1	TRUE	500	IGK	IGKV9-124		IGKJ4	IGKC	TRUE	TRUE	CLQYASYPFTF	TGTCTACAATATGCTAGTTATCCATTCACGTTC	13630	13	clonotype19_consensus_1	GCTTCCAAGATAGGAG	16	clonotype19	16	0.00518807	804
	clonotype19	TATCAGGTCTACTTAC.1	TRUE	TATCAGGTCTACTTAC-1_contig_1	TRUE	518	IGK	IGKV9-124		IGKJ4	IGKC	TRUE	TRUE	CLQYASYPFTF	TGTCTACAATATGCTAGTTATCCATTCACGTTC	20598	24	clonotype19_consensus_1	TATCAGGTCTACTTAC	16	clonotype19	16	0.00518807	804
	clonotype19	TCTCATAAGTACGACG.1	TRUE	TCTCATAAGTACGACG-1_contig_1	TRUE	498	IGK	IGKV9-124		IGKJ4	IGKC	TRUE	TRUE	CLQYASYPFTF	TGTCTACAATATGCTAGTTATCCATTCACGTTC	19986	23	clonotype19_consensus_1	TCTCATAAGTACGACG	16	clonotype19	16	0.00518807	804
	clonotype19	TCATTTGTCAGGTAAA.1	TRUE	TCATTTGTCAGGTAAA-1_contig_1	TRUE	508	IGK	IGKV9-124		IGKJ4	IGKC	TRUE	TRUE	CLQYASYPFTF	TGTCTACAATATGCTAGTTATCCATTCACGTTC	42024	40	clonotype19_consensus_1	TCATTTGTCAGGTAAA	16	clonotype19	16	0.00518807	804
	clonotype19	AAAGTAGCATACGCTA.1	TRUE	AAAGTAGCATACGCTA-1_contig_1	TRUE	552	IGK	IGKV9-124		IGKJ4	IGKC	TRUE	TRUE	CLQYASYPFTF	TGTCTACAATATGCTAGTTATCCATTCACGTTC	32862	32	clonotype19_consensus_1	AAAGTAGCATACGCTA	16	clonotype19	16	0.00518807	804
	clonotype19	CTTACCGCATACGCTA.1	TRUE	CTTACCGCATACGCTA-1_contig_1	TRUE	540	IGK	IGKV9-124		IGKJ4	IGKC	TRUE	TRUE	CLQYASYPFTF	TGTCTACAATATGCTAGTTATCCATTCACGTTC	64658	58	clonotype19_consensus_1	CTTACCGCATACGCTA	16	clonotype19	16	0.00518807	804
	clonotype19	CACCACTCATGCGCAC.1	TRUE	CACCACTCATGCGCAC-1_contig_1	TRUE	531	IGK	IGKV9-124		IGKJ4	IGKC	TRUE	TRUE	CLQYASYPFTF	TGTCTACAATATGCTAGTTATCCATTCACGTTC	21228	22	clonotype19_consensus_1	CACCACTCATGCGCAC	16	clonotype19	16	0.00518807	804
	clonotype19	GTCTTCGAGGTGCTAG.1	TRUE	GTCTTCGAGGTGCTAG-1_contig_1	TRUE	504	IGK	IGKV9-124		IGKJ4	IGKC	TRUE	TRUE	CLQYASYPFTF	TGTCTACAATATGCTAGTTATCCATTCACGTTC	12584	14	clonotype19_consensus_1	GTCTTCGAGGTGCTAG	16	clonotype19	16	0.00518807	804
	clonotype19	GACCTGGGTACAGTTC.1	TRUE	GACCTGGGTACAGTTC-1_contig_1	TRUE	502	IGK	IGKV9-124		IGKJ4	IGKC	TRUE	TRUE	CLQYASYPFTF	TGTCTACAATATGCTAGTTATCCATTCACGTTC	69952	71	clonotype19_consensus_1	GACCTGGGTACAGTTC	16	clonotype19	16	0.00518807	804
	clonotype19	ACAGCTAGTTACGTCA.1	TRUE	ACAGCTAGTTACGTCA-1_contig_1	TRUE	504	IGK	IGKV9-124		IGKJ4	IGKC	TRUE	TRUE	CLQYASYPFTF	TGTCTACAATATGCTAGTTATCCATTCACGTTC	7648	9	clonotype19_consensus_1	ACAGCTAGTTACGTCA	16	clonotype19	16	0.00518807	804
	clonotype19	CTCGGAGCACATAACC.1	TRUE	CTCGGAGCACATAACC-1_contig_1	TRUE	502	IGK	IGKV9-124		IGKJ4	IGKC	TRUE	TRUE	CLQYASYPFTF	TGTCTACAATATGCTAGTTATCCATTCACGTTC	42418	42	clonotype19_consensus_1	CTCGGAGCACATAACC	16	clonotype19	16	0.00518807	804
	clonotype19	GGTGCGTTCAGTCCCT.1	TRUE	GGTGCGTTCAGTCCCT-1_contig_1	TRUE	501	IGK	IGKV9-124		IGKJ4	IGKC	TRUE	TRUE	CLQYASYPFTF	TGTCTACAATATGCTAGTTATCCATTCACGTTC	12242	13	clonotype19_consensus_1	GGTGCGTTCAGTCCCT	16	clonotype19	16	0.00518807	804
	clonotype190	GATCTAGAGTACGACG.1	TRUE	GATCTAGAGTACGACG-1_contig_1	TRUE	585	IGK	IGKV4-57-1		IGKJ4	IGKC	TRUE	TRUE	CQQYSGYPFTF	TGCCAGCAGTACAGTGGTTACCCATTCACGTTC	9806	9	clonotype190_consensus_2	GATCTAGAGTACGACG	3	clonotype190	3	0.000972763	804
	clonotype190	CTACACCAGGGAACGG.1	TRUE	CTACACCAGGGAACGG-1_contig_1	TRUE	533	IGK	IGKV4-57-1		IGKJ4	IGKC	TRUE	TRUE	CQQYSGYPFTF	TGCCAGCAGTACAGTGGTTACCCATTCACGTTC	9846	17	clonotype190_consensus_2	CTACACCAGGGAACGG	3	clonotype190	3	0.000972763	804
	clonotype191	AGATCTGGTCCGTTAA.1	TRUE	AGATCTGGTCCGTTAA-1_contig_1	TRUE	543	IGK	IGKV1-110		IGKJ5	IGKC	TRUE	TRUE	CSQSTHVPLTF	TGCTCTCAAAGTACACATGTTCCGCTCACGTTC	49058	53	clonotype191_consensus_2	AGATCTGGTCCGTTAA	3	clonotype191	3	0.000972763	804
	clonotype191	CTGTTTAGTAAGGGCT.1	TRUE	CTGTTTAGTAAGGGCT-1_contig_1	TRUE	528	IGK	IGKV1-110		IGKJ5	IGKC	TRUE	TRUE	CSQSTHVPLTF	TGCTCTCAAAGTACACATGTTCCGCTCACGTTC	15184	26	clonotype191_consensus_2	CTGTTTAGTAAGGGCT	3	clonotype191	3	0.000972763	804
	clonotype192	GAACATCAGTACGCCC.1	TRUE	GAACATCAGTACGCCC-1_contig_1	TRUE	500	IGK	IGKV3-5		IGKJ5	IGKC	TRUE	TRUE	CQQSNEDPLTF	TGTCAGCAAAGTAATGAGGATCCGCTCACGTTC	30588	30	clonotype192_consensus_2	GAACATCAGTACGCCC	3	clonotype192	3	0.000972763	804
	clonotype192	CGCGGTATCGATAGAA.1	TRUE	CGCGGTATCGATAGAA-1_contig_2	TRUE	500	IGK	IGKV3-5		IGKJ5	IGKC	TRUE	TRUE	CQQSNEDPLTF	TGTCAGCAAAGTAATGAGGATCCGCTCACGTTC	6090	7	clonotype192_consensus_2	CGCGGTATCGATAGAA	3	clonotype192	3	0.000972763	804
	clonotype193	CTAGTGAAGCAGCCTC.1	TRUE	CTAGTGAAGCAGCCTC-1_contig_1	TRUE	505	IGK	IGKV3-12		IGKJ4	IGKC	TRUE	TRUE	CQHSRELPPTF	TGTCAGCACAGTAGGGAGCTTCCTCCCACGTTC	26942	30	clonotype193_consensus_2	CTAGTGAAGCAGCCTC	3	clonotype193	3	0.000972763	804
	clonotype193	CGCTATCTCATAAAGG.1	TRUE	CGCTATCTCATAAAGG-1_contig_2	TRUE	507	IGK	IGKV3-12		IGKJ4	IGKC	TRUE	TRUE	CQHSRELPPTF	TGTCAGCACAGTAGGGAGCTTCCTCCCACGTTC	29814	32	clonotype193_consensus_2	CGCTATCTCATAAAGG	3	clonotype193	3	0.000972763	804
	clonotype194	ACGCCGAGTGAGGGAG.1	TRUE	ACGCCGAGTGAGGGAG-1_contig_2	TRUE	512	IGK	IGKV1-135		IGKJ1	IGKC	TRUE	TRUE	CWQGTHFPWTF	TGCTGGCAAGGTACACATTTTCCGTGGACGTTC	20964	21	clonotype194_consensus_2	ACGCCGAGTGAGGGAG	3	clonotype194	3	0.000972763	804
	clonotype194	GCTCTGTAGATACACA.1	TRUE	GCTCTGTAGATACACA-1_contig_1	TRUE	512	IGK	IGKV1-135		IGKJ1	IGKC	TRUE	TRUE	CWQGTHFPWTF	TGCTGGCAAGGTACACATTTTCCGTGGACGTTC	6924	13	clonotype194_consensus_2	GCTCTGTAGATACACA	3	clonotype194	3	0.000972763	804
	clonotype195	CAGCGACTCAATCACG.1	TRUE	CAGCGACTCAATCACG-1_contig_1	TRUE	559	IGK	IGKV8-24		IGKJ2	IGKC	TRUE	TRUE	CQQHYSTPYTF	TGTCAGCAACATTATAGCACTCCGTACACGTTC	70850	84	clonotype195_consensus_2	CAGCGACTCAATCACG	3	clonotype195	3	0.000972763	804
	clonotype195	CATTCGCAGGGTTTCT.1	TRUE	CATTCGCAGGGTTTCT-1_contig_1	TRUE	514	IGK	IGKV8-24		IGKJ2	IGKC	TRUE	TRUE	CQQHYSTPYTF	TGTCAGCAACATTATAGCACTCCGTACACGTTC	37090	35	clonotype195_consensus_2	CATTCGCAGGGTTTCT	3	clonotype195	3	0.000972763	804
	clonotype196	AAGGCAGTCCATGAAC.1	TRUE	AAGGCAGTCCATGAAC-1_contig_2	TRUE	507	IGK	IGKV8-30		IGKJ2	IGKC	TRUE	TRUE	CQQYYSYPYTF	TGTCAGCAATATTATAGCTATCCTTACACGTTC	15776	16	clonotype196_consensus_2	AAGGCAGTCCATGAAC	3	clonotype196	3	0.000972763	804
	clonotype196	CAACTAGGTCTTGTCC.1	TRUE	CAACTAGGTCTTGTCC-1_contig_1	TRUE	508	IGK	IGKV8-30		IGKJ2	IGKC	TRUE	TRUE	CQQYYSYPYTF	TGTCAGCAATATTATAGCTATCCTTACACGTTC	12158	14	clonotype196_consensus_2	CAACTAGGTCTTGTCC	3	clonotype196	3	0.000972763	804
	clonotype197	GCATGTACAGGTGGAT.1	TRUE	GCATGTACAGGTGGAT-1_contig_1	TRUE	616	IGL	IGLV3		IGLJ2	IGLC2	TRUE	TRUE	CGVGDTIKEQFVYVF	TGTGGTGTGGGTGATACAATTAAGGAACAATTTGTGTATGTTTTC	24276	16	clonotype197_consensus_1	GCATGTACAGGTGGAT	2	clonotype197	2	0.000648508	804
	clonotype197	GGATGTTTCGGACAAG.1	TRUE	GGATGTTTCGGACAAG-1_contig_1	TRUE	560	IGL	IGLV3		IGLJ2	IGLC2	TRUE	TRUE	CGVGDTIKEQFVYVF	TGTGGTGTGGGTGATACAATTAAGGAACAATTTGTGTATGTTTTC	7886	10	clonotype197_consensus_1	GGATGTTTCGGACAAG	2	clonotype197	2	0.000648508	804
	clonotype198	GCATGATGTGCAGACA.1	TRUE	GCATGATGTGCAGACA-1_contig_2	TRUE	515	IGK	IGKV1-135		IGKJ1	IGKC	TRUE	TRUE	CWQGTHFPQWTF	TGCTGGCAAGGTACACATTTTCCTCAGTGGACGTTC	6220	7	clonotype198_consensus_3	GCATGATGTGCAGACA	6	clonotype198	6	0.00194553	804
	clonotype198	TGTGTTTAGTGACTCT.1	TRUE	TGTGTTTAGTGACTCT-1_contig_1	TRUE	495	IGK	IGKV12-41		IGKJ4	IGKC	TRUE	TRUE	CQHFWSTPFTF	TGTCAACATTTTTGGAGTACTCCATTCACGTTC	2690	3	clonotype198_consensus_2	TGTGTTTAGTGACTCT	6	clonotype198	6	0.00194553	804
	clonotype198	GCATGATGTGCAGACA.1	TRUE	GCATGATGTGCAGACA-1_contig_1	TRUE	605	IGK	IGKV12-41		IGKJ4	IGKC	TRUE	TRUE	CQHFWSTPFTF	TGTCAACATTTTTGGAGTACTCCATTCACGTTC	5948	8	clonotype198_consensus_2	GCATGATGTGCAGACA	6	clonotype198	6	0.00194553	804
	clonotype198	TGTGTTTAGTGACTCT.1	TRUE	TGTGTTTAGTGACTCT-1_contig_2	TRUE	515	IGK	IGKV1-135		IGKJ1	IGKC	TRUE	TRUE	CWQGTHFPQWTF	TGCTGGCAAGGTACACATTTTCCTCAGTGGACGTTC	4940	6	clonotype198_consensus_3	TGTGTTTAGTGACTCT	6	clonotype198	6	0.00194553	804
	clonotype199	CTGCTGTAGTGGGCTA.1	TRUE	CTGCTGTAGTGGGCTA-1_contig_2	TRUE	495	IGK	IGKV4-69		IGKJ4	IGKC	TRUE	TRUE	CHQRSSYPFTF	TGCCATCAGCGGAGTAGTTACCCATTCACGTTC	7924	8	clonotype199_consensus_2	CTGCTGTAGTGGGCTA	6	clonotype199	6	0.00194553	804
	clonotype199	CTCGTACTCGTGGACC.1	TRUE	CTCGTACTCGTGGACC-1_contig_1	TRUE	494	IGK	IGKV4-69		IGKJ4	IGKC	TRUE	TRUE	CHQRSSYPFTF	TGCCATCAGCGGAGTAGTTACCCATTCACGTTC	13436	13	clonotype199_consensus_2	CTCGTACTCGTGGACC	6	clonotype199	6	0.00194553	804
	clonotype199	CTCGTACTCGTGGACC.1	TRUE	CTCGTACTCGTGGACC-1_contig_2	TRUE	531	IGK	IGKV4-58		IGKJ5	IGKC	TRUE	TRUE	CQQWSGYPALTF	TGCCAGCAGTGGAGTGGTTACCCAGCGCTCACGTTC	4076	5	clonotype199_consensus_3	CTCGTACTCGTGGACC	6	clonotype199	6	0.00194553	804
	clonotype199	CTGCTGTAGTGGGCTA.1	TRUE	CTGCTGTAGTGGGCTA-1_contig_1	TRUE	534	IGK	IGKV4-58		IGKJ5	IGKC	TRUE	TRUE	CQQWSGYPALTF	TGCCAGCAGTGGAGTGGTTACCCAGCGCTCACGTTC	11070	10	clonotype199_consensus_3	CTGCTGTAGTGGGCTA	6	clonotype199	6	0.00194553	804
	clonotype2	CAGATCATCGACGGAA.1	TRUE	CAGATCATCGACGGAA-1_contig_1	TRUE	552	IGL	IGLV2		IGLJ2	IGLC2	TRUE	TRUE	CALWYSTHYVF	TGTGCTCTATGGTACAGCACCCATTATGTTTTC	26752	25	clonotype2_consensus_1	CAGATCATCGACGGAA	112	clonotype2	112	0.0363165	804
	clonotype2	ATCGAGTGTTGTGGAG.1	TRUE	ATCGAGTGTTGTGGAG-1_contig_1	TRUE	551	IGL	IGLV2		IGLJ2	IGLC2	TRUE	TRUE	CALWYSTHYVF	TGTGCTCTATGGTACAGCACCCATTATGTTTTC	58316	147	clonotype2_consensus_1	ATCGAGTGTTGTGGAG	112	clonotype2	112	0.0363165	804
	clonotype2	CGTTAGACACCCTATC.1	TRUE	CGTTAGACACCCTATC-1_contig_1	TRUE	552	IGL	IGLV2		IGLJ2	IGLC2	TRUE	TRUE	CALWYSTHYVF	TGTGCTCTATGGTACAGCACCCATTATGTTTTC	15122	16	clonotype2_consensus_1	CGTTAGACACCCTATC	112	clonotype2	112	0.0363165	804
	clonotype2	GGCTCGAAGCTACCGC.1	TRUE	GGCTCGAAGCTACCGC-1_contig_1	TRUE	556	IGL	IGLV2		IGLJ2	IGLC2	TRUE	TRUE	CALWYSTHYVF	TGTGCTCTATGGTACAGCACCCATTATGTTTTC	10034	8	clonotype2_consensus_1	GGCTCGAAGCTACCGC	112	clonotype2	112	0.0363165	804
	clonotype2	GCTTCCACACGTCTCT.1	TRUE	GCTTCCACACGTCTCT-1_contig_1	TRUE	552	IGL	IGLV2		IGLJ2	IGLC2	TRUE	TRUE	CALWYSTHYVF	TGTGCTCTATGGTACAGCACCCATTATGTTTTC	26666	22	clonotype2_consensus_1	GCTTCCACACGTCTCT	112	clonotype2	112	0.0363165	804
	clonotype2	CCGTACTAGCCACCTG.1	TRUE	CCGTACTAGCCACCTG-1_contig_1	TRUE	592	IGL	IGLV2		IGLJ2	IGLC2	TRUE	TRUE	CALWYSTHYVF	TGTGCTCTATGGTACAGCACCCATTATGTTTTC	6568	6	clonotype2_consensus_1	CCGTACTAGCCACCTG	112	clonotype2	112	0.0363165	804
	clonotype2	ACGGGCTTCGCCTGTT.1	TRUE	ACGGGCTTCGCCTGTT-1_contig_1	TRUE	546	IGL	IGLV2		IGLJ2	IGLC2	TRUE	TRUE	CALWYSTHYVF	TGTGCTCTATGGTACAGCACCCATTATGTTTTC	32566	29	clonotype2_consensus_1	ACGGGCTTCGCCTGTT	112	clonotype2	112	0.0363165	804
	clonotype2	CTAAGACTCGGTGTCG.1	TRUE	CTAAGACTCGGTGTCG-1_contig_1	TRUE	552	IGL	IGLV2		IGLJ2	IGLC2	TRUE	TRUE	CALWYSTHYVF	TGTGCTCTATGGTACAGCACCCATTATGTTTTC	56062	47	clonotype2_consensus_1	CTAAGACTCGGTGTCG	112	clonotype2	112	0.0363165	804
	clonotype2	CGGAGCTCACCTATCC.1	TRUE	CGGAGCTCACCTATCC-1_contig_1	TRUE	569	IGL	IGLV2		IGLJ2	IGLC2	TRUE	TRUE	CALWYSTHYVF	TGTGCTCTATGGTACAGCACCCATTATGTTTTC	22218	28	clonotype2_consensus_1	CGGAGCTCACCTATCC	112	clonotype2	112	0.0363165	804
	clonotype2	TGTTCCGGTGGTACAG.1	TRUE	TGTTCCGGTGGTACAG-1_contig_1	TRUE	551	IGL	IGLV2		IGLJ2	IGLC2	TRUE	TRUE	CALWYSTHYVF	TGTGCTCTATGGTACAGCACCCATTATGTTTTC	69392	63	clonotype2_consensus_1	TGTTCCGGTGGTACAG	112	clonotype2	112	0.0363165	804
	clonotype2	CGAGCCAAGGACTGGT.1	TRUE	CGAGCCAAGGACTGGT-1_contig_1	TRUE	551	IGL	IGLV2		IGLJ2	IGLC2	TRUE	TRUE	CALWYSTHYVF	TGTGCTCTATGGTACAGCACCCATTATGTTTTC	5008	6	clonotype2_consensus_1	CGAGCCAAGGACTGGT	112	clonotype2	112	0.0363165	804
	clonotype2	TTGAACGGTGCCTGCA.1	TRUE	TTGAACGGTGCCTGCA-1_contig_1	TRUE	624	IGL	IGLV2		IGLJ2	IGLC2	TRUE	TRUE	CALWYSTHYVF	TGTGCTCTATGGTACAGCACCCATTATGTTTTC	20626	18	clonotype2_consensus_1	TTGAACGGTGCCTGCA	112	clonotype2	112	0.0363165	804
	clonotype2	AAGGAGCAGCCTTGAT.1	TRUE	AAGGAGCAGCCTTGAT-1_contig_1	TRUE	552	IGL	IGLV2		IGLJ2	IGLC2	TRUE	TRUE	CALWYSTHYVF	TGTGCTCTATGGTACAGCACCCATTATGTTTTC	28684	23	clonotype2_consensus_1	AAGGAGCAGCCTTGAT	112	clonotype2	112	0.0363165	804
	clonotype2	CGTGAGCGTAGCACGA.1	TRUE	CGTGAGCGTAGCACGA-1_contig_1	TRUE	550	IGL	IGLV2		IGLJ2	IGLC2	TRUE	TRUE	CALWYSTHYVF	TGTGCTCTATGGTACAGCACCCATTATGTTTTC	7284	6	clonotype2_consensus_1	CGTGAGCGTAGCACGA	112	clonotype2	112	0.0363165	804
	clonotype2	TGACTAGGTTTACTCT.1	TRUE	TGACTAGGTTTACTCT-1_contig_1	TRUE	550	IGL	IGLV2		IGLJ2	IGLC2	TRUE	TRUE	CALWYSTHYVF	TGTGCTCTATGGTACAGCACCCATTATGTTTTC	6496	6	clonotype2_consensus_1	TGACTAGGTTTACTCT	112	clonotype2	112	0.0363165	804
	clonotype2	CTAGTGAAGCCATCGC.1	TRUE	CTAGTGAAGCCATCGC-1_contig_1	TRUE	587	IGL	IGLV2		IGLJ2	IGLC2	TRUE	TRUE	CALWYSTHYVF	TGTGCTCTATGGTACAGCACCCATTATGTTTTC	7432	6	clonotype2_consensus_1	CTAGTGAAGCCATCGC	112	clonotype2	112	0.0363165	804
	clonotype2	ACGAGGACAATGCCAT.1	TRUE	ACGAGGACAATGCCAT-1_contig_1	TRUE	555	IGL	IGLV2		IGLJ2	IGLC2	TRUE	TRUE	CALWYSTHYVF	TGTGCTCTATGGTACAGCACCCATTATGTTTTC	41856	30	clonotype2_consensus_1	ACGAGGACAATGCCAT	112	clonotype2	112	0.0363165	804
	clonotype2	GGAAAGCAGCGTTTAC.1	TRUE	GGAAAGCAGCGTTTAC-1_contig_1	TRUE	552	IGL	IGLV2		IGLJ2	IGLC2	TRUE	TRUE	CALWYSTHYVF	TGTGCTCTATGGTACAGCACCCATTATGTTTTC	9208	7	clonotype2_consensus_1	GGAAAGCAGCGTTTAC	112	clonotype2	112	0.0363165	804
	clonotype2	GACGTGCTCCCTTGCA.1	TRUE	GACGTGCTCCCTTGCA-1_contig_1	TRUE	586	IGL	IGLV2		IGLJ2	IGLC2	TRUE	TRUE	CALWYSTHYVF	TGTGCTCTATGGTACAGCACCCATTATGTTTTC	42774	35	clonotype2_consensus_1	GACGTGCTCCCTTGCA	112	clonotype2	112	0.0363165	804
	clonotype2	CCTACCAAGGTAGCTG.1	TRUE	CCTACCAAGGTAGCTG-1_contig_1	TRUE	552	IGL	IGLV2		IGLJ2	IGLC2	TRUE	TRUE	CALWYSTHYVF	TGTGCTCTATGGTACAGCACCCATTATGTTTTC	8320	8	clonotype2_consensus_1	CCTACCAAGGTAGCTG	112	clonotype2	112	0.0363165	804
	clonotype2	TTTATGCTCCCTCAGT.1	TRUE	TTTATGCTCCCTCAGT-1_contig_1	TRUE	550	IGL	IGLV2		IGLJ2	IGLC2	TRUE	TRUE	CALWYSTHYVF	TGTGCTCTATGGTACAGCACCCATTATGTTTTC	9632	12	clonotype2_consensus_1	TTTATGCTCCCTCAGT	112	clonotype2	112	0.0363165	804
	clonotype2	TGCTGCTCAAGCTGAG.1	TRUE	TGCTGCTCAAGCTGAG-1_contig_1	TRUE	552	IGL	IGLV2		IGLJ2	IGLC2	TRUE	TRUE	CALWYSTHYVF	TGTGCTCTATGGTACAGCACCCATTATGTTTTC	38686	33	clonotype2_consensus_1	TGCTGCTCAAGCTGAG	112	clonotype2	112	0.0363165	804
	clonotype2	TAGAGCTGTACAGTGG.1	TRUE	TAGAGCTGTACAGTGG-1_contig_1	TRUE	552	IGL	IGLV2		IGLJ2	IGLC2	TRUE	TRUE	CALWYSTHYVF	TGTGCTCTATGGTACAGCACCCATTATGTTTTC	12248	10	clonotype2_consensus_1	TAGAGCTGTACAGTGG	112	clonotype2	112	0.0363165	804
	clonotype2	ATTGGTGTCCACGTTC.1	TRUE	ATTGGTGTCCACGTTC-1_contig_1	TRUE	550	IGL	IGLV2		IGLJ2	IGLC2	TRUE	TRUE	CALWYSTHYVF	TGTGCTCTATGGTACAGCACCCATTATGTTTTC	11252	11	clonotype2_consensus_1	ATTGGTGTCCACGTTC	112	clonotype2	112	0.0363165	804
	clonotype2	CCGTACTCATAAGACA.1	TRUE	CCGTACTCATAAGACA-1_contig_1	TRUE	552	IGL	IGLV2		IGLJ2	IGLC2	TRUE	TRUE	CALWYSTHYVF	TGTGCTCTATGGTACAGCACCCATTATGTTTTC	24752	19	clonotype2_consensus_1	CCGTACTCATAAGACA	112	clonotype2	112	0.0363165	804
	clonotype2	GACAGAGCAGGACCCT.1	TRUE	GACAGAGCAGGACCCT-1_contig_1	TRUE	607	IGL	IGLV2		IGLJ2	IGLC2	TRUE	TRUE	CALWYSTHYVF	TGTGCTCTATGGTACAGCACCCATTATGTTTTC	46258	35	clonotype2_consensus_1	GACAGAGCAGGACCCT	112	clonotype2	112	0.0363165	804
	clonotype2	CAGAATCGTCTAGCGC.1	TRUE	CAGAATCGTCTAGCGC-1_contig_1	TRUE	562	IGL	IGLV2		IGLJ2	IGLC2	TRUE	TRUE	CALWYSTHYVF	TGTGCTCTATGGTACAGCACCCATTATGTTTTC	58338	68	clonotype2_consensus_1	CAGAATCGTCTAGCGC	112	clonotype2	112	0.0363165	804
	clonotype2	CTTAGGATCGTAGATC.1	TRUE	CTTAGGATCGTAGATC-1_contig_1	TRUE	550	IGL	IGLV2		IGLJ2	IGLC2	TRUE	TRUE	CALWYSTHYVF	TGTGCTCTATGGTACAGCACCCATTATGTTTTC	11962	9	clonotype2_consensus_1	CTTAGGATCGTAGATC	112	clonotype2	112	0.0363165	804
	clonotype2	ATTCTACGTCCATCCT.1	TRUE	ATTCTACGTCCATCCT-1_contig_1	TRUE	552	IGL	IGLV2		IGLJ2	IGLC2	TRUE	TRUE	CALWYSTHYVF	TGTGCTCTATGGTACAGCACCCATTATGTTTTC	28064	36	clonotype2_consensus_1	ATTCTACGTCCATCCT	112	clonotype2	112	0.0363165	804
	clonotype2	AATCCAGCACCAGGTC.1	TRUE	AATCCAGCACCAGGTC-1_contig_1	TRUE	552	IGL	IGLV2		IGLJ2	IGLC2	TRUE	TRUE	CALWYSTHYVF	TGTGCTCTATGGTACAGCACCCATTATGTTTTC	27700	42	clonotype2_consensus_1	AATCCAGCACCAGGTC	112	clonotype2	112	0.0363165	804
	clonotype2	CATCAGAGTCAGAGGT.1	TRUE	CATCAGAGTCAGAGGT-1_contig_1	TRUE	583	IGL	IGLV2		IGLJ2	IGLC2	TRUE	TRUE	CALWYSTHYVF	TGTGCTCTATGGTACAGCACCCATTATGTTTTC	66286	53	clonotype2_consensus_1	CATCAGAGTCAGAGGT	112	clonotype2	112	0.0363165	804
	clonotype2	GTTCATTGTGTCAATC.1	TRUE	GTTCATTGTGTCAATC-1_contig_1	TRUE	552	IGL	IGLV2		IGLJ2	IGLC2	TRUE	TRUE	CALWYSTHYVF	TGTGCTCTATGGTACAGCACCCATTATGTTTTC	20212	19	clonotype2_consensus_1	GTTCATTGTGTCAATC	112	clonotype2	112	0.0363165	804
	clonotype2	GTGGGTCTCGTTACGA.1	TRUE	GTGGGTCTCGTTACGA-1_contig_1	TRUE	554	IGL	IGLV2		IGLJ2	IGLC2	TRUE	TRUE	CALWYSTHYVF	TGTGCTCTATGGTACAGCACCCATTATGTTTTC	8616	8	clonotype2_consensus_1	GTGGGTCTCGTTACGA	112	clonotype2	112	0.0363165	804
	clonotype2	TTTGTCAGTGAGTGAC.1	TRUE	TTTGTCAGTGAGTGAC-1_contig_1	TRUE	576	IGL	IGLV2		IGLJ2	IGLC2	TRUE	TRUE	CALWYSTHYVF	TGTGCTCTATGGTACAGCACCCATTATGTTTTC	31004	31	clonotype2_consensus_1	TTTGTCAGTGAGTGAC	112	clonotype2	112	0.0363165	804
	clonotype2	TCTTTCCAGCCATCGC.1	TRUE	TCTTTCCAGCCATCGC-1_contig_1	TRUE	587	IGL	IGLV2		IGLJ2	IGLC2	TRUE	TRUE	CALWYSTHYVF	TGTGCTCTATGGTACAGCACCCATTATGTTTTC	68478	65	clonotype2_consensus_1	TCTTTCCAGCCATCGC	112	clonotype2	112	0.0363165	804
	clonotype2	AACCGCGAGATCTGAA.1	TRUE	AACCGCGAGATCTGAA-1_contig_1	TRUE	551	IGL	IGLV2		IGLJ2	IGLC2	TRUE	TRUE	CALWYSTHYVF	TGTGCTCTATGGTACAGCACCCATTATGTTTTC	17748	14	clonotype2_consensus_1	AACCGCGAGATCTGAA	112	clonotype2	112	0.0363165	804
	clonotype2	GATTCAGAGAGGTAGA.1	TRUE	GATTCAGAGAGGTAGA-1_contig_1	TRUE	552	IGL	IGLV2		IGLJ2	IGLC2	TRUE	TRUE	CALWYSTHYVF	TGTGCTCTATGGTACAGCACCCATTATGTTTTC	6904	6	clonotype2_consensus_1	GATTCAGAGAGGTAGA	112	clonotype2	112	0.0363165	804
	clonotype2	GTTCTCGGTTGATTGC.1	TRUE	GTTCTCGGTTGATTGC-1_contig_1	TRUE	552	IGL	IGLV2		IGLJ2	IGLC2	TRUE	TRUE	CALWYSTHYVF	TGTGCTCTATGGTACAGCACCCATTATGTTTTC	11778	14	clonotype2_consensus_1	GTTCTCGGTTGATTGC	112	clonotype2	112	0.0363165	804
	clonotype2	GCGACCAAGAACTCGG.1	TRUE	GCGACCAAGAACTCGG-1_contig_1	TRUE	552	IGL	IGLV2		IGLJ2	IGLC2	TRUE	TRUE	CALWYSTHYVF	TGTGCTCTATGGTACAGCACCCATTATGTTTTC	32110	28	clonotype2_consensus_1	GCGACCAAGAACTCGG	112	clonotype2	112	0.0363165	804
	clonotype2	CCTAAAGTCCGTTGTC.1	TRUE	CCTAAAGTCCGTTGTC-1_contig_1	TRUE	552	IGL	IGLV2		IGLJ2	IGLC2	TRUE	TRUE	CALWYSTHYVF	TGTGCTCTATGGTACAGCACCCATTATGTTTTC	44290	35	clonotype2_consensus_1	CCTAAAGTCCGTTGTC	112	clonotype2	112	0.0363165	804
	clonotype2	CGATCGGTCCAGTAGT.1	TRUE	CGATCGGTCCAGTAGT-1_contig_1	TRUE	554	IGL	IGLV2		IGLJ2	IGLC2	TRUE	TRUE	CALWYSTHYVF	TGTGCTCTATGGTACAGCACCCATTATGTTTTC	9860	9	clonotype2_consensus_1	CGATCGGTCCAGTAGT	112	clonotype2	112	0.0363165	804
	clonotype2	TACACGATCAGCGACC.1	TRUE	TACACGATCAGCGACC-1_contig_1	TRUE	556	IGL	IGLV2		IGLJ2	IGLC2	TRUE	TRUE	CALWYSTHYVF	TGTGCTCTATGGTACAGCACCCATTATGTTTTC	10840	9	clonotype2_consensus_1	TACACGATCAGCGACC	112	clonotype2	112	0.0363165	804
	clonotype2	ACACTGAGTTACAGAA.1	TRUE	ACACTGAGTTACAGAA-1_contig_1	TRUE	555	IGL	IGLV2		IGLJ2	IGLC2	TRUE	TRUE	CALWYSTHYVF	TGTGCTCTATGGTACAGCACCCATTATGTTTTC	11990	13	clonotype2_consensus_1	ACACTGAGTTACAGAA	112	clonotype2	112	0.0363165	804
	clonotype2	TAAGTGCCATTCACTT.1	TRUE	TAAGTGCCATTCACTT-1_contig_1	TRUE	552	IGL	IGLV2		IGLJ2	IGLC2	TRUE	TRUE	CALWYSTHYVF	TGTGCTCTATGGTACAGCACCCATTATGTTTTC	34036	31	clonotype2_consensus_1	TAAGTGCCATTCACTT	112	clonotype2	112	0.0363165	804
	clonotype2	TTTGGTTAGATATGCA.1	TRUE	TTTGGTTAGATATGCA-1_contig_1	TRUE	551	IGL	IGLV2		IGLJ2	IGLC2	TRUE	TRUE	CALWYSTHYVF	TGTGCTCTATGGTACAGCACCCATTATGTTTTC	15640	17	clonotype2_consensus_1	TTTGGTTAGATATGCA	112	clonotype2	112	0.0363165	804
	clonotype2	TATTACCAGCGTTTAC.1	TRUE	TATTACCAGCGTTTAC-1_contig_1	TRUE	552	IGL	IGLV2		IGLJ2	IGLC2	TRUE	TRUE	CALWYSTHYVF	TGTGCTCTATGGTACAGCACCCATTATGTTTTC	36072	32	clonotype2_consensus_1	TATTACCAGCGTTTAC	112	clonotype2	112	0.0363165	804
	clonotype2	CAGCGACGTATAGGTA.1	TRUE	CAGCGACGTATAGGTA-1_contig_1	TRUE	592	IGL	IGLV2		IGLJ2	IGLC2	TRUE	TRUE	CALWYSTHYVF	TGTGCTCTATGGTACAGCACCCATTATGTTTTC	36152	32	clonotype2_consensus_1	CAGCGACGTATAGGTA	112	clonotype2	112	0.0363165	804
	clonotype2	CGATGTAGTCACCTAA.1	TRUE	CGATGTAGTCACCTAA-1_contig_1	TRUE	583	IGL	IGLV2		IGLJ2	IGLC2	TRUE	TRUE	CALWYSTHYVF	TGTGCTCTATGGTACAGCACCCATTATGTTTTC	11940	12	clonotype2_consensus_1	CGATGTAGTCACCTAA	112	clonotype2	112	0.0363165	804
	clonotype2	TGATTTCAGAACAATC.1	TRUE	TGATTTCAGAACAATC-1_contig_1	TRUE	551	IGL	IGLV2		IGLJ2	IGLC2	TRUE	TRUE	CALWYSTHYVF	TGTGCTCTATGGTACAGCACCCATTATGTTTTC	10096	12	clonotype2_consensus_1	TGATTTCAGAACAATC	112	clonotype2	112	0.0363165	804
	clonotype2	ACGGGCTAGCACACAG.1	TRUE	ACGGGCTAGCACACAG-1_contig_1	TRUE	552	IGL	IGLV2		IGLJ2	IGLC2	TRUE	TRUE	CALWYSTHYVF	TGTGCTCTATGGTACAGCACCCATTATGTTTTC	45390	34	clonotype2_consensus_1	ACGGGCTAGCACACAG	112	clonotype2	112	0.0363165	804
	clonotype2	CTAAGACAGGATGGAA.1	TRUE	CTAAGACAGGATGGAA-1_contig_1	TRUE	585	IGL	IGLV2		IGLJ2	IGLC2	TRUE	TRUE	CALWYSTHYVF	TGTGCTCTATGGTACAGCACCCATTATGTTTTC	15914	12	clonotype2_consensus_1	CTAAGACAGGATGGAA	112	clonotype2	112	0.0363165	804
	clonotype2	GATGCTACACTACAGT.1	TRUE	GATGCTACACTACAGT-1_contig_1	TRUE	553	IGL	IGLV2		IGLJ2	IGLC2	TRUE	TRUE	CALWYSTHYVF	TGTGCTCTATGGTACAGCACCCATTATGTTTTC	21124	16	clonotype2_consensus_1	GATGCTACACTACAGT	112	clonotype2	112	0.0363165	804
	clonotype2	ATAGACCTCGCCATAA.1	TRUE	ATAGACCTCGCCATAA-1_contig_1	TRUE	557	IGL	IGLV2		IGLJ2	IGLC2	TRUE	TRUE	CALWYSTHYVF	TGTGCTCTATGGTACAGCACCCATTATGTTTTC	23480	21	clonotype2_consensus_1	ATAGACCTCGCCATAA	112	clonotype2	112	0.0363165	804
	clonotype2	CCTTCCCCATTGAGCT.1	TRUE	CCTTCCCCATTGAGCT-1_contig_1	TRUE	555	IGL	IGLV2		IGLJ2	IGLC2	TRUE	TRUE	CALWYSTHYVF	TGTGCTCTATGGTACAGCACCCATTATGTTTTC	34026	25	clonotype2_consensus_1	CCTTCCCCATTGAGCT	112	clonotype2	112	0.0363165	804
	clonotype2	ACTGAACCACGTTGGC.1	TRUE	ACTGAACCACGTTGGC-1_contig_1	TRUE	553	IGL	IGLV2		IGLJ2	IGLC2	TRUE	TRUE	CALWYSTHYVF	TGTGCTCTATGGTACAGCACCCATTATGTTTTC	22850	19	clonotype2_consensus_1	ACTGAACCACGTTGGC	112	clonotype2	112	0.0363165	804
	clonotype2	AGGGATGTCCCTAACC.1	TRUE	AGGGATGTCCCTAACC-1_contig_1	TRUE	555	IGL	IGLV2		IGLJ2	IGLC2	TRUE	TRUE	CALWYSTHYVF	TGTGCTCTATGGTACAGCACCCATTATGTTTTC	34454	30	clonotype2_consensus_1	AGGGATGTCCCTAACC	112	clonotype2	112	0.0363165	804
	clonotype2	TGACTTTCAGCTGCTG.1	TRUE	TGACTTTCAGCTGCTG-1_contig_1	TRUE	586	IGL	IGLV2		IGLJ2	IGLC2	TRUE	TRUE	CALWYSTHYVF	TGTGCTCTATGGTACAGCACCCATTATGTTTTC	7240	7	clonotype2_consensus_1	TGACTTTCAGCTGCTG	112	clonotype2	112	0.0363165	804
	clonotype2	CAGCAGCCACGGCGTT.1	TRUE	CAGCAGCCACGGCGTT-1_contig_1	TRUE	550	IGL	IGLV2		IGLJ2	IGLC2	TRUE	TRUE	CALWYSTHYVF	TGTGCTCTATGGTACAGCACCCATTATGTTTTC	41674	35	clonotype2_consensus_1	CAGCAGCCACGGCGTT	112	clonotype2	112	0.0363165	804
	clonotype2	CAGAGAGGTCCAACTA.1	TRUE	CAGAGAGGTCCAACTA-1_contig_1	TRUE	563	IGL	IGLV2		IGLJ2	IGLC2	TRUE	TRUE	CALWYSTHYVF	TGTGCTCTATGGTACAGCACCCATTATGTTTTC	60550	47	clonotype2_consensus_1	CAGAGAGGTCCAACTA	112	clonotype2	112	0.0363165	804
	clonotype2	CGAACATTCACTTCAT.1	TRUE	CGAACATTCACTTCAT-1_contig_1	TRUE	552	IGL	IGLV2		IGLJ2	IGLC2	TRUE	TRUE	CALWYSTHYVF	TGTGCTCTATGGTACAGCACCCATTATGTTTTC	17226	17	clonotype2_consensus_1	CGAACATTCACTTCAT	112	clonotype2	112	0.0363165	804
	clonotype2	GGGAATGAGTAACCCT.1	TRUE	GGGAATGAGTAACCCT-1_contig_1	TRUE	546	IGL	IGLV2		IGLJ2	IGLC2	TRUE	TRUE	CALWYSTHYVF	TGTGCTCTATGGTACAGCACCCATTATGTTTTC	19500	18	clonotype2_consensus_1	GGGAATGAGTAACCCT	112	clonotype2	112	0.0363165	804
	clonotype2	TGCGTGGAGAGACTTA.1	TRUE	TGCGTGGAGAGACTTA-1_contig_1	TRUE	552	IGL	IGLV2		IGLJ2	IGLC2	TRUE	TRUE	CALWYSTHYVF	TGTGCTCTATGGTACAGCACCCATTATGTTTTC	29398	25	clonotype2_consensus_1	TGCGTGGAGAGACTTA	112	clonotype2	112	0.0363165	804
	clonotype2	TAAGAGACAGTAAGCG.1	TRUE	TAAGAGACAGTAAGCG-1_contig_1	TRUE	550	IGL	IGLV2		IGLJ2	IGLC2	TRUE	TRUE	CALWYSTHYVF	TGTGCTCTATGGTACAGCACCCATTATGTTTTC	14000	13	clonotype2_consensus_1	TAAGAGACAGTAAGCG	112	clonotype2	112	0.0363165	804
	clonotype2	AAAGTAGTCCTAGGGC.1	TRUE	AAAGTAGTCCTAGGGC-1_contig_1	TRUE	552	IGL	IGLV2		IGLJ2	IGLC2	TRUE	TRUE	CALWYSTHYVF	TGTGCTCTATGGTACAGCACCCATTATGTTTTC	21624	18	clonotype2_consensus_1	AAAGTAGTCCTAGGGC	112	clonotype2	112	0.0363165	804
	clonotype2	CCTTACGAGGCACATG.1	TRUE	CCTTACGAGGCACATG-1_contig_1	TRUE	585	IGL	IGLV2		IGLJ2	IGLC2	TRUE	TRUE	CALWYSTHYVF	TGTGCTCTATGGTACAGCACCCATTATGTTTTC	22260	16	clonotype2_consensus_1	CCTTACGAGGCACATG	112	clonotype2	112	0.0363165	804
	clonotype2	GGCCGATAGAGCTATA.1	TRUE	GGCCGATAGAGCTATA-1_contig_1	TRUE	552	IGL	IGLV2		IGLJ2	IGLC2	TRUE	TRUE	CALWYSTHYVF	TGTGCTCTATGGTACAGCACCCATTATGTTTTC	72584	113	clonotype2_consensus_1	GGCCGATAGAGCTATA	112	clonotype2	112	0.0363165	804
	clonotype2	AATCCAGCAATAGAGT.1	TRUE	AATCCAGCAATAGAGT-1_contig_1	TRUE	593	IGL	IGLV2		IGLJ2	IGLC2	TRUE	TRUE	CALWYSTHYVF	TGTGCTCTATGGTACAGCACCCATTATGTTTTC	64898	58	clonotype2_consensus_1	AATCCAGCAATAGAGT	112	clonotype2	112	0.0363165	804
	clonotype2	ATTGGACTCATCTGCC.1	TRUE	ATTGGACTCATCTGCC-1_contig_1	TRUE	557	IGL	IGLV2		IGLJ2	IGLC2	TRUE	TRUE	CALWYSTHYVF	TGTGCTCTATGGTACAGCACCCATTATGTTTTC	8882	8	clonotype2_consensus_1	ATTGGACTCATCTGCC	112	clonotype2	112	0.0363165	804
	clonotype2	TCTGAGAAGTTTAGGA.1	TRUE	TCTGAGAAGTTTAGGA-1_contig_1	TRUE	551	IGL	IGLV2		IGLJ2	IGLC2	TRUE	TRUE	CALWYSTHYVF	TGTGCTCTATGGTACAGCACCCATTATGTTTTC	9524	8	clonotype2_consensus_1	TCTGAGAAGTTTAGGA	112	clonotype2	112	0.0363165	804
	clonotype2	TGCTACCGTATGAATG.1	TRUE	TGCTACCGTATGAATG-1_contig_1	TRUE	557	IGL	IGLV2		IGLJ2	IGLC2	TRUE	TRUE	CALWYSTHYVF	TGTGCTCTATGGTACAGCACCCATTATGTTTTC	10884	11	clonotype2_consensus_1	TGCTACCGTATGAATG	112	clonotype2	112	0.0363165	804
	clonotype2	CCAGCGACATGGTTGT.1	TRUE	CCAGCGACATGGTTGT-1_contig_1	TRUE	555	IGL	IGLV2		IGLJ2	IGLC2	TRUE	TRUE	CALWYSTHYVF	TGTGCTCTATGGTACAGCACCCATTATGTTTTC	15618	12	clonotype2_consensus_1	CCAGCGACATGGTTGT	112	clonotype2	112	0.0363165	804
	clonotype2	TGAGGGACACGAAACG.1	TRUE	TGAGGGACACGAAACG-1_contig_1	TRUE	575	IGL	IGLV2		IGLJ2	IGLC2	TRUE	TRUE	CALWYSTHYVF	TGTGCTCTATGGTACAGCACCCATTATGTTTTC	20812	18	clonotype2_consensus_1	TGAGGGACACGAAACG	112	clonotype2	112	0.0363165	804
	clonotype2	CGATCGGCACAACGCC.1	TRUE	CGATCGGCACAACGCC-1_contig_1	TRUE	550	IGL	IGLV2		IGLJ2	IGLC2	TRUE	TRUE	CALWYSTHYVF	TGTGCTCTATGGTACAGCACCCATTATGTTTTC	17856	14	clonotype2_consensus_1	CGATCGGCACAACGCC	112	clonotype2	112	0.0363165	804
	clonotype2	TAGAGCTCATCCGGGT.1	TRUE	TAGAGCTCATCCGGGT-1_contig_1	TRUE	549	IGL	IGLV2		IGLJ2	IGLC2	TRUE	TRUE	CALWYSTHYVF	TGTGCTCTATGGTACAGCACCCATTATGTTTTC	38328	37	clonotype2_consensus_1	TAGAGCTCATCCGGGT	112	clonotype2	112	0.0363165	804
	clonotype2	CTACCCAGTGTGCCTG.1	TRUE	CTACCCAGTGTGCCTG-1_contig_1	TRUE	552	IGL	IGLV2		IGLJ2	IGLC2	TRUE	TRUE	CALWYSTHYVF	TGTGCTCTATGGTACAGCACCCATTATGTTTTC	34648	27	clonotype2_consensus_1	CTACCCAGTGTGCCTG	112	clonotype2	112	0.0363165	804
	clonotype2	CGGACACGTAGCGCAA.1	TRUE	CGGACACGTAGCGCAA-1_contig_1	TRUE	552	IGL	IGLV2		IGLJ2	IGLC2	TRUE	TRUE	CALWYSTHYVF	TGTGCTCTATGGTACAGCACCCATTATGTTTTC	14724	11	clonotype2_consensus_1	CGGACACGTAGCGCAA	112	clonotype2	112	0.0363165	804
	clonotype2	ATTCTACGTCTACCTC.1	TRUE	ATTCTACGTCTACCTC-1_contig_1	TRUE	553	IGL	IGLV2		IGLJ2	IGLC2	TRUE	TRUE	CALWYSTHYVF	TGTGCTCTATGGTACAGCACCCATTATGTTTTC	9486	8	clonotype2_consensus_1	ATTCTACGTCTACCTC	112	clonotype2	112	0.0363165	804
	clonotype2	CCTAAAGGTGAAATCA.1	TRUE	CCTAAAGGTGAAATCA-1_contig_1	TRUE	620	IGL	IGLV2		IGLJ2	IGLC2	TRUE	TRUE	CALWYSTHYVF	TGTGCTCTATGGTACAGCACCCATTATGTTTTC	10654	9	clonotype2_consensus_1	CCTAAAGGTGAAATCA	112	clonotype2	112	0.0363165	804
	clonotype2	CACACAAGTCAGAAGC.1	TRUE	CACACAAGTCAGAAGC-1_contig_1	TRUE	551	IGL	IGLV2		IGLJ2	IGLC2	TRUE	TRUE	CALWYSTHYVF	TGTGCTCTATGGTACAGCACCCATTATGTTTTC	13390	11	clonotype2_consensus_1	CACACAAGTCAGAAGC	112	clonotype2	112	0.0363165	804
	clonotype2	GCAGCCAAGCTTCGCG.1	TRUE	GCAGCCAAGCTTCGCG-1_contig_1	TRUE	586	IGL	IGLV2		IGLJ2	IGLC2	TRUE	TRUE	CALWYSTHYVF	TGTGCTCTATGGTACAGCACCCATTATGTTTTC	15526	12	clonotype2_consensus_1	GCAGCCAAGCTTCGCG	112	clonotype2	112	0.0363165	804
	clonotype2	AACTCTTCAATGGAGC.1	TRUE	AACTCTTCAATGGAGC-1_contig_1	TRUE	557	IGL	IGLV2		IGLJ2	IGLC2	TRUE	TRUE	CALWYSTHYVF	TGTGCTCTATGGTACAGCACCCATTATGTTTTC	7336	7	clonotype2_consensus_1	AACTCTTCAATGGAGC	112	clonotype2	112	0.0363165	804
	clonotype2	AGCCTAAGTTATGCGT.1	TRUE	AGCCTAAGTTATGCGT-1_contig_1	TRUE	552	IGL	IGLV2		IGLJ2	IGLC2	TRUE	TRUE	CALWYSTHYVF	TGTGCTCTATGGTACAGCACCCATTATGTTTTC	9734	8	clonotype2_consensus_1	AGCCTAAGTTATGCGT	112	clonotype2	112	0.0363165	804
	clonotype2	CAACTAGAGCTAGTCT.1	TRUE	CAACTAGAGCTAGTCT-1_contig_1	TRUE	551	IGL	IGLV2		IGLJ2	IGLC2	TRUE	TRUE	CALWYSTHYVF	TGTGCTCTATGGTACAGCACCCATTATGTTTTC	7506	6	clonotype2_consensus_1	CAACTAGAGCTAGTCT	112	clonotype2	112	0.0363165	804
	clonotype2	TAGTGGTGTCTGCCAG.1	TRUE	TAGTGGTGTCTGCCAG-1_contig_1	TRUE	557	IGL	IGLV2		IGLJ2	IGLC2	TRUE	TRUE	CALWYSTHYVF	TGTGCTCTATGGTACAGCACCCATTATGTTTTC	11756	9	clonotype2_consensus_1	TAGTGGTGTCTGCCAG	112	clonotype2	112	0.0363165	804
	clonotype2	AGCATACAGATACACA.1	TRUE	AGCATACAGATACACA-1_contig_1	TRUE	556	IGL	IGLV2		IGLJ2	IGLC2	TRUE	TRUE	CALWYSTHYVF	TGTGCTCTATGGTACAGCACCCATTATGTTTTC	14132	11	clonotype2_consensus_1	AGCATACAGATACACA	112	clonotype2	112	0.0363165	804
	clonotype2	CGTTAGATCCGCAGTG.1	TRUE	CGTTAGATCCGCAGTG-1_contig_1	TRUE	552	IGL	IGLV2		IGLJ2	IGLC2	TRUE	TRUE	CALWYSTHYVF	TGTGCTCTATGGTACAGCACCCATTATGTTTTC	40060	31	clonotype2_consensus_1	CGTTAGATCCGCAGTG	112	clonotype2	112	0.0363165	804
	clonotype2	ACGGGCTCACCATCCT.1	TRUE	ACGGGCTCACCATCCT-1_contig_1	TRUE	554	IGL	IGLV2		IGLJ2	IGLC2	TRUE	TRUE	CALWYSTHYVF	TGTGCTCTATGGTACAGCACCCATTATGTTTTC	30716	27	clonotype2_consensus_1	ACGGGCTCACCATCCT	112	clonotype2	112	0.0363165	804
	clonotype2	TAAGAGACACATGGGA.1	TRUE	TAAGAGACACATGGGA-1_contig_1	TRUE	555	IGL	IGLV2		IGLJ2	IGLC2	TRUE	TRUE	CALWYSTHYVF	TGTGCTCTATGGTACAGCACCCATTATGTTTTC	44786	35	clonotype2_consensus_1	TAAGAGACACATGGGA	112	clonotype2	112	0.0363165	804
	clonotype2	TGACTTTAGAATGTGT.1	TRUE	TGACTTTAGAATGTGT-1_contig_1	TRUE	550	IGL	IGLV2		IGLJ2	IGLC2	TRUE	TRUE	CALWYSTHYVF	TGTGCTCTATGGTACAGCACCCATTATGTTTTC	8578	7	clonotype2_consensus_1	TGACTTTAGAATGTGT	112	clonotype2	112	0.0363165	804
	clonotype2	GCTGCTTGTTATCACG.1	TRUE	GCTGCTTGTTATCACG-1_contig_1	TRUE	554	IGL	IGLV2		IGLJ2	IGLC2	TRUE	TRUE	CALWYSTHYVF	TGTGCTCTATGGTACAGCACCCATTATGTTTTC	12570	10	clonotype2_consensus_1	GCTGCTTGTTATCACG	112	clonotype2	112	0.0363165	804
	clonotype2	CTTTGCGGTATGAAAC.1	TRUE	CTTTGCGGTATGAAAC-1_contig_1	TRUE	552	IGL	IGLV2		IGLJ2	IGLC2	TRUE	TRUE	CALWYSTHYVF	TGTGCTCTATGGTACAGCACCCATTATGTTTTC	24416	21	clonotype2_consensus_1	CTTTGCGGTATGAAAC	112	clonotype2	112	0.0363165	804
	clonotype2	TACGGATAGACTAGGC.1	TRUE	TACGGATAGACTAGGC-1_contig_1	TRUE	551	IGL	IGLV2		IGLJ2	IGLC2	TRUE	TRUE	CALWYSTHYVF	TGTGCTCTATGGTACAGCACCCATTATGTTTTC	62328	49	clonotype2_consensus_1	TACGGATAGACTAGGC	112	clonotype2	112	0.0363165	804
	clonotype2	GGTGTTAAGGGTTCCC.1	TRUE	GGTGTTAAGGGTTCCC-1_contig_1	TRUE	555	IGL	IGLV2		IGLJ2	IGLC2	TRUE	TRUE	CALWYSTHYVF	TGTGCTCTATGGTACAGCACCCATTATGTTTTC	15498	16	clonotype2_consensus_1	GGTGTTAAGGGTTCCC	112	clonotype2	112	0.0363165	804
	clonotype2	GTGCATATCGGATGGA.1	TRUE	GTGCATATCGGATGGA-1_contig_1	TRUE	586	IGL	IGLV2		IGLJ2	IGLC2	TRUE	TRUE	CALWYSTHYVF	TGTGCTCTATGGTACAGCACCCATTATGTTTTC	27708	23	clonotype2_consensus_1	GTGCATATCGGATGGA	112	clonotype2	112	0.0363165	804
	clonotype2	CGAGAAGAGCTAAACA.1	TRUE	CGAGAAGAGCTAAACA-1_contig_1	TRUE	552	IGL	IGLV2		IGLJ2	IGLC2	TRUE	TRUE	CALWYSTHYVF	TGTGCTCTATGGTACAGCACCCATTATGTTTTC	11456	11	clonotype2_consensus_1	CGAGAAGAGCTAAACA	112	clonotype2	112	0.0363165	804
	clonotype2	CAACCTCTCTCCGGTT.1	TRUE	CAACCTCTCTCCGGTT-1_contig_1	TRUE	549	IGL	IGLV2		IGLJ2	IGLC2	TRUE	TRUE	CALWYSTHYVF	TGTGCTCTATGGTACAGCACCCATTATGTTTTC	46404	67	clonotype2_consensus_1	CAACCTCTCTCCGGTT	112	clonotype2	112	0.0363165	804
	clonotype2	TCATTTGTCAACGGGA.1	TRUE	TCATTTGTCAACGGGA-1_contig_1	TRUE	551	IGL	IGLV2		IGLJ2	IGLC2	TRUE	TRUE	CALWYSTHYVF	TGTGCTCTATGGTACAGCACCCATTATGTTTTC	15058	13	clonotype2_consensus_1	TCATTTGTCAACGGGA	112	clonotype2	112	0.0363165	804
	clonotype2	GGACAGACAGATCGGA.1	TRUE	GGACAGACAGATCGGA-1_contig_1	TRUE	624	IGL	IGLV2		IGLJ2	IGLC2	TRUE	TRUE	CALWYSTHYVF	TGTGCTCTATGGTACAGCACCCATTATGTTTTC	14542	12	clonotype2_consensus_1	GGACAGACAGATCGGA	112	clonotype2	112	0.0363165	804
	clonotype2	GGGTTGCCAGCTCCGA.1	TRUE	GGGTTGCCAGCTCCGA-1_contig_1	TRUE	562	IGL	IGLV2		IGLJ2	IGLC2	TRUE	TRUE	CALWYSTHYVF	TGTGCTCTATGGTACAGCACCCATTATGTTTTC	77418	114	clonotype2_consensus_1	GGGTTGCCAGCTCCGA	112	clonotype2	112	0.0363165	804
	clonotype2	CAGTCCTCAATCCAAC.1	TRUE	CAGTCCTCAATCCAAC-1_contig_1	TRUE	581	IGL	IGLV2		IGLJ2	IGLC2	TRUE	TRUE	CALWYSTHYVF	TGTGCTCTATGGTACAGCACCCATTATGTTTTC	14252	15	clonotype2_consensus_1	CAGTCCTCAATCCAAC	112	clonotype2	112	0.0363165	804
	clonotype2	TAGACCAGTCTCTTAT.1	TRUE	TAGACCAGTCTCTTAT-1_contig_1	TRUE	555	IGL	IGLV2		IGLJ2	IGLC2	TRUE	TRUE	CALWYSTHYVF	TGTGCTCTATGGTACAGCACCCATTATGTTTTC	14204	12	clonotype2_consensus_1	TAGACCAGTCTCTTAT	112	clonotype2	112	0.0363165	804
	clonotype2	TGGACGCCAATCCAAC.1	TRUE	TGGACGCCAATCCAAC-1_contig_1	TRUE	552	IGL	IGLV2		IGLJ2	IGLC2	TRUE	TRUE	CALWYSTHYVF	TGTGCTCTATGGTACAGCACCCATTATGTTTTC	19392	16	clonotype2_consensus_1	TGGACGCCAATCCAAC	112	clonotype2	112	0.0363165	804
	clonotype2	CGGGTCATCAGTTGAC.1	TRUE	CGGGTCATCAGTTGAC-1_contig_1	TRUE	554	IGL	IGLV2		IGLJ2	IGLC2	TRUE	TRUE	CALWYSTHYVF	TGTGCTCTATGGTACAGCACCCATTATGTTTTC	75144	69	clonotype2_consensus_1	CGGGTCATCAGTTGAC	112	clonotype2	112	0.0363165	804
	clonotype2	TGACGGCTCAGCGATT.1	TRUE	TGACGGCTCAGCGATT-1_contig_1	TRUE	554	IGL	IGLV2		IGLJ2	IGLC2	TRUE	TRUE	CALWYSTHYVF	TGTGCTCTATGGTACAGCACCCATTATGTTTTC	24858	22	clonotype2_consensus_1	TGACGGCTCAGCGATT	112	clonotype2	112	0.0363165	804
	clonotype2	GCTGCTTTCCAGAAGG.1	TRUE	GCTGCTTTCCAGAAGG-1_contig_1	TRUE	597	IGL	IGLV2		IGLJ2	IGLC2	TRUE	TRUE	CALWYSTHYVF	TGTGCTCTATGGTACAGCACCCATTATGTTTTC	11296	10	clonotype2_consensus_1	GCTGCTTTCCAGAAGG	112	clonotype2	112	0.0363165	804
	clonotype2	TGGCGCAAGCTGATAA.1	TRUE	TGGCGCAAGCTGATAA-1_contig_1	TRUE	551	IGL	IGLV2		IGLJ2	IGLC2	TRUE	TRUE	CALWYSTHYVF	TGTGCTCTATGGTACAGCACCCATTATGTTTTC	9088	7	clonotype2_consensus_1	TGGCGCAAGCTGATAA	112	clonotype2	112	0.0363165	804
	clonotype2	GGGCATCCAGATCTGT.1	TRUE	GGGCATCCAGATCTGT-1_contig_1	TRUE	549	IGL	IGLV2		IGLJ2	IGLC2	TRUE	TRUE	CALWYSTHYVF	TGTGCTCTATGGTACAGCACCCATTATGTTTTC	15572	15	clonotype2_consensus_1	GGGCATCCAGATCTGT	112	clonotype2	112	0.0363165	804
	clonotype2	ACGGGCTGTATCTGCA.1	TRUE	ACGGGCTGTATCTGCA-1_contig_1	TRUE	583	IGL	IGLV2		IGLJ2	IGLC2	TRUE	TRUE	CALWYSTHYVF	TGTGCTCTATGGTACAGCACCCATTATGTTTTC	20982	17	clonotype2_consensus_1	ACGGGCTGTATCTGCA	112	clonotype2	112	0.0363165	804
	clonotype2	CGTCAGGTCTCCTATA.1	TRUE	CGTCAGGTCTCCTATA-1_contig_1	TRUE	550	IGL	IGLV2		IGLJ2	IGLC2	TRUE	TRUE	CALWYSTHYVF	TGTGCTCTATGGTACAGCACCCATTATGTTTTC	11520	11	clonotype2_consensus_1	CGTCAGGTCTCCTATA	112	clonotype2	112	0.0363165	804
	clonotype2	ATGCGATGTTCCACGG.1	TRUE	ATGCGATGTTCCACGG-1_contig_1	TRUE	564	IGL	IGLV2		IGLJ2	IGLC2	TRUE	TRUE	CALWYSTHYVF	TGTGCTCTATGGTACAGCACCCATTATGTTTTC	77514	70	clonotype2_consensus_1	ATGCGATGTTCCACGG	112	clonotype2	112	0.0363165	804
	clonotype2	GGGCATCTCATCTGTT.1	TRUE	GGGCATCTCATCTGTT-1_contig_1	TRUE	553	IGL	IGLV2		IGLJ2	IGLC2	TRUE	TRUE	CALWYSTHYVF	TGTGCTCTATGGTACAGCACCCATTATGTTTTC	42582	51	clonotype2_consensus_1	GGGCATCTCATCTGTT	112	clonotype2	112	0.0363165	804
	clonotype2	CTCGTACTCGCCATAA.1	TRUE	CTCGTACTCGCCATAA-1_contig_1	TRUE	594	IGL	IGLV2		IGLJ2	IGLC2	TRUE	TRUE	CALWYSTHYVF	TGTGCTCTATGGTACAGCACCCATTATGTTTTC	54880	47	clonotype2_consensus_1	CTCGTACTCGCCATAA	112	clonotype2	112	0.0363165	804
	clonotype20	CCGGGATTCAGGTTCA.1	TRUE	CCGGGATTCAGGTTCA-1_contig_1	TRUE	539	IGK	IGKV3-7		IGKJ2	IGKC	TRUE	TRUE	CQHSWEIPPTF	TGTCAGCACAGTTGGGAGATTCCTCCCACGTTC	29176	34	clonotype20_consensus_1	CCGGGATTCAGGTTCA	16	clonotype20	16	0.00518807	804
	clonotype20	CGGAGCTCAGTCAGCC.1	TRUE	CGGAGCTCAGTCAGCC-1_contig_1	TRUE	505	IGK	IGKV3-7		IGKJ2	IGKC	TRUE	TRUE	CQHSWEIPPTF	TGTCAGCACAGTTGGGAGATTCCTCCCACGTTC	9684	11	clonotype20_consensus_1	CGGAGCTCAGTCAGCC	16	clonotype20	16	0.00518807	804
	clonotype20	TACCTATAGACCACGA.1	TRUE	TACCTATAGACCACGA-1_contig_1	TRUE	510	IGK	IGKV3-7		IGKJ2	IGKC	TRUE	TRUE	CQHSWEIPPTF	TGTCAGCACAGTTGGGAGATTCCTCCCACGTTC	72612	88	clonotype20_consensus_1	TACCTATAGACCACGA	16	clonotype20	16	0.00518807	804
	clonotype20	CGTAGCGCAAGTCATC.1	TRUE	CGTAGCGCAAGTCATC-1_contig_1	TRUE	506	IGK	IGKV3-7		IGKJ2	IGKC	TRUE	TRUE	CQHSWEIPPTF	TGTCAGCACAGTTGGGAGATTCCTCCCACGTTC	24486	27	clonotype20_consensus_1	CGTAGCGCAAGTCATC	16	clonotype20	16	0.00518807	804
	clonotype20	AGGTCCGGTCCAGTTA.1	TRUE	AGGTCCGGTCCAGTTA-1_contig_1	TRUE	507	IGK	IGKV3-7		IGKJ2	IGKC	TRUE	TRUE	CQHSWEIPPTF	TGTCAGCACAGTTGGGAGATTCCTCCCACGTTC	16200	17	clonotype20_consensus_1	AGGTCCGGTCCAGTTA	16	clonotype20	16	0.00518807	804
	clonotype20	TGACTAGCATGGTCTA.1	TRUE	TGACTAGCATGGTCTA-1_contig_1	TRUE	521	IGK	IGKV3-7		IGKJ2	IGKC	TRUE	TRUE	CQHSWEIPPTF	TGTCAGCACAGTTGGGAGATTCCTCCCACGTTC	19448	22	clonotype20_consensus_1	TGACTAGCATGGTCTA	16	clonotype20	16	0.00518807	804
	clonotype20	TTGACTTTCTTGTACT.1	TRUE	TTGACTTTCTTGTACT-1_contig_1	TRUE	510	IGK	IGKV3-7		IGKJ2	IGKC	TRUE	TRUE	CQHSWEIPPTF	TGTCAGCACAGTTGGGAGATTCCTCCCACGTTC	8488	8	clonotype20_consensus_1	TTGACTTTCTTGTACT	16	clonotype20	16	0.00518807	804
	clonotype20	GCAATCAGTCACACGC.1	TRUE	GCAATCAGTCACACGC-1_contig_1	TRUE	512	IGK	IGKV3-7		IGKJ2	IGKC	TRUE	TRUE	CQHSWEIPPTF	TGTCAGCACAGTTGGGAGATTCCTCCCACGTTC	35944	39	clonotype20_consensus_1	GCAATCAGTCACACGC	16	clonotype20	16	0.00518807	804
	clonotype20	CGCTTCAGTAGCACGA.1	TRUE	CGCTTCAGTAGCACGA-1_contig_1	TRUE	507	IGK	IGKV3-7		IGKJ2	IGKC	TRUE	TRUE	CQHSWEIPPTF	TGTCAGCACAGTTGGGAGATTCCTCCCACGTTC	22664	23	clonotype20_consensus_1	CGCTTCAGTAGCACGA	16	clonotype20	16	0.00518807	804
	clonotype20	ACATGGTGTCAGAAGC.1	TRUE	ACATGGTGTCAGAAGC-1_contig_1	TRUE	531	IGK	IGKV3-7		IGKJ2	IGKC	TRUE	TRUE	CQHSWEIPPTF	TGTCAGCACAGTTGGGAGATTCCTCCCACGTTC	50506	51	clonotype20_consensus_1	ACATGGTGTCAGAAGC	16	clonotype20	16	0.00518807	804
	clonotype20	TCTCATATCTCGCATC.1	TRUE	TCTCATATCTCGCATC-1_contig_1	TRUE	508	IGK	IGKV3-7		IGKJ2	IGKC	TRUE	TRUE	CQHSWEIPPTF	TGTCAGCACAGTTGGGAGATTCCTCCCACGTTC	18594	20	clonotype20_consensus_1	TCTCATATCTCGCATC	16	clonotype20	16	0.00518807	804
	clonotype20	GGACGTCCAGATGGGT.1	TRUE	GGACGTCCAGATGGGT-1_contig_1	TRUE	510	IGK	IGKV3-7		IGKJ2	IGKC	TRUE	TRUE	CQHSWEIPPTF	TGTCAGCACAGTTGGGAGATTCCTCCCACGTTC	7848	8	clonotype20_consensus_1	GGACGTCCAGATGGGT	16	clonotype20	16	0.00518807	804
	clonotype20	GTGTTAGTCAGGTAAA.1	TRUE	GTGTTAGTCAGGTAAA-1_contig_1	TRUE	523	IGK	IGKV3-7		IGKJ2	IGKC	TRUE	TRUE	CQHSWEIPPTF	TGTCAGCACAGTTGGGAGATTCCTCCCACGTTC	10282	11	clonotype20_consensus_1	GTGTTAGTCAGGTAAA	16	clonotype20	16	0.00518807	804
	clonotype20	CTGTGCTAGTCCTCCT.1	TRUE	CTGTGCTAGTCCTCCT-1_contig_1	TRUE	509	IGK	IGKV3-7		IGKJ2	IGKC	TRUE	TRUE	CQHSWEIPPTF	TGTCAGCACAGTTGGGAGATTCCTCCCACGTTC	7252	10	clonotype20_consensus_1	CTGTGCTAGTCCTCCT	16	clonotype20	16	0.00518807	804
	clonotype20	TTCCCAGCATAACCTG.1	TRUE	TTCCCAGCATAACCTG-1_contig_1	TRUE	505	IGK	IGKV3-7		IGKJ2	IGKC	TRUE	TRUE	CQHSWEIPPTF	TGTCAGCACAGTTGGGAGATTCCTCCCACGTTC	69068	77	clonotype20_consensus_1	TTCCCAGCATAACCTG	16	clonotype20	16	0.00518807	804
	clonotype20	GCACTCTTCATGTGGT.1	TRUE	GCACTCTTCATGTGGT-1_contig_1	TRUE	527	IGK	IGKV3-7		IGKJ2	IGKC	TRUE	TRUE	CQHSWEIPPTF	TGTCAGCACAGTTGGGAGATTCCTCCCACGTTC	23674	25	clonotype20_consensus_1	GCACTCTTCATGTGGT	16	clonotype20	16	0.00518807	804
	clonotype200	ACTTGTTGTCTTGTCC.1	TRUE	ACTTGTTGTCTTGTCC-1_contig_2	TRUE	562	IGL	IGLV2		IGLJ2	IGLC2	TRUE	TRUE	CALWYSTHYVF	TGTGCTCTATGGTACAGCACCCATTATGTTTTC	51716	45	clonotype200_consensus_2	ACTTGTTGTCTTGTCC	4	clonotype200	4	0.00129702	804
	clonotype200	ACTATCTGTTGACGTT.1	TRUE	ACTATCTGTTGACGTT-1_contig_1	TRUE	552	IGL	IGLV2		IGLJ2	IGLC2	TRUE	TRUE	CALWYSTHYVF	TGTGCTCTATGGTACAGCACCCATTATGTTTTC	8648	7	clonotype200_consensus_2	ACTATCTGTTGACGTT	4	clonotype200	4	0.00129702	804
	clonotype201	CGAACATTCTGCGACG.1	TRUE	CGAACATTCTGCGACG-1_contig_1	TRUE	844	IGK	IGKV4-91		IGKJ5	IGKC	TRUE	TRUE	CQQGSSIPLTF	TGCCAGCAGGGTAGTAGTATACCGCTCACGTTC	8814	10	clonotype201_consensus_2	CGAACATTCTGCGACG	4	clonotype201	4	0.00129702	804
	clonotype201	CCACTACTCTGTCTCG.1	TRUE	CCACTACTCTGTCTCG-1_contig_1	TRUE	498	IGK	IGKV4-91		IGKJ5	IGKC	TRUE	TRUE	CQQGSSIPLTF	TGCCAGCAGGGTAGTAGTATACCGCTCACGTTC	8916	11	clonotype201_consensus_2	CCACTACTCTGTCTCG	4	clonotype201	4	0.00129702	804
	clonotype202	CGAACATCACGTCAGC.1	TRUE	CGAACATCACGTCAGC-1_contig_1	TRUE	537	IGK	IGKV3-7		IGKJ2	IGKC	TRUE	TRUE	CQHSWEIPYTF	TGTCAGCACAGTTGGGAGATTCCGTACACGTTC	45776	46	clonotype202_consensus_2	CGAACATCACGTCAGC	4	clonotype202	4	0.00129702	804
	clonotype202	TGATTTCCAGTAGAGC.1	TRUE	TGATTTCCAGTAGAGC-1_contig_1	TRUE	506	IGK	IGKV3-7		IGKJ2	IGKC	TRUE	TRUE	CQHSWEIPYTF	TGTCAGCACAGTTGGGAGATTCCGTACACGTTC	33002	36	clonotype202_consensus_2	TGATTTCCAGTAGAGC	4	clonotype202	4	0.00129702	804
	clonotype203	CCCAATCCATTCACTT.1	TRUE	CCCAATCCATTCACTT-1_contig_1	TRUE	504	IGK	IGKV10-96		IGKJ2	IGKC	TRUE	TRUE	CQQGNTLPYTF	TGCCAACAGGGTAATACGCTTCCGTACACGTTC	17750	18	clonotype203_consensus_3	CCCAATCCATTCACTT	5	clonotype203	5	0.00162127	804
	clonotype203	TTAACTCAGACGCTTT.1	TRUE	TTAACTCAGACGCTTT-1_contig_1	TRUE	511	IGK	IGKV3-7		IGKJ1	IGKC	TRUE	TRUE	CQHSWEIPWTF	TGTCAGCACAGTTGGGAGATTCCGTGGACGTTC	20164	28	clonotype203_consensus_2	TTAACTCAGACGCTTT	5	clonotype203	5	0.00162127	804
	clonotype203	CCCAATCCATTCACTT.1	TRUE	CCCAATCCATTCACTT-1_contig_2	TRUE	510	IGK	IGKV3-7		IGKJ1	IGKC	TRUE	TRUE	CQHSWEIPWTF	TGTCAGCACAGTTGGGAGATTCCGTGGACGTTC	15802	24	clonotype203_consensus_2	CCCAATCCATTCACTT	5	clonotype203	5	0.00162127	804
	clonotype204	TGAGGGATCATTCACT.1	TRUE	TGAGGGATCATTCACT-1_contig_2	TRUE	510	IGK	IGKV3-7		IGKJ4	IGKC	TRUE	TRUE	CQHSWEIPFTF	TGTCAGCACAGTTGGGAGATTCCATTCACGTTC	1550	2	clonotype204_consensus_2	TGAGGGATCATTCACT	5	clonotype204	5	0.00162127	804
	clonotype204	AACTTTCCATCTACGA.1	TRUE	AACTTTCCATCTACGA-1_contig_1	TRUE	508	IGK	IGKV3-7		IGKJ4	IGKC	TRUE	TRUE	CQHSWEIPFTF	TGTCAGCACAGTTGGGAGATTCCATTCACGTTC	10758	10	clonotype204_consensus_2	AACTTTCCATCTACGA	5	clonotype204	5	0.00162127	804
	clonotype204	AACTTTCCATCTACGA.1	TRUE	AACTTTCCATCTACGA-1_contig_2	TRUE	556	IGK	IGKV1-110		IGKJ1	IGKC	TRUE	TRUE	CSQSTHVPWTF	TGCTCTCAAAGTACACATGTTCCGTGGACGTTC	22468	29	clonotype204_consensus_3	AACTTTCCATCTACGA	5	clonotype204	5	0.00162127	804
	clonotype205	CGCGTTTCAGCTGCTG.1	TRUE	CGCGTTTCAGCTGCTG-1_contig_1	TRUE	508	IGK	IGKV3-7		IGKJ2	IGKC	TRUE	TRUE	CQHSWEIPYTF	TGTCAGCACAGTTGGGAGATTCCGTACACGTTC	23046	26	clonotype205_consensus_2	CGCGTTTCAGCTGCTG	4	clonotype205	4	0.00129702	804
	clonotype205	GGGTCTGCAATGGACG.1	TRUE	GGGTCTGCAATGGACG-1_contig_1	TRUE	505	IGK	IGKV3-7		IGKJ2	IGKC	TRUE	TRUE	CQHSWEIPYTF	TGTCAGCACAGTTGGGAGATTCCGTACACGTTC	15030	17	clonotype205_consensus_2	GGGTCTGCAATGGACG	4	clonotype205	4	0.00129702	804
	clonotype206	CGAGAAGCAGGTCCAC.1	TRUE	CGAGAAGCAGGTCCAC-1_contig_1	TRUE	504	IGK	IGKV3-7		IGKJ4	IGKC	TRUE	TRUE	CQHSWEIPFTF	TGTCAGCACAGTTGGGAGATTCCATTCACGTTC	3062	3	clonotype206_consensus_2	CGAGAAGCAGGTCCAC	4	clonotype206	4	0.00129702	804
	clonotype206	CGTTAGACAGCGTCCA.1	TRUE	CGTTAGACAGCGTCCA-1_contig_1	TRUE	513	IGK	IGKV3-7		IGKJ4	IGKC	TRUE	TRUE	CQHSWEIPFTF	TGTCAGCACAGTTGGGAGATTCCATTCACGTTC	36778	37	clonotype206_consensus_2	CGTTAGACAGCGTCCA	4	clonotype206	4	0.00129702	804
	clonotype207	TGACGGCAGCTAGTTC.1	TRUE	TGACGGCAGCTAGTTC-1_contig_1	TRUE	526	IGK	IGKV6-15		IGKJ5	IGKC	TRUE	TRUE	CQQYNSYPLTF	TGTCAGCAATATAACAGCTATCCGCTCACGTTC	34184	33	clonotype207_consensus_2	TGACGGCAGCTAGTTC	4	clonotype207	4	0.00129702	804
	clonotype207	GAGTCCGAGCGTTGCC.1	TRUE	GAGTCCGAGCGTTGCC-1_contig_2	TRUE	499	IGK	IGKV6-15		IGKJ5	IGKC	TRUE	TRUE	CQQYNSYPLTF	TGTCAGCAATATAACAGCTATCCGCTCACGTTC	12706	13	clonotype207_consensus_2	GAGTCCGAGCGTTGCC	4	clonotype207	4	0.00129702	804
	clonotype208	AGGGATGGTCGATTGT.1	TRUE	AGGGATGGTCGATTGT-1_contig_2	TRUE	498	IGK	IGKV12-98		IGKJ2	IGKC	TRUE	TRUE	CQQLYSTPYTF	TGTCAACAACTTTACAGTACTCCGTACACGTTC	21762	21	clonotype208_consensus_3	AGGGATGGTCGATTGT	4	clonotype208	4	0.00129702	804
	clonotype208	TCTCTAATCGTGACAT.1	TRUE	TCTCTAATCGTGACAT-1_contig_1	TRUE	496	IGK	IGKV12-98		IGKJ2	IGKC	TRUE	TRUE	CQQLYSTPYTF	TGTCAACAACTTTACAGTACTCCGTACACGTTC	11386	13	clonotype208_consensus_3	TCTCTAATCGTGACAT	4	clonotype208	4	0.00129702	804
	clonotype208	AGGGATGGTCGATTGT.1	TRUE	AGGGATGGTCGATTGT-1_contig_1	TRUE	523	IGK	IGKV8-27		IGKJ2	IGKC	TRUE	TRUE	CHQYLSSF	TGTCATCAATACCTCTCCTCGTTC	5316	5	clonotype208_consensus_2	AGGGATGGTCGATTGT	4	clonotype208	4	0.00129702	804
	clonotype209	GAACATCGTCTCCACT.1	TRUE	GAACATCGTCTCCACT-1_contig_1	TRUE	509	IGL	IGLV1		IGLJ1	IGLC1	TRUE	TRUE	CALWYSNHWVF	TGTGCTCTATGGTACAGCAACCACTGGGTGTTC	31412	25	clonotype209_consensus_2	GAACATCGTCTCCACT	4	clonotype209	4	0.00129702	804
	clonotype209	GGCCGATTCAACACGT.1	TRUE	GGCCGATTCAACACGT-1_contig_2	TRUE	509	IGL	IGLV1		IGLJ1	IGLC1	TRUE	TRUE	CALWYSNHWVF	TGTGCTCTATGGTACAGCAACCACTGGGTGTTC	47842	91	clonotype209_consensus_2	GGCCGATTCAACACGT	4	clonotype209	4	0.00129702	804
	clonotype21	GGACAGATCTACCTGC.1	TRUE	GGACAGATCTACCTGC-1_contig_1	TRUE	514	IGK	IGKV2-137		IGKJ2	IGKC	TRUE	TRUE	CMQHLEYPYTF	TGTATGCAACATCTAGAATATCCGTACACGTTC	34740	35	clonotype21_consensus_1	GGACAGATCTACCTGC	16	clonotype21	16	0.00518807	804
	clonotype21	GCGCAACGTCTGATTG.1	TRUE	GCGCAACGTCTGATTG-1_contig_1	TRUE	510	IGK	IGKV2-137		IGKJ2	IGKC	TRUE	TRUE	CMQHLEYPYTF	TGTATGCAACATCTAGAATATCCGTACACGTTC	19412	20	clonotype21_consensus_1	GCGCAACGTCTGATTG	16	clonotype21	16	0.00518807	804
	clonotype21	ACTGCTCTCAGTGCAT.1	TRUE	ACTGCTCTCAGTGCAT-1_contig_1	TRUE	510	IGK	IGKV2-137		IGKJ2	IGKC	TRUE	TRUE	CMQHLEYPYTF	TGTATGCAACATCTAGAATATCCGTACACGTTC	42808	43	clonotype21_consensus_1	ACTGCTCTCAGTGCAT	16	clonotype21	16	0.00518807	804
	clonotype21	CGACTTCTCTCAAGTG.1	TRUE	CGACTTCTCTCAAGTG-1_contig_1	TRUE	514	IGK	IGKV2-137		IGKJ2	IGKC	TRUE	TRUE	CMQHLEYPYTF	TGTATGCAACATCTAGAATATCCGTACACGTTC	23690	25	clonotype21_consensus_1	CGACTTCTCTCAAGTG	16	clonotype21	16	0.00518807	804
	clonotype21	GTATCTTAGACTACAA.1	TRUE	GTATCTTAGACTACAA-1_contig_1	TRUE	510	IGK	IGKV2-137		IGKJ2	IGKC	TRUE	TRUE	CMQHLEYPYTF	TGTATGCAACATCTAGAATATCCGTACACGTTC	42420	44	clonotype21_consensus_1	GTATCTTAGACTACAA	16	clonotype21	16	0.00518807	804
	clonotype21	CGAACATTCTTGCAAG.1	TRUE	CGAACATTCTTGCAAG-1_contig_1	TRUE	514	IGK	IGKV2-137		IGKJ2	IGKC	TRUE	TRUE	CMQHLEYPYTF	TGTATGCAACATCTAGAATATCCGTACACGTTC	17382	16	clonotype21_consensus_1	CGAACATTCTTGCAAG	16	clonotype21	16	0.00518807	804
	clonotype21	CCGTACTAGCAGCGTA.1	TRUE	CCGTACTAGCAGCGTA-1_contig_1	TRUE	510	IGK	IGKV2-137		IGKJ2	IGKC	TRUE	TRUE	CMQHLEYPYTF	TGTATGCAACATCTAGAATATCCGTACACGTTC	23874	24	clonotype21_consensus_1	CCGTACTAGCAGCGTA	16	clonotype21	16	0.00518807	804
	clonotype21	CAGCCGAAGTAACCCT.1	TRUE	CAGCCGAAGTAACCCT-1_contig_1	TRUE	514	IGK	IGKV2-137		IGKJ2	IGKC	TRUE	TRUE	CMQHLEYPYTF	TGTATGCAACATCTAGAATATCCGTACACGTTC	13982	12	clonotype21_consensus_1	CAGCCGAAGTAACCCT	16	clonotype21	16	0.00518807	804
	clonotype21	AGGGATGGTCTGGTCG.1	TRUE	AGGGATGGTCTGGTCG-1_contig_1	TRUE	514	IGK	IGKV2-137		IGKJ2	IGKC	TRUE	TRUE	CMQHLEYPYTF	TGTATGCAACATCTAGAATATCCGTACACGTTC	48454	50	clonotype21_consensus_1	AGGGATGGTCTGGTCG	16	clonotype21	16	0.00518807	804
	clonotype21	TATCAGGCAGGTCGTC.1	TRUE	TATCAGGCAGGTCGTC-1_contig_1	TRUE	510	IGK	IGKV2-137		IGKJ2	IGKC	TRUE	TRUE	CMQHLEYPYTF	TGTATGCAACATCTAGAATATCCGTACACGTTC	35002	36	clonotype21_consensus_1	TATCAGGCAGGTCGTC	16	clonotype21	16	0.00518807	804
	clonotype21	CGTGAGCTCAACCATG.1	TRUE	CGTGAGCTCAACCATG-1_contig_1	TRUE	510	IGK	IGKV2-137		IGKJ2	IGKC	TRUE	TRUE	CMQHLEYPYTF	TGTATGCAACATCTAGAATATCCGTACACGTTC	7804	10	clonotype21_consensus_1	CGTGAGCTCAACCATG	16	clonotype21	16	0.00518807	804
	clonotype21	CGTGTCTAGTTTCCTT.1	TRUE	CGTGTCTAGTTTCCTT-1_contig_1	TRUE	510	IGK	IGKV2-137		IGKJ2	IGKC	TRUE	TRUE	CMQHLEYPYTF	TGTATGCAACATCTAGAATATCCGTACACGTTC	10776	12	clonotype21_consensus_1	CGTGTCTAGTTTCCTT	16	clonotype21	16	0.00518807	804
	clonotype21	ATGGGAGTCGGTGTCG.1	TRUE	ATGGGAGTCGGTGTCG-1_contig_1	TRUE	514	IGK	IGKV2-137		IGKJ2	IGKC	TRUE	TRUE	CMQHLEYPYTF	TGTATGCAACATCTAGAATATCCGTACACGTTC	27680	29	clonotype21_consensus_1	ATGGGAGTCGGTGTCG	16	clonotype21	16	0.00518807	804
	clonotype21	TGGGAAGAGTGAACGC.1	TRUE	TGGGAAGAGTGAACGC-1_contig_1	TRUE	514	IGK	IGKV2-137		IGKJ2	IGKC	TRUE	TRUE	CMQHLEYPYTF	TGTATGCAACATCTAGAATATCCGTACACGTTC	46090	55	clonotype21_consensus_1	TGGGAAGAGTGAACGC	16	clonotype21	16	0.00518807	804
	clonotype21	ATTCTACGTCAGAGGT.1	TRUE	ATTCTACGTCAGAGGT-1_contig_1	TRUE	510	IGK	IGKV2-137		IGKJ2	IGKC	TRUE	TRUE	CMQHLEYPYTF	TGTATGCAACATCTAGAATATCCGTACACGTTC	65316	87	clonotype21_consensus_1	ATTCTACGTCAGAGGT	16	clonotype21	16	0.00518807	804
	clonotype21	GTGCTTCGTAGGAGTC.1	TRUE	GTGCTTCGTAGGAGTC-1_contig_1	TRUE	514	IGK	IGKV2-137		IGKJ2	IGKC	TRUE	TRUE	CMQHLEYPYTF	TGTATGCAACATCTAGAATATCCGTACACGTTC	13078	15	clonotype21_consensus_1	GTGCTTCGTAGGAGTC	16	clonotype21	16	0.00518807	804
	clonotype210	GGAGCAACAGATGGGT.1	TRUE	GGAGCAACAGATGGGT-1_contig_1	TRUE	581	IGK	IGKV14-111		IGKJ1	IGKC	TRUE	TRUE	CLQYDEFPWTF	TGTCTACAGTATGATGAGTTTCCGTGGACGTTC	32270	39	clonotype210_consensus_2	GGAGCAACAGATGGGT	4	clonotype210	4	0.00129702	804
	clonotype210	TGCGGGTTCTGCCAGG.1	TRUE	TGCGGGTTCTGCCAGG-1_contig_2	TRUE	504	IGK	IGKV14-111		IGKJ1	IGKC	TRUE	TRUE	CLQYDEFPWTF	TGTCTACAGTATGATGAGTTTCCGTGGACGTTC	9774	11	clonotype210_consensus_2	TGCGGGTTCTGCCAGG	4	clonotype210	4	0.00129702	804
	clonotype211	GTATTCTGTAGCGTAG.1	TRUE	GTATTCTGTAGCGTAG-1_contig_1	TRUE	508	IGK	IGKV3-7		IGKJ2	IGKC	TRUE	TRUE	CQHSWEIPYTF	TGTCAGCACAGTTGGGAGATTCCGTACACGTTC	19036	19	clonotype211_consensus_2	GTATTCTGTAGCGTAG	4	clonotype211	4	0.00129702	804
	clonotype211	ACGTCAATCGTGGTCG.1	TRUE	ACGTCAATCGTGGTCG-1_contig_1	TRUE	526	IGK	IGKV3-7		IGKJ2	IGKC	TRUE	TRUE	CQHSWEIPYTF	TGTCAGCACAGTTGGGAGATTCCGTACACGTTC	13964	15	clonotype211_consensus_2	ACGTCAATCGTGGTCG	4	clonotype211	4	0.00129702	804
	clonotype212	TACCTATTCCGCGGTA.1	TRUE	TACCTATTCCGCGGTA-1_contig_1	TRUE	508	IGK	IGKV3-7		IGKJ1	IGKC	TRUE	TRUE	CQHSWEIPWTF	TGTCAGCACAGTTGGGAGATTCCGTGGACGTTC	27274	29	clonotype212_consensus_2	TACCTATTCCGCGGTA	4	clonotype212	4	0.00129702	804
	clonotype212	GACAGAGTCAACGGCC.1	TRUE	GACAGAGTCAACGGCC-1_contig_1	TRUE	508	IGK	IGKV3-7		IGKJ1	IGKC	TRUE	TRUE	CQHSWEIPWTF	TGTCAGCACAGTTGGGAGATTCCGTGGACGTTC	49780	49	clonotype212_consensus_2	GACAGAGTCAACGGCC	4	clonotype212	4	0.00129702	804
	clonotype213	CCTTCGAAGGATGGTC.1	TRUE	CCTTCGAAGGATGGTC-1_contig_1	TRUE	498	IGK	IGKV10-95		IGKJ1	IGKC	TRUE	TRUE	CQQYSKLPWTF	TGTCAGCAGTATAGTAAGCTTCCGTGGACGTTC	20596	20	clonotype213_consensus_3	CCTTCGAAGGATGGTC	4	clonotype213	4	0.00129702	804
	clonotype213	ATCATGGAGGGATGGG.1	TRUE	ATCATGGAGGGATGGG-1_contig_1	TRUE	495	IGK	IGKV6-17		IGKJ2	IGKC	TRUE	TRUE	CQQHYSTPYTF	TGTCAGCAACATTATAGTACTCCGTACACGTTC	6350	7	clonotype213_consensus_2	ATCATGGAGGGATGGG	4	clonotype213	4	0.00129702	804
	clonotype213	ATCATGGAGGGATGGG.1	TRUE	ATCATGGAGGGATGGG-1_contig_2	TRUE	498	IGK	IGKV10-95		IGKJ1	IGKC	TRUE	TRUE	CQQYSKLPWTF	TGTCAGCAGTATAGTAAGCTTCCGTGGACGTTC	14314	13	clonotype213_consensus_3	ATCATGGAGGGATGGG	4	clonotype213	4	0.00129702	804
	clonotype214	CGACCTTCATGATCCA.1	TRUE	CGACCTTCATGATCCA-1_contig_1	TRUE	538	IGK	IGKV3-7		IGKJ2	IGKC	TRUE	TRUE	CQHSWEIPYTF	TGTCAGCACAGTTGGGAGATTCCGTACACGTTC	37130	38	clonotype214_consensus_2	CGACCTTCATGATCCA	4	clonotype214	4	0.00129702	804
	clonotype214	TCTTTCCAGGACAGCT.1	TRUE	TCTTTCCAGGACAGCT-1_contig_1	TRUE	492	IGK	IGKV13-84		IGKJ1	IGKC	TRUE	TRUE	CQQYWSTPRTF	TGTCAACAGTATTGGAGTACTCCTCGGACGTTC	11432	13	clonotype214_consensus_3	TCTTTCCAGGACAGCT	4	clonotype214	4	0.00129702	804
	clonotype214	CGACCTTCATGATCCA.1	TRUE	CGACCTTCATGATCCA-1_contig_2	TRUE	490	IGK	IGKV13-84		IGKJ1	IGKC	TRUE	TRUE	CQQYWSTPRTF	TGTCAACAGTATTGGAGTACTCCTCGGACGTTC	11554	12	clonotype214_consensus_3	CGACCTTCATGATCCA	4	clonotype214	4	0.00129702	804
	clonotype215	CTGCGGAGTCTGATCA.1	TRUE	CTGCGGAGTCTGATCA-1_contig_2	TRUE	552	IGL	IGLV2		IGLJ2	IGLC2	TRUE	TRUE	CALWYSTHYVF	TGTGCTCTATGGTACAGCACCCATTATGTTTTC	28154	25	clonotype215_consensus_3	CTGCGGAGTCTGATCA	5	clonotype215	5	0.00162127	804
	clonotype215	TCTCTAACAGTAAGCG.1	TRUE	TCTCTAACAGTAAGCG-1_contig_2	TRUE	552	IGL	IGLV2		IGLJ2	IGLC2	TRUE	TRUE	CALWYSTHYVF	TGTGCTCTATGGTACAGCACCCATTATGTTTTC	37802	32	clonotype215_consensus_3	TCTCTAACAGTAAGCG	5	clonotype215	5	0.00162127	804
	clonotype216	ACTGCTCAGACAATAC.1	TRUE	ACTGCTCAGACAATAC-1_contig_1	TRUE	504	IGK	IGKV14-100		IGKJ1	IGKC	TRUE	TRUE	CVQYAQFPWTF	TGTGTACAGTATGCTCAGTTTCCGTGGACGTTC	73532	112	clonotype216_consensus_2	ACTGCTCAGACAATAC	4	clonotype216	4	0.00129702	804
	clonotype216	CTGTGCTCACCATGTA.1	TRUE	CTGTGCTCACCATGTA-1_contig_1	TRUE	503	IGK	IGKV14-100		IGKJ1	IGKC	TRUE	TRUE	CVQYAQFPWTF	TGTGTACAGTATGCTCAGTTTCCGTGGACGTTC	40888	41	clonotype216_consensus_2	CTGTGCTCACCATGTA	4	clonotype216	4	0.00129702	804
	clonotype217	CAAGATCGTGCACCAC.1	TRUE	CAAGATCGTGCACCAC-1_contig_2	TRUE	499	IGK	IGKV4-53		IGKJ5	IGKC	TRUE	TRUE	CQQWSSYPLTF	TGTCAACAGTGGAGTAGTTACCCACTCACGTTC	2490	3	clonotype217_consensus_2	CAAGATCGTGCACCAC	4	clonotype217	4	0.00129702	804
	clonotype217	GTAGGCCGTGCACCAC.1	TRUE	GTAGGCCGTGCACCAC-1_contig_1	TRUE	509	IGK	IGKV4-53		IGKJ5	IGKC	TRUE	TRUE	CQQWSSYPLTF	TGTCAACAGTGGAGTAGTTACCCACTCACGTTC	5716	11	clonotype217_consensus_2	GTAGGCCGTGCACCAC	4	clonotype217	4	0.00129702	804
	clonotype218	GAACATCAGCCGATTT.1	TRUE	GAACATCAGCCGATTT-1_contig_2	TRUE	540	IGK	IGKV3-7		IGKJ1	IGKC	TRUE	TRUE	CQHSWEIPWTF	TGTCAGCACAGTTGGGAGATTCCGTGGACGTTC	5986	7	clonotype218_consensus_2	GAACATCAGCCGATTT	4	clonotype218	4	0.00129702	804
	clonotype218	TAGTTGGGTTCCCGAG.1	TRUE	TAGTTGGGTTCCCGAG-1_contig_1	TRUE	505	IGK	IGKV3-7		IGKJ1	IGKC	TRUE	TRUE	CQHSWEIPWTF	TGTCAGCACAGTTGGGAGATTCCGTGGACGTTC	9620	11	clonotype218_consensus_2	TAGTTGGGTTCCCGAG	4	clonotype218	4	0.00129702	804
	clonotype219	GTCTCGTTCTGCTGCT.1	TRUE	GTCTCGTTCTGCTGCT-1_contig_1	TRUE	508	IGK	IGKV3-7		IGKJ1	IGKC	TRUE	TRUE	CQHSWEIPPTF	TGTCAGCACAGTTGGGAGATTCCTCCGACGTTC	45438	47	clonotype219_consensus_2	GTCTCGTTCTGCTGCT	4	clonotype219	4	0.00129702	804
	clonotype219	ATTCTACAGCCAGAAC.1	TRUE	ATTCTACAGCCAGAAC-1_contig_1	TRUE	571	IGK	IGKV3-7		IGKJ1	IGKC	TRUE	TRUE	CQHSWEIPPTF	TGTCAGCACAGTTGGGAGATTCCTCCGACGTTC	22722	26	clonotype219_consensus_2	ATTCTACAGCCAGAAC	4	clonotype219	4	0.00129702	804
	clonotype22	GAGCAGATCCGCAGTG.1	TRUE	GAGCAGATCCGCAGTG-1_contig_1	TRUE	493	IGK	IGKV6-20		IGKJ5	IGKC	TRUE	TRUE	CGQSYSYPLTF	TGTGGACAGAGTTACAGCTATCCGCTCACGTTC	74676	207	clonotype22_consensus_1	GAGCAGATCCGCAGTG	14	clonotype22	14	0.00453956	804
	clonotype22	AGACGTTCATGCCTAA.1	TRUE	AGACGTTCATGCCTAA-1_contig_1	TRUE	493	IGK	IGKV6-20		IGKJ5	IGKC	TRUE	TRUE	CGQSYSYPLTF	TGTGGACAGAGTTACAGCTATCCGCTCACGTTC	26616	26	clonotype22_consensus_1	AGACGTTCATGCCTAA	14	clonotype22	14	0.00453956	804
	clonotype22	ACGCAGCCATCGACGC.1	TRUE	ACGCAGCCATCGACGC-1_contig_1	TRUE	493	IGK	IGKV6-20		IGKJ5	IGKC	TRUE	TRUE	CGQSYSYPLTF	TGTGGACAGAGTTACAGCTATCCGCTCACGTTC	28490	34	clonotype22_consensus_1	ACGCAGCCATCGACGC	14	clonotype22	14	0.00453956	804
	clonotype22	GAACCTATCGCGCCAA.1	TRUE	GAACCTATCGCGCCAA-1_contig_1	TRUE	493	IGK	IGKV6-20		IGKJ5	IGKC	TRUE	TRUE	CGQSYSYPLTF	TGTGGACAGAGTTACAGCTATCCGCTCACGTTC	73406	114	clonotype22_consensus_1	GAACCTATCGCGCCAA	14	clonotype22	14	0.00453956	804
	clonotype22	GTGCTTCGTGTTAAGA.1	TRUE	GTGCTTCGTGTTAAGA-1_contig_1	TRUE	493	IGK	IGKV6-20		IGKJ5	IGKC	TRUE	TRUE	CGQSYSYPLTF	TGTGGACAGAGTTACAGCTATCCGCTCACGTTC	12304	13	clonotype22_consensus_1	GTGCTTCGTGTTAAGA	14	clonotype22	14	0.00453956	804
	clonotype22	GACGGCTAGGTGATTA.1	TRUE	GACGGCTAGGTGATTA-1_contig_1	TRUE	493	IGK	IGKV6-20		IGKJ5	IGKC	TRUE	TRUE	CGQSYSYPLTF	TGTGGACAGAGTTACAGCTATCCGCTCACGTTC	41668	39	clonotype22_consensus_1	GACGGCTAGGTGATTA	14	clonotype22	14	0.00453956	804
	clonotype22	CTAAGACAGTTACCCA.1	TRUE	CTAAGACAGTTACCCA-1_contig_1	TRUE	493	IGK	IGKV6-20		IGKJ5	IGKC	TRUE	TRUE	CGQSYSYPLTF	TGTGGACAGAGTTACAGCTATCCGCTCACGTTC	74580	195	clonotype22_consensus_1	CTAAGACAGTTACCCA	14	clonotype22	14	0.00453956	804
	clonotype22	GGCTGGTTCGATAGAA.1	TRUE	GGCTGGTTCGATAGAA-1_contig_1	TRUE	493	IGK	IGKV6-20		IGKJ5	IGKC	TRUE	TRUE	CGQSYSYPLTF	TGTGGACAGAGTTACAGCTATCCGCTCACGTTC	27018	27	clonotype22_consensus_1	GGCTGGTTCGATAGAA	14	clonotype22	14	0.00453956	804
	clonotype22	AAGGTTCGTCATATCG.1	TRUE	AAGGTTCGTCATATCG-1_contig_1	TRUE	493	IGK	IGKV6-20		IGKJ5	IGKC	TRUE	TRUE	CGQSYSYPLTF	TGTGGACAGAGTTACAGCTATCCGCTCACGTTC	74052	84	clonotype22_consensus_1	AAGGTTCGTCATATCG	14	clonotype22	14	0.00453956	804
	clonotype22	CGCCAAGTCACCCTCA.1	TRUE	CGCCAAGTCACCCTCA-1_contig_1	TRUE	493	IGK	IGKV6-20		IGKJ5	IGKC	TRUE	TRUE	CGQSYSYPLTF	TGTGGACAGAGTTACAGCTATCCGCTCACGTTC	20720	21	clonotype22_consensus_1	CGCCAAGTCACCCTCA	14	clonotype22	14	0.00453956	804
	clonotype22	TCATTACAGCAGCCTC.1	TRUE	TCATTACAGCAGCCTC-1_contig_1	TRUE	493	IGK	IGKV6-20		IGKJ5	IGKC	TRUE	TRUE	CGQSYSYPLTF	TGTGGACAGAGTTACAGCTATCCGCTCACGTTC	41232	38	clonotype22_consensus_1	TCATTACAGCAGCCTC	14	clonotype22	14	0.00453956	804
	clonotype22	CCACTACCACTCTGTC.1	TRUE	CCACTACCACTCTGTC-1_contig_1	TRUE	493	IGK	IGKV6-20		IGKJ5	IGKC	TRUE	TRUE	CGQSYSYPLTF	TGTGGACAGAGTTACAGCTATCCGCTCACGTTC	43096	40	clonotype22_consensus_1	CCACTACCACTCTGTC	14	clonotype22	14	0.00453956	804
	clonotype22	ACGATACGTATCTGCA.1	TRUE	ACGATACGTATCTGCA-1_contig_1	TRUE	493	IGK	IGKV6-20		IGKJ5	IGKC	TRUE	TRUE	CGQSYSYPLTF	TGTGGACAGAGTTACAGCTATCCGCTCACGTTC	11372	10	clonotype22_consensus_1	ACGATACGTATCTGCA	14	clonotype22	14	0.00453956	804
	clonotype22	ACTTACTCAACGATCT.1	TRUE	ACTTACTCAACGATCT-1_contig_1	TRUE	493	IGK	IGKV6-20		IGKJ5	IGKC	TRUE	TRUE	CGQSYSYPLTF	TGTGGACAGAGTTACAGCTATCCGCTCACGTTC	5094	6	clonotype22_consensus_1	ACTTACTCAACGATCT	14	clonotype22	14	0.00453956	804
	clonotype220	TACCTATTCCGTCATC.1	TRUE	TACCTATTCCGTCATC-1_contig_2	TRUE	511	IGK	IGKV3-7		IGKJ1	IGKC	TRUE	TRUE	CQHSWEIPPTF	TGTCAGCACAGTTGGGAGATTCCTCCGACGTTC	50984	53	clonotype220_consensus_2	TACCTATTCCGTCATC	4	clonotype220	4	0.00129702	804
	clonotype220	TGTATTCGTAACGACG.1	TRUE	TGTATTCGTAACGACG-1_contig_1	TRUE	505	IGK	IGKV3-7		IGKJ1	IGKC	TRUE	TRUE	CQHSWEIPPTF	TGTCAGCACAGTTGGGAGATTCCTCCGACGTTC	36640	38	clonotype220_consensus_2	TGTATTCGTAACGACG	4	clonotype220	4	0.00129702	804
	clonotype221	GACCAATCACGGCCAT.1	TRUE	GACCAATCACGGCCAT-1_contig_1	TRUE	514	IGK	IGKV8-30		IGKJ2	IGKC	TRUE	TRUE	CQQYYSYPYTF	TGTCAGCAATATTATAGCTATCCGTACACGTTC	72308	110	clonotype221_consensus_2	GACCAATCACGGCCAT	4	clonotype221	4	0.00129702	804
	clonotype221	TAGTGGTCAACACCCG.1	TRUE	TAGTGGTCAACACCCG-1_contig_1	TRUE	507	IGK	IGKV8-30		IGKJ2	IGKC	TRUE	TRUE	CQQYYSYPYTF	TGTCAGCAATATTATAGCTATCCGTACACGTTC	18124	22	clonotype221_consensus_2	TAGTGGTCAACACCCG	4	clonotype221	4	0.00129702	804
	clonotype222	GCATGCGCACGAAATA.1	TRUE	GCATGCGCACGAAATA-1_contig_1	TRUE	493	IGK	IGKV15-103		IGKJ2	IGKC	TRUE	TRUE	CQQGQSYPYTF	TGTCAACAGGGTCAAAGTTATCCGTACACGTTC	7698	9	clonotype222_consensus_2	GCATGCGCACGAAATA	4	clonotype222	4	0.00129702	804
	clonotype222	ATGCGATGTTTGCATG.1	TRUE	ATGCGATGTTTGCATG-1_contig_1	TRUE	493	IGK	IGKV15-103		IGKJ2	IGKC	TRUE	TRUE	CQQGQSYPYTF	TGTCAACAGGGTCAAAGTTATCCGTACACGTTC	28522	27	clonotype222_consensus_2	ATGCGATGTTTGCATG	4	clonotype222	4	0.00129702	804
	clonotype223	CTGCTGTTCCGCGTTT.1	TRUE	CTGCTGTTCCGCGTTT-1_contig_1	TRUE	499	IGK	IGKV6-23		IGKJ5	IGKC	TRUE	TRUE	CQQYSSYPLTF	TGTCAGCAATATAGCAGCTATCCGCTCACGTTC	8058	10	clonotype223_consensus_2	CTGCTGTTCCGCGTTT	4	clonotype223	4	0.00129702	804
	clonotype223	GACCAATCAGTACACT.1	TRUE	GACCAATCAGTACACT-1_contig_2	TRUE	501	IGK	IGKV6-23		IGKJ5	IGKC	TRUE	TRUE	CQQYSSYPLTF	TGTCAGCAATATAGCAGCTATCCGCTCACGTTC	33294	32	clonotype223_consensus_2	GACCAATCAGTACACT	4	clonotype223	4	0.00129702	804
	clonotype224	GCTCTGTAGGCATGGT.1	TRUE	GCTCTGTAGGCATGGT-1_contig_1	TRUE	495	IGK	IGKV16-104		IGKJ5	IGKC	TRUE	TRUE	CQQHNEYPLTF	TGTCAACAGCATAATGAATACCCGCTCACGTTC	13676	15	clonotype224_consensus_2	GCTCTGTAGGCATGGT	4	clonotype224	4	0.00129702	804
	clonotype224	ATCTACTCAAGCGAGT.1	TRUE	ATCTACTCAAGCGAGT-1_contig_2	TRUE	495	IGK	IGKV16-104		IGKJ5	IGKC	TRUE	TRUE	CQQHNEYPLTF	TGTCAACAGCATAATGAATACCCGCTCACGTTC	5996	12	clonotype224_consensus_2	ATCTACTCAAGCGAGT	4	clonotype224	4	0.00129702	804
	clonotype225	CGAATGTCAAGCCGCT.1	TRUE	CGAATGTCAAGCCGCT-1_contig_1	TRUE	513	IGK	IGKV8-19		IGKJ1	IGKC	TRUE	TRUE	CQNDYSYPWTF	TGTCAGAATGATTATAGTTATCCGTGGACGTTC	9510	11	clonotype225_consensus_2	CGAATGTCAAGCCGCT	6	clonotype225	6	0.00194553	804
	clonotype225	CGAATGTCAAGCCGCT.1	TRUE	CGAATGTCAAGCCGCT-1_contig_2	TRUE	550	IGL	IGLV2		IGLJ2	IGLC2	TRUE	TRUE	CALWYSTHYVF	TGTGCTCTATGGTACAGCACCCATTATGTTTTC	4060	4	clonotype225_consensus_3	CGAATGTCAAGCCGCT	6	clonotype225	6	0.00194553	804
	clonotype225	TCAGATGTCATTTGGG.1	TRUE	TCAGATGTCATTTGGG-1_contig_1	TRUE	516	IGK	IGKV8-19		IGKJ1	IGKC	TRUE	TRUE	CQNDYSYPWTF	TGTCAGAATGATTATAGTTATCCGTGGACGTTC	40452	43	clonotype225_consensus_2	TCAGATGTCATTTGGG	6	clonotype225	6	0.00194553	804
	clonotype225	TCAGATGTCATTTGGG.1	TRUE	TCAGATGTCATTTGGG-1_contig_2	TRUE	552	IGL	IGLV2		IGLJ2	IGLC2	TRUE	TRUE	CALWYSTHYVF	TGTGCTCTATGGTACAGCACCCATTATGTTTTC	35680	31	clonotype225_consensus_3	TCAGATGTCATTTGGG	6	clonotype225	6	0.00194553	804
	clonotype226	CGTTCTGGTGACCAAG.1	TRUE	CGTTCTGGTGACCAAG-1_contig_2	TRUE	490	IGK	IGKV4-68		IGKJ5	IGKC	TRUE	TRUE	CQQWSSNPLTF	TGCCAGCAGTGGAGTAGTAACCCACTCACGTTC	29932	30	clonotype226_consensus_2	CGTTCTGGTGACCAAG	4	clonotype226	4	0.00129702	804
	clonotype226	TAAACCGTCAGAGCTT.1	TRUE	TAAACCGTCAGAGCTT-1_contig_2	TRUE	530	IGK	IGKV4-68		IGKJ5	IGKC	TRUE	TRUE	CQQWSSNPLTF	TGCCAGCAGTGGAGTAGTAACCCACTCACGTTC	2540	6	clonotype226_consensus_2	TAAACCGTCAGAGCTT	4	clonotype226	4	0.00129702	804
	clonotype227	CTGTTTACACAGTCGC.1	TRUE	CTGTTTACACAGTCGC-1_contig_2	TRUE	501	IGK	IGKV16-104		IGKJ2	IGKC	TRUE	TRUE	CQQHNEYPYMYTF	TGTCAACAGCATAATGAATACCCGTACATGTACACGTTC	13862	15	clonotype227_consensus_3	CTGTTTACACAGTCGC	6	clonotype227	6	0.00194553	804
	clonotype227	CTGTTTACACAGTCGC.1	TRUE	CTGTTTACACAGTCGC-1_contig_1	TRUE	508	IGK	IGKV3-7		IGKJ2	IGKC	TRUE	TRUE	CQHSWEIPYTF	TGTCAGCACAGTTGGGAGATTCCGTACACGTTC	31052	32	clonotype227_consensus_2	CTGTTTACACAGTCGC	6	clonotype227	6	0.00194553	804
	clonotype227	GTATTCTGTCCTCTTG.1	TRUE	GTATTCTGTCCTCTTG-1_contig_1	TRUE	501	IGK	IGKV16-104		IGKJ2	IGKC	TRUE	TRUE	CQQHNEYPYMYTF	TGTCAACAGCATAATGAATACCCGTACATGTACACGTTC	5626	7	clonotype227_consensus_3	GTATTCTGTCCTCTTG	6	clonotype227	6	0.00194553	804
	clonotype227	GTATTCTGTCCTCTTG.1	TRUE	GTATTCTGTCCTCTTG-1_contig_2	TRUE	512	IGK	IGKV3-7		IGKJ2	IGKC	TRUE	TRUE	CQHSWEIPYTF	TGTCAGCACAGTTGGGAGATTCCGTACACGTTC	39448	39	clonotype227_consensus_2	GTATTCTGTCCTCTTG	6	clonotype227	6	0.00194553	804
	clonotype228	CGACTTCAGACGCAAC.1	TRUE	CGACTTCAGACGCAAC-1_contig_1	TRUE	557	IGK	IGKV9-124		IGKJ2	IGKC	TRUE	TRUE	CLQYASYPYTF	TGTCTACAATATGCTAGTTATCCGTACACGTTC	48688	47	clonotype228_consensus_2	CGACTTCAGACGCAAC	4	clonotype228	4	0.00129702	804
	clonotype228	AAGTCTGCACATGACT.1	TRUE	AAGTCTGCACATGACT-1_contig_1	TRUE	506	IGK	IGKV9-124		IGKJ2	IGKC	TRUE	TRUE	CLQYASYPYTF	TGTCTACAATATGCTAGTTATCCGTACACGTTC	42496	41	clonotype228_consensus_2	AAGTCTGCACATGACT	4	clonotype228	4	0.00129702	804
	clonotype229	CGCTATCCAGGTGGAT.1	TRUE	CGCTATCCAGGTGGAT-1_contig_1	TRUE	501	IGK	IGKV14-100		IGKJ1	IGKC	TRUE	TRUE	CVQYAQFPWTF	TGTGTACAGTATGCTCAGTTTCCGTGGACGTTC	69710	112	clonotype229_consensus_2	CGCTATCCAGGTGGAT	4	clonotype229	4	0.00129702	804
	clonotype229	CAGTAACAGCTAAACA.1	TRUE	CAGTAACAGCTAAACA-1_contig_1	TRUE	504	IGK	IGKV14-100		IGKJ1	IGKC	TRUE	TRUE	CVQYAQFPWTF	TGTGTACAGTATGCTCAGTTTCCGTGGACGTTC	65478	85	clonotype229_consensus_2	CAGTAACAGCTAAACA	4	clonotype229	4	0.00129702	804
	clonotype23	CTGATAGTCTGTGCAA.1	TRUE	CTGATAGTCTGTGCAA-1_contig_1	TRUE	549	IGL	IGLV1		IGLJ3	IGLC3	TRUE	TRUE	CALWYSNQFIF	TGTGCTCTATGGTACAGCAACCAGTTTATTTTC	15866	13	clonotype23_consensus_1	CTGATAGTCTGTGCAA	14	clonotype23	14	0.00453956	804
	clonotype23	CGGAGTCAGTACGATA.1	TRUE	CGGAGTCAGTACGATA-1_contig_1	TRUE	549	IGL	IGLV1		IGLJ3	IGLC3	TRUE	TRUE	CALWYSNQFIF	TGTGCTCTATGGTACAGCAACCAGTTTATTTTC	34128	32	clonotype23_consensus_1	CGGAGTCAGTACGATA	14	clonotype23	14	0.00453956	804
	clonotype23	TGCACCTCAAAGGAAG.1	TRUE	TGCACCTCAAAGGAAG-1_contig_1	TRUE	549	IGL	IGLV1		IGLJ3	IGLC3	TRUE	TRUE	CALWYSNQFIF	TGTGCTCTATGGTACAGCAACCAGTTTATTTTC	44564	37	clonotype23_consensus_1	TGCACCTCAAAGGAAG	14	clonotype23	14	0.00453956	804
	clonotype23	ACCTTTAAGGTTCCTA.1	TRUE	ACCTTTAAGGTTCCTA-1_contig_1	TRUE	549	IGL	IGLV1		IGLJ3	IGLC3	TRUE	TRUE	CALWYSNQFIF	TGTGCTCTATGGTACAGCAACCAGTTTATTTTC	11162	10	clonotype23_consensus_1	ACCTTTAAGGTTCCTA	14	clonotype23	14	0.00453956	804
	clonotype23	TAGTGGTAGGCTAGAC.1	TRUE	TAGTGGTAGGCTAGAC-1_contig_1	TRUE	549	IGL	IGLV1		IGLJ3	IGLC3	TRUE	TRUE	CALWYSNQFIF	TGTGCTCTATGGTACAGCAACCAGTTTATTTTC	61642	51	clonotype23_consensus_1	TAGTGGTAGGCTAGAC	14	clonotype23	14	0.00453956	804
	clonotype23	GGACAGATCTGCGGCA.1	TRUE	GGACAGATCTGCGGCA-1_contig_1	TRUE	549	IGL	IGLV1		IGLJ3	IGLC3	TRUE	TRUE	CALWYSNQFIF	TGTGCTCTATGGTACAGCAACCAGTTTATTTTC	55642	41	clonotype23_consensus_1	GGACAGATCTGCGGCA	14	clonotype23	14	0.00453956	804
	clonotype23	TCTTCGGTCATAACCG.1	TRUE	TCTTCGGTCATAACCG-1_contig_1	TRUE	546	IGL	IGLV1		IGLJ3	IGLC3	TRUE	TRUE	CALWYSNQFIF	TGTGCTCTATGGTACAGCAACCAGTTTATTTTC	31288	26	clonotype23_consensus_1	TCTTCGGTCATAACCG	14	clonotype23	14	0.00453956	804
	clonotype23	GTCACAAGTAAGGATT.1	TRUE	GTCACAAGTAAGGATT-1_contig_1	TRUE	549	IGL	IGLV1		IGLJ3	IGLC3	TRUE	TRUE	CALWYSNQFIF	TGTGCTCTATGGTACAGCAACCAGTTTATTTTC	77068	77	clonotype23_consensus_1	GTCACAAGTAAGGATT	14	clonotype23	14	0.00453956	804
	clonotype23	CAGTAACGTGTGTGCC.1	TRUE	CAGTAACGTGTGTGCC-1_contig_1	TRUE	549	IGL	IGLV1		IGLJ3	IGLC3	TRUE	TRUE	CALWYSNQFIF	TGTGCTCTATGGTACAGCAACCAGTTTATTTTC	65438	53	clonotype23_consensus_1	CAGTAACGTGTGTGCC	14	clonotype23	14	0.00453956	804
	clonotype23	GATCGTAGTAATCGTC.1	TRUE	GATCGTAGTAATCGTC-1_contig_1	TRUE	549	IGL	IGLV1		IGLJ3	IGLC3	TRUE	TRUE	CALWYSNQFIF	TGTGCTCTATGGTACAGCAACCAGTTTATTTTC	77948	94	clonotype23_consensus_1	GATCGTAGTAATCGTC	14	clonotype23	14	0.00453956	804
	clonotype23	GGGCATCGTGATGTGG.1	TRUE	GGGCATCGTGATGTGG-1_contig_1	TRUE	549	IGL	IGLV1		IGLJ3	IGLC3	TRUE	TRUE	CALWYSNQFIF	TGTGCTCTATGGTACAGCAACCAGTTTATTTTC	10656	9	clonotype23_consensus_1	GGGCATCGTGATGTGG	14	clonotype23	14	0.00453956	804
	clonotype23	CGACCTTCATGTAGTC.1	TRUE	CGACCTTCATGTAGTC-1_contig_1	TRUE	549	IGL	IGLV1		IGLJ3	IGLC3	TRUE	TRUE	CALWYSNQFIF	TGTGCTCTATGGTACAGCAACCAGTTTATTTTC	76136	94	clonotype23_consensus_1	CGACCTTCATGTAGTC	14	clonotype23	14	0.00453956	804
	clonotype23	GGCCGATCAAGTTGTC.1	TRUE	GGCCGATCAAGTTGTC-1_contig_1	TRUE	549	IGL	IGLV1		IGLJ3	IGLC3	TRUE	TRUE	CALWYSNQFIF	TGTGCTCTATGGTACAGCAACCAGTTTATTTTC	30968	29	clonotype23_consensus_1	GGCCGATCAAGTTGTC	14	clonotype23	14	0.00453956	804
	clonotype23	TGAAAGACACGGTGTC.1	TRUE	TGAAAGACACGGTGTC-1_contig_1	TRUE	549	IGL	IGLV1		IGLJ3	IGLC3	TRUE	TRUE	CALWYSNQFIF	TGTGCTCTATGGTACAGCAACCAGTTTATTTTC	17244	13	clonotype23_consensus_1	TGAAAGACACGGTGTC	14	clonotype23	14	0.00453956	804
	clonotype230	CAGCATAAGGAGTTGC.1	TRUE	CAGCATAAGGAGTTGC-1_contig_1	TRUE	505	IGK	IGKV3-7		IGKJ4	IGKC	TRUE	TRUE	CQHSWEIPFTF	TGTCAGCACAGTTGGGAGATTCCATTCACGTTC	52020	50	clonotype230_consensus_2	CAGCATAAGGAGTTGC	4	clonotype230	4	0.00129702	804
	clonotype230	GGTGAAGGTCATCCCT.1	TRUE	GGTGAAGGTCATCCCT-1_contig_1	TRUE	526	IGK	IGKV3-7		IGKJ4	IGKC	TRUE	TRUE	CQHSWEIPFTF	TGTCAGCACAGTTGGGAGATTCCATTCACGTTC	49514	56	clonotype230_consensus_2	GGTGAAGGTCATCCCT	4	clonotype230	4	0.00129702	804
	clonotype231	TCGTACCGTCTTGATG.1	TRUE	TCGTACCGTCTTGATG-1_contig_2	TRUE	510	IGK	IGKV8-30		IGKJ1	IGKC	TRUE	TRUE	CQQYYSYPWTF	TGTCAGCAATATTATAGCTATCCGTGGACGTTC	4580	10	clonotype231_consensus_2	TCGTACCGTCTTGATG	4	clonotype231	4	0.00129702	804
	clonotype231	GGGTTGCCAAGCCCAC.1	TRUE	GGGTTGCCAAGCCCAC-1_contig_1	TRUE	507	IGK	IGKV8-30		IGKJ1	IGKC	TRUE	TRUE	CQQYYSYPWTF	TGTCAGCAATATTATAGCTATCCGTGGACGTTC	13298	20	clonotype231_consensus_2	GGGTTGCCAAGCCCAC	4	clonotype231	4	0.00129702	804
	clonotype232	TCACAAGAGGATGCGT.1	TRUE	TCACAAGAGGATGCGT-1_contig_1	TRUE	518	IGK	IGKV8-19		IGKJ5	IGKC	TRUE	TRUE	CQNDYSYPLTF	TGTCAGAATGATTATAGTTATCCGCTCACGTTC	10590	13	clonotype232_consensus_2	TCACAAGAGGATGCGT	4	clonotype232	4	0.00129702	804
	clonotype232	CTGCTGTGTCTTCGTC.1	TRUE	CTGCTGTGTCTTCGTC-1_contig_1	TRUE	517	IGK	IGKV8-19		IGKJ5	IGKC	TRUE	TRUE	CQNDYSYPLTF	TGTCAGAATGATTATAGTTATCCGCTCACGTTC	14182	24	clonotype232_consensus_2	CTGCTGTGTCTTCGTC	4	clonotype232	4	0.00129702	804
	clonotype233	TGCACCTTCGAACTGT.1	TRUE	TGCACCTTCGAACTGT-1_contig_1	TRUE	499	IGK	IGKV13-85		IGKJ2	IGKC	TRUE	TRUE	CQQYWSTPYTF	TGTCAACAGTATTGGAGTACTCCGTACACGTTC	7844	7	clonotype233_consensus_2	TGCACCTTCGAACTGT	4	clonotype233	4	0.00129702	804
	clonotype233	GTTACAGGTGTTTGTG.1	TRUE	GTTACAGGTGTTTGTG-1_contig_1	TRUE	527	IGK	IGKV13-85		IGKJ2	IGKC	TRUE	TRUE	CQQYWSTPYTF	TGTCAACAGTATTGGAGTACTCCGTACACGTTC	12006	10	clonotype233_consensus_2	GTTACAGGTGTTTGTG	4	clonotype233	4	0.00129702	804
	clonotype234	CCTTACGCATGTCTCC.1	TRUE	CCTTACGCATGTCTCC-1_contig_1	TRUE	495	IGK	IGKV6-17		IGKJ5	IGKC	TRUE	TRUE	CQQHYSTPLTF	TGTCAGCAACATTATAGTACTCCGCTCACGTTC	5584	6	clonotype234_consensus_2	CCTTACGCATGTCTCC	4	clonotype234	4	0.00129702	804
	clonotype234	GATGAAATCTCCAACC.1	TRUE	GATGAAATCTCCAACC-1_contig_1	TRUE	495	IGK	IGKV6-17		IGKJ5	IGKC	TRUE	TRUE	CQQHYSTPLTF	TGTCAGCAACATTATAGTACTCCGCTCACGTTC	33172	33	clonotype234_consensus_2	GATGAAATCTCCAACC	4	clonotype234	4	0.00129702	804
	clonotype235	GCTGCGAAGCTCCTTC.1	TRUE	GCTGCGAAGCTCCTTC-1_contig_1	TRUE	493	IGK	IGKV15-103		IGKJ4	IGKC	TRUE	TRUE	CQQGQSYPFTF	TGTCAACAGGGTCAAAGTTATCCATTCACGTTC	39658	37	clonotype235_consensus_2	GCTGCGAAGCTCCTTC	4	clonotype235	4	0.00129702	804
	clonotype235	CGACCTTGTTTAGGAA.1	TRUE	CGACCTTGTTTAGGAA-1_contig_1	TRUE	493	IGK	IGKV15-103		IGKJ4	IGKC	TRUE	TRUE	CQQGQSYPFTF	TGTCAACAGGGTCAAAGTTATCCATTCACGTTC	21550	20	clonotype235_consensus_2	CGACCTTGTTTAGGAA	4	clonotype235	4	0.00129702	804
	clonotype236	ATAGACCCAGCTGTAT.1	TRUE	ATAGACCCAGCTGTAT-1_contig_1	TRUE	516	IGK	IGKV8-24		IGKJ1	IGKC	TRUE	TRUE	CQQHYSTPPTF	TGTCAGCAACATTATAGCACTCCTCCGACGTTC	17508	19	clonotype236_consensus_2	ATAGACCCAGCTGTAT	6	clonotype236	6	0.00194553	804
	clonotype236	ATAGACCCAGCTGTAT.1	TRUE	ATAGACCCAGCTGTAT-1_contig_3	TRUE	512	IGK	IGKV13-84		IGKJ2	IGKC	TRUE	TRUE	CQQYWSTHMYTF	TGTCAACAGTATTGGAGTACTCACATGTACACGTTC	19710	20	clonotype236_consensus_3	ATAGACCCAGCTGTAT	6	clonotype236	6	0.00194553	804
	clonotype236	AGTAGTCTCTCTAGGA.1	TRUE	AGTAGTCTCTCTAGGA-1_contig_2	TRUE	513	IGK	IGKV13-84		IGKJ2	IGKC	TRUE	TRUE	CQQYWSTHMYTF	TGTCAACAGTATTGGAGTACTCACATGTACACGTTC	24684	23	clonotype236_consensus_3	AGTAGTCTCTCTAGGA	6	clonotype236	6	0.00194553	804
	clonotype236	AGTAGTCTCTCTAGGA.1	TRUE	AGTAGTCTCTCTAGGA-1_contig_1	TRUE	513	IGK	IGKV8-24		IGKJ1	IGKC	TRUE	TRUE	CQQHYSTPPTF	TGTCAGCAACATTATAGCACTCCTCCGACGTTC	39034	36	clonotype236_consensus_2	AGTAGTCTCTCTAGGA	6	clonotype236	6	0.00194553	804
	clonotype237	CTTAACTTCAAACAAG.1	TRUE	CTTAACTTCAAACAAG-1_contig_2	TRUE	519	IGK	IGKV3-7		IGKJ5	IGKC	TRUE	TRUE	CQHSWEIPPTF	TGTCAGCACAGTTGGGAGATTCCTCCTACGTTC	40436	72	clonotype237_consensus_3	CTTAACTTCAAACAAG	5	clonotype237	5	0.00162127	804
	clonotype237	CTTAACTTCAAACAAG.1	TRUE	CTTAACTTCAAACAAG-1_contig_1	TRUE	536	IGK	IGKV14-111		IGKJ5	IGKC	TRUE	TRUE	CLQYDEFPLTF	TGTCTACAGTATGATGAGTTTCCTCTCACGTTC	30788	54	clonotype237_consensus_2	CTTAACTTCAAACAAG	5	clonotype237	5	0.00162127	804
	clonotype237	GTTACAGCAACACCCG.1	TRUE	GTTACAGCAACACCCG-1_contig_1	TRUE	584	IGK	IGKV14-111		IGKJ5	IGKC	TRUE	TRUE	CLQYDEFPLTF	TGTCTACAGTATGATGAGTTTCCTCTCACGTTC	50852	70	clonotype237_consensus_2	GTTACAGCAACACCCG	5	clonotype237	5	0.00162127	804
	clonotype238	CATTCGCAGCACGCCT.1	TRUE	CATTCGCAGCACGCCT-1_contig_1	TRUE	502	IGK	IGKV9-124		IGKJ4	IGKC	TRUE	TRUE	CLQYASYPFTF	TGTCTACAATATGCTAGTTATCCATTCACGTTC	40544	40	clonotype238_consensus_2	CATTCGCAGCACGCCT	4	clonotype238	4	0.00129702	804
	clonotype238	CGAGCCAGTAGCCTAT.1	TRUE	CGAGCCAGTAGCCTAT-1_contig_1	TRUE	523	IGK	IGKV9-124		IGKJ4	IGKC	TRUE	TRUE	CLQYASYPFTF	TGTCTACAATATGCTAGTTATCCATTCACGTTC	18594	20	clonotype238_consensus_2	CGAGCCAGTAGCCTAT	4	clonotype238	4	0.00129702	804
	clonotype239	CATATTCCAGGTCCAC.1	TRUE	CATATTCCAGGTCCAC-1_contig_2	TRUE	507	IGK	IGKV8-30		IGKJ4	IGKC	TRUE	TRUE	CQQYYSYPFTF	TGTCAGCAATATTATAGCTATCCATTCACGTTC	844	1	clonotype239_consensus_2	CATATTCCAGGTCCAC	4	clonotype239	4	0.00129702	804
	clonotype239	GGATTACCACATGACT.1	TRUE	GGATTACCACATGACT-1_contig_1	TRUE	511	IGK	IGKV8-30		IGKJ4	IGKC	TRUE	TRUE	CQQYYSYPFTF	TGTCAGCAATATTATAGCTATCCATTCACGTTC	16696	18	clonotype239_consensus_2	GGATTACCACATGACT	4	clonotype239	4	0.00129702	804
	clonotype24	CAGAATCAGCTATGCT.1	TRUE	CAGAATCAGCTATGCT-1_contig_1	TRUE	493	IGK	IGKV4-59		IGKJ5	IGKC	TRUE	TRUE	CQQWSSNPLTF	TGCCAGCAGTGGAGTAGTAACCCGCTCACGTTC	6690	9	clonotype24_consensus_1	CAGAATCAGCTATGCT	13	clonotype24	13	0.0042153	804
	clonotype24	TAGGCATTCGAACTGT.1	TRUE	TAGGCATTCGAACTGT-1_contig_1	TRUE	505	IGK	IGKV4-59		IGKJ5	IGKC	TRUE	TRUE	CQQWSSNPLTF	TGCCAGCAGTGGAGTAGTAACCCGCTCACGTTC	4028	7	clonotype24_consensus_1	TAGGCATTCGAACTGT	13	clonotype24	13	0.0042153	804
	clonotype24	GGGTCTGTCCAGTATG.1	TRUE	GGGTCTGTCCAGTATG-1_contig_1	TRUE	524	IGK	IGKV4-59		IGKJ5	IGKC	TRUE	TRUE	CQQWSSNPLTF	TGCCAGCAGTGGAGTAGTAACCCGCTCACGTTC	18176	22	clonotype24_consensus_1	GGGTCTGTCCAGTATG	13	clonotype24	13	0.0042153	804
	clonotype24	TTAGTTCAGGTCGGAT.1	TRUE	TTAGTTCAGGTCGGAT-1_contig_1	TRUE	524	IGK	IGKV4-59		IGKJ5	IGKC	TRUE	TRUE	CQQWSSNPLTF	TGCCAGCAGTGGAGTAGTAACCCGCTCACGTTC	21966	22	clonotype24_consensus_1	TTAGTTCAGGTCGGAT	13	clonotype24	13	0.0042153	804
	clonotype24	AGCGTCGCAAGCTGAG.1	TRUE	AGCGTCGCAAGCTGAG-1_contig_1	TRUE	537	IGK	IGKV4-59		IGKJ5	IGKC	TRUE	TRUE	CQQWSSNPLTF	TGCCAGCAGTGGAGTAGTAACCCGCTCACGTTC	2664	6	clonotype24_consensus_1	AGCGTCGCAAGCTGAG	13	clonotype24	13	0.0042153	804
	clonotype24	GAAACTCGTTACCAGT.1	TRUE	GAAACTCGTTACCAGT-1_contig_1	TRUE	519	IGK	IGKV4-59		IGKJ5	IGKC	TRUE	TRUE	CQQWSSNPLTF	TGCCAGCAGTGGAGTAGTAACCCGCTCACGTTC	10388	14	clonotype24_consensus_1	GAAACTCGTTACCAGT	13	clonotype24	13	0.0042153	804
	clonotype24	CCCAATCAGGACACCA.1	TRUE	CCCAATCAGGACACCA-1_contig_1	TRUE	492	IGK	IGKV4-59		IGKJ5	IGKC	TRUE	TRUE	CQQWSSNPLTF	TGCCAGCAGTGGAGTAGTAACCCGCTCACGTTC	9444	9	clonotype24_consensus_1	CCCAATCAGGACACCA	13	clonotype24	13	0.0042153	804
	clonotype24	ATAAGAGAGCTGCGAA.1	TRUE	ATAAGAGAGCTGCGAA-1_contig_1	TRUE	522	IGK	IGKV4-59		IGKJ5	IGKC	TRUE	TRUE	CQQWSSNPLTF	TGCCAGCAGTGGAGTAGTAACCCGCTCACGTTC	10346	12	clonotype24_consensus_1	ATAAGAGAGCTGCGAA	13	clonotype24	13	0.0042153	804
	clonotype24	CCGGGATCAGTGGGAT.1	TRUE	CCGGGATCAGTGGGAT-1_contig_1	TRUE	523	IGK	IGKV4-59		IGKJ5	IGKC	TRUE	TRUE	CQQWSSNPLTF	TGCCAGCAGTGGAGTAGTAACCCGCTCACGTTC	15264	19	clonotype24_consensus_1	CCGGGATCAGTGGGAT	13	clonotype24	13	0.0042153	804
	clonotype24	GTAACTGGTGGCCCTA.1	TRUE	GTAACTGGTGGCCCTA-1_contig_1	TRUE	523	IGK	IGKV4-59		IGKJ5	IGKC	TRUE	TRUE	CQQWSSNPLTF	TGCCAGCAGTGGAGTAGTAACCCGCTCACGTTC	15856	18	clonotype24_consensus_1	GTAACTGGTGGCCCTA	13	clonotype24	13	0.0042153	804
	clonotype24	TGAGGGAAGCTAGTTC.1	TRUE	TGAGGGAAGCTAGTTC-1_contig_1	TRUE	554	IGK	IGKV4-59		IGKJ5	IGKC	TRUE	TRUE	CQQWSSNPLTF	TGCCAGCAGTGGAGTAGTAACCCGCTCACGTTC	18378	18	clonotype24_consensus_1	TGAGGGAAGCTAGTTC	13	clonotype24	13	0.0042153	804
	clonotype24	GATCGATGTGTGACGA.1	TRUE	GATCGATGTGTGACGA-1_contig_1	TRUE	495	IGK	IGKV4-59		IGKJ5	IGKC	TRUE	TRUE	CQQWSSNPLTF	TGCCAGCAGTGGAGTAGTAACCCGCTCACGTTC	11572	12	clonotype24_consensus_1	GATCGATGTGTGACGA	13	clonotype24	13	0.0042153	804
	clonotype24	TTCCCAGAGTCGTACT.1	TRUE	TTCCCAGAGTCGTACT-1_contig_1	TRUE	493	IGK	IGKV4-59		IGKJ5	IGKC	TRUE	TRUE	CQQWSSNPLTF	TGCCAGCAGTGGAGTAGTAACCCGCTCACGTTC	6328	8	clonotype24_consensus_1	TTCCCAGAGTCGTACT	13	clonotype24	13	0.0042153	804
	clonotype240	CGTTAGACAGCGTAAG.1	TRUE	CGTTAGACAGCGTAAG-1_contig_1	TRUE	508	IGK	IGKV8-30		IGKJ2	IGKC	TRUE	TRUE	CQQYYSYPYTF	TGTCAGCAATATTATAGCTATCCGTACACGTTC	6086	15	clonotype240_consensus_2	CGTTAGACAGCGTAAG	3	clonotype240	3	0.000972763	804
	clonotype241	CAGCATACACGTTGGC.1	TRUE	CAGCATACACGTTGGC-1_contig_1	TRUE	495	IGK	IGKV16-104		IGKJ5	IGKC	TRUE	TRUE	CQQHNEYPLTF	TGTCAACAGCATAATGAATACCCGCTCACGTTC	10752	10	clonotype241_consensus_2	CAGCATACACGTTGGC	4	clonotype241	4	0.00129702	804
	clonotype241	CCTAAAGTCCCAGGTG.1	TRUE	CCTAAAGTCCCAGGTG-1_contig_1	TRUE	495	IGK	IGKV16-104		IGKJ5	IGKC	TRUE	TRUE	CQQHNEYPLTF	TGTCAACAGCATAATGAATACCCGCTCACGTTC	9894	10	clonotype241_consensus_2	CCTAAAGTCCCAGGTG	4	clonotype241	4	0.00129702	804
	clonotype242	AGAGCTTCAGCTGCAC.1	TRUE	AGAGCTTCAGCTGCAC-1_contig_2	TRUE	500	IGK	IGKV6-15		IGKJ5	IGKC	TRUE	TRUE	CQQYNSYPLTF	TGTCAGCAATATAACAGCTATCCGCTCACGTTC	18984	17	clonotype242_consensus_3	AGAGCTTCAGCTGCAC	4	clonotype242	4	0.00129702	804
	clonotype242	AGAGCTTCAGCTGCAC.1	TRUE	AGAGCTTCAGCTGCAC-1_contig_3	TRUE	509	IGK	IGKV5-39		IGKJ4	IGKC	TRUE	TRUE	CQNGHSFPFTF	TGTCAAAATGGTCACAGCTTTCCATTCACGTTC	6734	8	clonotype242_consensus_2	AGAGCTTCAGCTGCAC	4	clonotype242	4	0.00129702	804
	clonotype242	GCATGTAGTTATTCTC.1	TRUE	GCATGTAGTTATTCTC-1_contig_1	TRUE	595	IGK	IGKV5-39		IGKJ4	IGKC	TRUE	TRUE	CQNGHSFPFTF	TGTCAAAATGGTCACAGCTTTCCATTCACGTTC	10138	10	clonotype242_consensus_2	GCATGTAGTTATTCTC	4	clonotype242	4	0.00129702	804
	clonotype243	CCGTTCACACATCCGG.1	TRUE	CCGTTCACACATCCGG-1_contig_1	TRUE	509	IGK	IGKV8-30		IGKJ5	IGKC	TRUE	TRUE	CQQYYSYPLTF	TGTCAGCAATATTATAGCTATCCGCTCACGTTC	22118	21	clonotype243_consensus_2	CCGTTCACACATCCGG	4	clonotype243	4	0.00129702	804
	clonotype243	GGCTCGAGTATAATGG.1	TRUE	GGCTCGAGTATAATGG-1_contig_1	TRUE	552	IGL	IGLV2		IGLJ1	IGLC1	TRUE	TRUE	CALWYSTHWVF	TGTGCTCTATGGTACAGCACCCATTGGGTGTTC	65616	51	clonotype243_consensus_3	GGCTCGAGTATAATGG	4	clonotype243	4	0.00129702	804
	clonotype243	CCGTTCACACATCCGG.1	TRUE	CCGTTCACACATCCGG-1_contig_2	TRUE	527	IGL	IGLV2		IGLJ1	IGLC1	TRUE	TRUE	CALWYSTHWVF	TGTGCTCTATGGTACAGCACCCATTGGGTGTTC	27144	21	clonotype243_consensus_3	CCGTTCACACATCCGG	4	clonotype243	4	0.00129702	804
	clonotype244	ATAGACCAGAACTGTA.1	TRUE	ATAGACCAGAACTGTA-1_contig_1	TRUE	543	IGK	IGKV3-7		IGKJ4	IGKC	TRUE	TRUE	CQHSWEIPFTF	TGTCAGCACAGTTGGGAGATTCCATTCACGTTC	27468	31	clonotype244_consensus_2	ATAGACCAGAACTGTA	4	clonotype244	4	0.00129702	804
	clonotype244	AAGGTTCTCTGCCAGG.1	TRUE	AAGGTTCTCTGCCAGG-1_contig_1	TRUE	508	IGK	IGKV3-7		IGKJ4	IGKC	TRUE	TRUE	CQHSWEIPFTF	TGTCAGCACAGTTGGGAGATTCCATTCACGTTC	17966	20	clonotype244_consensus_2	AAGGTTCTCTGCCAGG	4	clonotype244	4	0.00129702	804
	clonotype245	TCGCGAGCACGTAAGG.1	TRUE	TCGCGAGCACGTAAGG-1_contig_1	TRUE	530	IGK	IGKV3-7		IGKJ2	IGKC	TRUE	TRUE	CQHSWEIPPTF	TGTCAGCACAGTTGGGAGATTCCTCCGACGTTC	69562	101	clonotype245_consensus_2	TCGCGAGCACGTAAGG	4	clonotype245	4	0.00129702	804
	clonotype245	CGGACGTGTCCGCTGA.1	TRUE	CGGACGTGTCCGCTGA-1_contig_1	TRUE	508	IGK	IGKV3-7		IGKJ2	IGKC	TRUE	TRUE	CQHSWEIPPTF	TGTCAGCACAGTTGGGAGATTCCTCCGACGTTC	42282	47	clonotype245_consensus_2	CGGACGTGTCCGCTGA	4	clonotype245	4	0.00129702	804
	clonotype246	AACTCAGGTACATCCA.1	TRUE	AACTCAGGTACATCCA-1_contig_1	TRUE	540	IGK	IGKV3-7		IGKJ2	IGKC	TRUE	TRUE	CQHSWEIPYTF	TGTCAGCACAGTTGGGAGATTCCGTACACGTTC	14520	16	clonotype246_consensus_2	AACTCAGGTACATCCA	5	clonotype246	5	0.00162127	804
	clonotype246	AACTCAGGTACATCCA.1	TRUE	AACTCAGGTACATCCA-1_contig_2	TRUE	512	IGK	IGKV1-135		IGKJ5	IGKC	TRUE	TRUE	CWQGTHFPHTF	TGCTGGCAAGGTACACATTTTCCTCACACGTTC	8686	9	clonotype246_consensus_3	AACTCAGGTACATCCA	5	clonotype246	5	0.00162127	804
	clonotype246	CTCAGAAAGGGAACGG.1	TRUE	CTCAGAAAGGGAACGG-1_contig_1	TRUE	508	IGK	IGKV3-7		IGKJ2	IGKC	TRUE	TRUE	CQHSWEIPYTF	TGTCAGCACAGTTGGGAGATTCCGTACACGTTC	71468	78	clonotype246_consensus_2	CTCAGAAAGGGAACGG	5	clonotype246	5	0.00162127	804
	clonotype247	ATCATCTTCTTATCTG.1	TRUE	ATCATCTTCTTATCTG-1_contig_2	TRUE	508	IGK	IGKV8-30		IGKJ2	IGKC	TRUE	TRUE	CQQYYSYPYTF	TGTCAGCAATATTATAGCTATCCGTACACGTTC	7962	10	clonotype247_consensus_2	ATCATCTTCTTATCTG	4	clonotype247	4	0.00129702	804
	clonotype247	CAAGATCGTTCTGGTA.1	TRUE	CAAGATCGTTCTGGTA-1_contig_1	TRUE	512	IGK	IGKV8-30		IGKJ2	IGKC	TRUE	TRUE	CQQYYSYPYTF	TGTCAGCAATATTATAGCTATCCGTACACGTTC	4774	5	clonotype247_consensus_2	CAAGATCGTTCTGGTA	4	clonotype247	4	0.00129702	804
	clonotype248	TGACTAGTCACTTATC.1	TRUE	TGACTAGTCACTTATC-1_contig_1	TRUE	518	IGK	IGKV8-28		IGKJ5	IGKC	TRUE	TRUE	CQNDHSYPLTF	TGTCAGAATGATCATAGTTATCCTCTCACGTTC	43330	49	clonotype248_consensus_2	TGACTAGTCACTTATC	4	clonotype248	4	0.00129702	804
	clonotype248	TGTGTTTCATTCGACA.1	TRUE	TGTGTTTCATTCGACA-1_contig_1	TRUE	518	IGK	IGKV8-28		IGKJ5	IGKC	TRUE	TRUE	CQNDHSYPLTF	TGTCAGAATGATCATAGTTATCCTCTCACGTTC	70786	600	clonotype248_consensus_2	TGTGTTTCATTCGACA	4	clonotype248	4	0.00129702	804
	clonotype249	CGTGAGCAGATAGTCA.1	TRUE	CGTGAGCAGATAGTCA-1_contig_1	TRUE	502	IGK	IGKV5-48		IGKJ5	IGKC	TRUE	TRUE	CQQSNSWPLTF	TGTCAACAAAGTAATAGCTGGCCACTCACGTTC	45362	43	clonotype249_consensus_2	CGTGAGCAGATAGTCA	5	clonotype249	5	0.00162127	804
	clonotype249	CACCACTTCCACTCCA.1	TRUE	CACCACTTCCACTCCA-1_contig_1	TRUE	514	IGK	IGKV5-48		IGKJ5	IGKC	TRUE	TRUE	CQQSNSWPLTF	TGTCAACAAAGTAATAGCTGGCCACTCACGTTC	74636	193	clonotype249_consensus_2	CACCACTTCCACTCCA	5	clonotype249	5	0.00162127	804
	clonotype249	CGTGAGCAGATAGTCA.1	TRUE	CGTGAGCAGATAGTCA-1_contig_2	TRUE	524	IGK	IGKV8-30		IGKJ5	IGKC	TRUE	TRUE	CQQYYSYPLTF	TGTCAGCAATATTATAGCTATCCGCTCACGTTC	14288	17	clonotype249_consensus_3	CGTGAGCAGATAGTCA	5	clonotype249	5	0.00162127	804
	clonotype25	CGGAGTCGTAACGCGA.1	TRUE	CGGAGTCGTAACGCGA-1_contig_1	TRUE	561	IGL	IGLV2		IGLJ2	IGLC2	TRUE	TRUE	CALWYSTHFVF	TGTGCTCTATGGTACAGCACCCATTTTGTTTTC	55894	97	clonotype25_consensus_1	CGGAGTCGTAACGCGA	13	clonotype25	13	0.0042153	804
	clonotype25	ATTTCTGAGTGGGCTA.1	TRUE	ATTTCTGAGTGGGCTA-1_contig_1	TRUE	551	IGL	IGLV2		IGLJ2	IGLC2	TRUE	TRUE	CALWYSTHFVF	TGTGCTCTATGGTACAGCACCCATTTTGTTTTC	26550	45	clonotype25_consensus_1	ATTTCTGAGTGGGCTA	13	clonotype25	13	0.0042153	804
	clonotype25	CAAGGCCCAATCCAAC.1	TRUE	CAAGGCCCAATCCAAC-1_contig_1	TRUE	549	IGL	IGLV2		IGLJ2	IGLC2	TRUE	TRUE	CALWYSTHFVF	TGTGCTCTATGGTACAGCACCCATTTTGTTTTC	25496	21	clonotype25_consensus_1	CAAGGCCCAATCCAAC	13	clonotype25	13	0.0042153	804
	clonotype25	CGGAGTCAGTTTGCGT.1	TRUE	CGGAGTCAGTTTGCGT-1_contig_1	TRUE	550	IGL	IGLV2		IGLJ2	IGLC2	TRUE	TRUE	CALWYSTHFVF	TGTGCTCTATGGTACAGCACCCATTTTGTTTTC	7966	7	clonotype25_consensus_1	CGGAGTCAGTTTGCGT	13	clonotype25	13	0.0042153	804
	clonotype25	AGGTCATAGTCCCACG.1	TRUE	AGGTCATAGTCCCACG-1_contig_1	TRUE	552	IGL	IGLV2		IGLJ2	IGLC2	TRUE	TRUE	CALWYSTHFVF	TGTGCTCTATGGTACAGCACCCATTTTGTTTTC	16430	16	clonotype25_consensus_1	AGGTCATAGTCCCACG	13	clonotype25	13	0.0042153	804
	clonotype25	CCTAGCTTCGCGCCAA.1	TRUE	CCTAGCTTCGCGCCAA-1_contig_1	TRUE	621	IGL	IGLV2		IGLJ2	IGLC2	TRUE	TRUE	CALWYSTHFVF	TGTGCTCTATGGTACAGCACCCATTTTGTTTTC	45960	35	clonotype25_consensus_1	CCTAGCTTCGCGCCAA	13	clonotype25	13	0.0042153	804
	clonotype25	ACATACGAGGTGATAT.1	TRUE	ACATACGAGGTGATAT-1_contig_1	TRUE	549	IGL	IGLV2		IGLJ2	IGLC2	TRUE	TRUE	CALWYSTHFVF	TGTGCTCTATGGTACAGCACCCATTTTGTTTTC	61642	99	clonotype25_consensus_1	ACATACGAGGTGATAT	13	clonotype25	13	0.0042153	804
	clonotype25	CACACTCAGCTACCGC.1	TRUE	CACACTCAGCTACCGC-1_contig_1	TRUE	572	IGL	IGLV2		IGLJ2	IGLC2	TRUE	TRUE	CALWYSTHFVF	TGTGCTCTATGGTACAGCACCCATTTTGTTTTC	51890	91	clonotype25_consensus_1	CACACTCAGCTACCGC	13	clonotype25	13	0.0042153	804
	clonotype25	CGTTGGGTCATCTGTT.1	TRUE	CGTTGGGTCATCTGTT-1_contig_1	TRUE	550	IGL	IGLV2		IGLJ2	IGLC2	TRUE	TRUE	CALWYSTHFVF	TGTGCTCTATGGTACAGCACCCATTTTGTTTTC	9082	8	clonotype25_consensus_1	CGTTGGGTCATCTGTT	13	clonotype25	13	0.0042153	804
	clonotype25	TGCACCTTCAGTGCAT.1	TRUE	TGCACCTTCAGTGCAT-1_contig_1	TRUE	546	IGL	IGLV2		IGLJ2	IGLC2	TRUE	TRUE	CALWYSTHFVF	TGTGCTCTATGGTACAGCACCCATTTTGTTTTC	25220	20	clonotype25_consensus_1	TGCACCTTCAGTGCAT	13	clonotype25	13	0.0042153	804
	clonotype25	CTCGAGGAGGGCTCTC.1	TRUE	CTCGAGGAGGGCTCTC-1_contig_1	TRUE	612	IGL	IGLV2		IGLJ2	IGLC2	TRUE	TRUE	CALWYSTHFVF	TGTGCTCTATGGTACAGCACCCATTTTGTTTTC	23110	19	clonotype25_consensus_1	CTCGAGGAGGGCTCTC	13	clonotype25	13	0.0042153	804
	clonotype25	TGAAAGATCATTTGGG.1	TRUE	TGAAAGATCATTTGGG-1_contig_1	TRUE	549	IGL	IGLV2		IGLJ2	IGLC2	TRUE	TRUE	CALWYSTHFVF	TGTGCTCTATGGTACAGCACCCATTTTGTTTTC	39788	31	clonotype25_consensus_1	TGAAAGATCATTTGGG	13	clonotype25	13	0.0042153	804
	clonotype25	ACCTTTAAGAAGGACA.1	TRUE	ACCTTTAAGAAGGACA-1_contig_1	TRUE	639	IGL	IGLV2		IGLJ2	IGLC2	TRUE	TRUE	CALWYSTHFVF	TGTGCTCTATGGTACAGCACCCATTTTGTTTTC	26234	20	clonotype25_consensus_1	ACCTTTAAGAAGGACA	13	clonotype25	13	0.0042153	804
	clonotype250	GATCGTACATGAACCT.1	TRUE	GATCGTACATGAACCT-1_contig_2	TRUE	511	IGK	IGKV8-16		IGKJ2	IGKC	TRUE	TRUE	CQQHLHIPYTF	TGTCAGCAGCATTTACACATTCCGTACACGTTC	20530	44	clonotype250_consensus_2	GATCGTACATGAACCT	6	clonotype250	6	0.00194553	804
	clonotype250	GATCGTACATGAACCT.1	TRUE	GATCGTACATGAACCT-1_contig_1	TRUE	516	IGK	IGKV12-98		IGKJ5	IGKC	TRUE	TRUE	CQQLYSTPLTF	TGTCAACAACTTTACAGTACTCCTCTCACGTTC	52550	100	clonotype250_consensus_3	GATCGTACATGAACCT	6	clonotype250	6	0.00194553	804
	clonotype250	CGTCTACCACCGTTGG.1	TRUE	CGTCTACCACCGTTGG-1_contig_1	TRUE	514	IGK	IGKV8-16		IGKJ2	IGKC	TRUE	TRUE	CQQHLHIPYTF	TGTCAGCAGCATTTACACATTCCGTACACGTTC	19726	103	clonotype250_consensus_2	CGTCTACCACCGTTGG	6	clonotype250	6	0.00194553	804
	clonotype250	CGTCTACCACCGTTGG.1	TRUE	CGTCTACCACCGTTGG-1_contig_2	TRUE	501	IGK	IGKV12-98		IGKJ5	IGKC	TRUE	TRUE	CQQLYSTPLTF	TGTCAACAACTTTACAGTACTCCTCTCACGTTC	53604	268	clonotype250_consensus_3	CGTCTACCACCGTTGG	6	clonotype250	6	0.00194553	804
	clonotype251	CACAAACCAGGTGCCT.1	TRUE	CACAAACCAGGTGCCT-1_contig_2	TRUE	524	IGK	IGKV4-78		IGKJ5	IGKC	TRUE	TRUE	CQQYSGYPLTF	TGCCAGCAGTACAGTGGTTACCCGCTCACGTTC	2682	3	clonotype251_consensus_3	CACAAACCAGGTGCCT	5	clonotype251	5	0.00162127	804
	clonotype251	CACACCTAGATTACCC.1	TRUE	CACACCTAGATTACCC-1_contig_1	TRUE	510	IGK	IGKV2-137		IGKJ5	IGKC	TRUE	TRUE	CMQHLEYPLTF	TGTATGCAACATCTAGAATATCCGCTCACGTTC	15722	21	clonotype251_consensus_2	CACACCTAGATTACCC	5	clonotype251	5	0.00162127	804
	clonotype251	CACAAACCAGGTGCCT.1	TRUE	CACAAACCAGGTGCCT-1_contig_1	TRUE	514	IGK	IGKV2-137		IGKJ5	IGKC	TRUE	TRUE	CMQHLEYPLTF	TGTATGCAACATCTAGAATATCCGCTCACGTTC	9430	10	clonotype251_consensus_2	CACAAACCAGGTGCCT	5	clonotype251	5	0.00162127	804
	clonotype252	TCGCGTTTCATTCACT.1	TRUE	TCGCGTTTCATTCACT-1_contig_1	TRUE	524	IGK	IGKV8-30		IGKJ4	IGKC	TRUE	TRUE	CQQYYSYPFTF	TGTCAGCAATATTATAGCTATCCATTCACGTTC	2532	6	clonotype252_consensus_2	TCGCGTTTCATTCACT	4	clonotype252	4	0.00129702	804
	clonotype252	ACCTTTAGTTCCCTTG.1	TRUE	ACCTTTAGTTCCCTTG-1_contig_1	TRUE	509	IGK	IGKV8-30		IGKJ4	IGKC	TRUE	TRUE	CQQYYSYPFTF	TGTCAGCAATATTATAGCTATCCATTCACGTTC	15376	20	clonotype252_consensus_2	ACCTTTAGTTCCCTTG	4	clonotype252	4	0.00129702	804
	clonotype253	AAGGAGCTCCGTCATC.1	TRUE	AAGGAGCTCCGTCATC-1_contig_1	TRUE	498	IGK	IGKV12-89		IGKJ1	IGKC	TRUE	TRUE	CQNVLSTPPTF	TGTCAAAATGTGTTAAGTACTCCTCCGACGTTC	31650	29	clonotype253_consensus_1	AAGGAGCTCCGTCATC	1	clonotype253	1	0.000324254	804
	clonotype254	AGGGTGATCTTTACGT.1	TRUE	AGGGTGATCTTTACGT-1_contig_1	TRUE	496	IGK	IGKV19-93		IGKJ5	IGKC	TRUE	TRUE	CLQYDNLLTF	TGTCTACAGTATGATAATCTGCTCACGTTC	6034	7	clonotype254_consensus_1	AGGGTGATCTTTACGT	1	clonotype254	1	0.000324254	804
	clonotype255	GTATCTTTCATCTGCC.1	TRUE	GTATCTTTCATCTGCC-1_contig_1	TRUE	499	IGK	IGKV10-96		IGKJ2	IGKC	TRUE	TRUE	CQQGNTLPTF	TGCCAACAGGGTAATACGCTTCCCACGTTC	16126	19	clonotype255_consensus_1	GTATCTTTCATCTGCC	1	clonotype255	1	0.000324254	804
	clonotype256	GTTCATTAGCGAGAAA.1	TRUE	GTTCATTAGCGAGAAA-1_contig_1	TRUE	584	IGK	IGKV10-94		IGKJ1	IGKC	TRUE	TRUE	CQQYSKLWTF	TGTCAGCAGTATAGTAAGCTGTGGACGTTC	23830	23	clonotype256_consensus_1	GTTCATTAGCGAGAAA	1	clonotype256	1	0.000324254	804
	clonotype257	TGAGGGAAGCCGATTT.1	TRUE	TGAGGGAAGCCGATTT-1_contig_1	TRUE	482	IGK	IGKV4-86		IGKJ5	IGKC	TRUE	TRUE	CQQWNYPLLTF	TGCCAGCAGTGGAATTATCCTCTGCTCACGTTC	22870	29	clonotype257_consensus_1	TGAGGGAAGCCGATTT	1	clonotype257	1	0.000324254	804
	clonotype258	AGCTTGAGTTCCTCCA.1	TRUE	AGCTTGAGTTCCTCCA-1_contig_1	TRUE	497	IGK	IGKV6-23		IGKJ2	IGKC	TRUE	TRUE	CQQYSSYPTF	TGTCAGCAATATAGCAGCTATCCCACGTTC	5534	6	clonotype258_consensus_1	AGCTTGAGTTCCTCCA	1	clonotype258	1	0.000324254	804
	clonotype259	TCGTAGACAATGTTGC.1	TRUE	TCGTAGACAATGTTGC-1_contig_1	TRUE	532	IGK	IGKV12-98		IGKJ1	IGKC	TRUE	TRUE	CQQLYSTPLTF	TGTCAACAACTTTACAGTACTCCTCTGACGTTC	29938	36	clonotype259_consensus_1	TCGTAGACAATGTTGC	1	clonotype259	1	0.000324254	804
	clonotype26	TTTGGTTAGTACGTAA.1	TRUE	TTTGGTTAGTACGTAA-1_contig_1	TRUE	509	IGL	IGLV1		IGLJ1	IGLC1	TRUE	TRUE	CALWYSNHWVF	TGTGCTCTATGGTACAGCAACCATTGGGTGTTC	25396	23	clonotype26_consensus_1	TTTGGTTAGTACGTAA	13	clonotype26	13	0.0042153	804
	clonotype26	CTGGTCTAGAGCTATA.1	TRUE	CTGGTCTAGAGCTATA-1_contig_1	TRUE	509	IGL	IGLV1		IGLJ1	IGLC1	TRUE	TRUE	CALWYSNHWVF	TGTGCTCTATGGTACAGCAACCATTGGGTGTTC	27774	25	clonotype26_consensus_1	CTGGTCTAGAGCTATA	13	clonotype26	13	0.0042153	804
	clonotype26	AGGTCCGTCAAACAAG.1	TRUE	AGGTCCGTCAAACAAG-1_contig_1	TRUE	509	IGL	IGLV1		IGLJ1	IGLC1	TRUE	TRUE	CALWYSNHWVF	TGTGCTCTATGGTACAGCAACCATTGGGTGTTC	18370	14	clonotype26_consensus_1	AGGTCCGTCAAACAAG	13	clonotype26	13	0.0042153	804
	clonotype26	GCGCAGTCAGCCAGAA.1	TRUE	GCGCAGTCAGCCAGAA-1_contig_1	TRUE	509	IGL	IGLV1		IGLJ1	IGLC1	TRUE	TRUE	CALWYSNHWVF	TGTGCTCTATGGTACAGCAACCATTGGGTGTTC	70386	66	clonotype26_consensus_1	GCGCAGTCAGCCAGAA	13	clonotype26	13	0.0042153	804
	clonotype26	CGAGCACCAGGTGCCT.1	TRUE	CGAGCACCAGGTGCCT-1_contig_1	TRUE	509	IGL	IGLV1		IGLJ1	IGLC1	TRUE	TRUE	CALWYSNHWVF	TGTGCTCTATGGTACAGCAACCATTGGGTGTTC	18536	15	clonotype26_consensus_1	CGAGCACCAGGTGCCT	13	clonotype26	13	0.0042153	804
	clonotype26	AGGGAGTCAAATTGCC.1	TRUE	AGGGAGTCAAATTGCC-1_contig_1	TRUE	509	IGL	IGLV1		IGLJ1	IGLC1	TRUE	TRUE	CALWYSNHWVF	TGTGCTCTATGGTACAGCAACCATTGGGTGTTC	13294	16	clonotype26_consensus_1	AGGGAGTCAAATTGCC	13	clonotype26	13	0.0042153	804
	clonotype26	CTGATAGAGTACCGGA.1	TRUE	CTGATAGAGTACCGGA-1_contig_1	TRUE	509	IGL	IGLV1		IGLJ1	IGLC1	TRUE	TRUE	CALWYSNHWVF	TGTGCTCTATGGTACAGCAACCATTGGGTGTTC	16032	14	clonotype26_consensus_1	CTGATAGAGTACCGGA	13	clonotype26	13	0.0042153	804
	clonotype26	CTTGGCTTCCTGCCAT.1	TRUE	CTTGGCTTCCTGCCAT-1_contig_1	TRUE	509	IGL	IGLV1		IGLJ1	IGLC1	TRUE	TRUE	CALWYSNHWVF	TGTGCTCTATGGTACAGCAACCATTGGGTGTTC	12380	9	clonotype26_consensus_1	CTTGGCTTCCTGCCAT	13	clonotype26	13	0.0042153	804
	clonotype26	GGACATTAGATAGCAT.1	TRUE	GGACATTAGATAGCAT-1_contig_1	TRUE	509	IGL	IGLV1		IGLJ1	IGLC1	TRUE	TRUE	CALWYSNHWVF	TGTGCTCTATGGTACAGCAACCATTGGGTGTTC	66816	53	clonotype26_consensus_1	GGACATTAGATAGCAT	13	clonotype26	13	0.0042153	804
	clonotype26	AGTGGGACAGGACCCT.1	TRUE	AGTGGGACAGGACCCT-1_contig_1	TRUE	509	IGL	IGLV1		IGLJ1	IGLC1	TRUE	TRUE	CALWYSNHWVF	TGTGCTCTATGGTACAGCAACCATTGGGTGTTC	44584	36	clonotype26_consensus_1	AGTGGGACAGGACCCT	13	clonotype26	13	0.0042153	804
	clonotype26	GTTCATTAGAGCTTCT.1	TRUE	GTTCATTAGAGCTTCT-1_contig_1	TRUE	509	IGL	IGLV1		IGLJ1	IGLC1	TRUE	TRUE	CALWYSNHWVF	TGTGCTCTATGGTACAGCAACCATTGGGTGTTC	56058	53	clonotype26_consensus_1	GTTCATTAGAGCTTCT	13	clonotype26	13	0.0042153	804
	clonotype26	AGATTGCGTTCATGGT.1	TRUE	AGATTGCGTTCATGGT-1_contig_1	TRUE	509	IGL	IGLV1		IGLJ1	IGLC1	TRUE	TRUE	CALWYSNHWVF	TGTGCTCTATGGTACAGCAACCATTGGGTGTTC	18016	13	clonotype26_consensus_1	AGATTGCGTTCATGGT	13	clonotype26	13	0.0042153	804
	clonotype26	TCACGAAAGAAACGCC.1	TRUE	TCACGAAAGAAACGCC-1_contig_1	TRUE	509	IGL	IGLV1		IGLJ1	IGLC1	TRUE	TRUE	CALWYSNHWVF	TGTGCTCTATGGTACAGCAACCATTGGGTGTTC	10610	9	clonotype26_consensus_1	TCACGAAAGAAACGCC	13	clonotype26	13	0.0042153	804
	clonotype260	ACATGGTCATGCCCGA.1	TRUE	ACATGGTCATGCCCGA-1_contig_1	TRUE	495	IGK	IGKV12-98		IGKJ4	IGKC	TRUE	TRUE	CQQLYSTPFTF	TGTCAACAACTTTACAGTACTCCATTCACGTTC	6148	5	clonotype260_consensus_1	ACATGGTCATGCCCGA	1	clonotype260	1	0.000324254	804
	clonotype261	TCCCGATCAGTGGGAT.1	TRUE	TCCCGATCAGTGGGAT-1_contig_1	TRUE	529	IGK	IGKV12-98		IGKJ4	IGKC	TRUE	TRUE	CQQLYSTPFTF	TGTCAACAACTTTACAGTACTCCATTCACGTTC	15228	17	clonotype261_consensus_1	TCCCGATCAGTGGGAT	1	clonotype261	1	0.000324254	804
	clonotype262	CTAGAGTCACCACCAG.1	TRUE	CTAGAGTCACCACCAG-1_contig_1	TRUE	484	IGK	IGKV6-32		IGKJ5	IGKC	TRUE	TRUE	CQQDYSSPLTF	TGTCAGCAGGATTATAGCTCTCCGCTCACGTTC	3372	5	clonotype262_consensus_1	CTAGAGTCACCACCAG	1	clonotype262	1	0.000324254	804
	clonotype263	TTCTACAAGGCTAGAC.1	TRUE	TTCTACAAGGCTAGAC-1_contig_1	TRUE	507	IGK	IGKV13-84		IGKJ2	IGKC	TRUE	TRUE	CQQYWSTPYTF	TGTCAACAGTATTGGAGTACTCCGTACACGTTC	10846	14	clonotype263_consensus_1	TTCTACAAGGCTAGAC	1	clonotype263	1	0.000324254	804
	clonotype264	TTTGGTTGTACAGCAG.1	TRUE	TTTGGTTGTACAGCAG-1_contig_1	TRUE	506	IGK	IGKV13-84		IGKJ2	IGKC	TRUE	TRUE	CQQYWSTPYTF	TGTCAACAGTATTGGAGTACTCCGTACACGTTC	17574	16	clonotype264_consensus_1	TTTGGTTGTACAGCAG	1	clonotype264	1	0.000324254	804
	clonotype265	TACTCGCTCACATAGC.1	TRUE	TACTCGCTCACATAGC-1_contig_1	TRUE	501	IGK	IGKV19-93		IGKJ1	IGKC	TRUE	TRUE	CLQYDNLLWTF	TGTCTACAGTATGATAATCTTCTGTGGACGTTC	51904	47	clonotype265_consensus_1	TACTCGCTCACATAGC	1	clonotype265	1	0.000324254	804
	clonotype266	ACTGATGCATGTCGAT.1	TRUE	ACTGATGCATGTCGAT-1_contig_1	TRUE	493	IGK	IGKV15-103		IGKJ1	IGKC	TRUE	TRUE	CQQGQSYPRTF	TGTCAACAGGGTCAAAGTTATCCTCGGACGTTC	6118	6	clonotype266_consensus_1	ACTGATGCATGTCGAT	1	clonotype266	1	0.000324254	804
	clonotype267	CAAGGCCTCCCTAATT.1	TRUE	CAAGGCCTCCCTAATT-1_contig_1	TRUE	493	IGK	IGKV15-103		IGKJ1	IGKC	TRUE	TRUE	CQQGQSYPLTF	TGTCAACAGGGTCAAAGTTATCCTCTGACGTTC	76236	228	clonotype267_consensus_1	CAAGGCCTCCCTAATT	1	clonotype267	1	0.000324254	804
	clonotype268	GGTGAAGGTGGTGTAG.1	TRUE	GGTGAAGGTGGTGTAG-1_contig_1	TRUE	493	IGK	IGKV15-103		IGKJ1	IGKC	TRUE	TRUE	CQQGQSYPLTF	TGTCAACAGGGTCAAAGTTATCCTCTGACGTTC	52492	51	clonotype268_consensus_1	GGTGAAGGTGGTGTAG	1	clonotype268	1	0.000324254	804
	clonotype269	GGGCACTCATATGCTG.1	TRUE	GGGCACTCATATGCTG-1_contig_1	TRUE	493	IGK	IGKV15-103		IGKJ1	IGKC	TRUE	TRUE	CQQGHSYPRTF	TGTCAACAGGGTCACAGTTATCCTCGGACGTTC	15844	17	clonotype269_consensus_1	GGGCACTCATATGCTG	1	clonotype269	1	0.000324254	804
	clonotype27	AGTTGGTAGCGTGAAC.1	TRUE	AGTTGGTAGCGTGAAC-1_contig_1	TRUE	527	IGK	IGKV1-110		IGKJ4	IGKC	TRUE	TRUE	CSQSTHVPFTF	TGCTCTCAAAGTACACATGTTCCATTCACGTTC	14316	18	clonotype27_consensus_1	AGTTGGTAGCGTGAAC	13	clonotype27	13	0.0042153	804
	clonotype27	TGAGGGAGTGAAAGAG.1	TRUE	TGAGGGAGTGAAAGAG-1_contig_1	TRUE	529	IGK	IGKV1-110		IGKJ4	IGKC	TRUE	TRUE	CSQSTHVPFTF	TGCTCTCAAAGTACACATGTTCCATTCACGTTC	27548	35	clonotype27_consensus_1	TGAGGGAGTGAAAGAG	13	clonotype27	13	0.0042153	804
	clonotype27	TGGCTGGCACAGGTTT.1	TRUE	TGGCTGGCACAGGTTT-1_contig_1	TRUE	532	IGK	IGKV1-110		IGKJ4	IGKC	TRUE	TRUE	CSQSTHVPFTF	TGCTCTCAAAGTACACATGTTCCATTCACGTTC	74946	78	clonotype27_consensus_1	TGGCTGGCACAGGTTT	13	clonotype27	13	0.0042153	804
	clonotype27	CGTCACTAGGATCGCA.1	TRUE	CGTCACTAGGATCGCA-1_contig_1	TRUE	762	IGK	IGKV1-110		IGKJ4	IGKC	TRUE	TRUE	CSQSTHVPFTF	TGCTCTCAAAGTACACATGTTCCATTCACGTTC	71110	174	clonotype27_consensus_1	CGTCACTAGGATCGCA	13	clonotype27	13	0.0042153	804
	clonotype27	CTCGAGGTCTGCCAGG.1	TRUE	CTCGAGGTCTGCCAGG-1_contig_1	TRUE	560	IGK	IGKV1-110		IGKJ4	IGKC	TRUE	TRUE	CSQSTHVPFTF	TGCTCTCAAAGTACACATGTTCCATTCACGTTC	29250	34	clonotype27_consensus_1	CTCGAGGTCTGCCAGG	13	clonotype27	13	0.0042153	804
	clonotype27	CAGATCAAGGGCATGT.1	TRUE	CAGATCAAGGGCATGT-1_contig_1	TRUE	531	IGK	IGKV1-110		IGKJ4	IGKC	TRUE	TRUE	CSQSTHVPFTF	TGCTCTCAAAGTACACATGTTCCATTCACGTTC	75946	186	clonotype27_consensus_1	CAGATCAAGGGCATGT	13	clonotype27	13	0.0042153	804
	clonotype27	GCTCCTAGTTGAACTC.1	TRUE	GCTCCTAGTTGAACTC-1_contig_1	TRUE	528	IGK	IGKV1-110		IGKJ4	IGKC	TRUE	TRUE	CSQSTHVPFTF	TGCTCTCAAAGTACACATGTTCCATTCACGTTC	76892	121	clonotype27_consensus_1	GCTCCTAGTTGAACTC	13	clonotype27	13	0.0042153	804
	clonotype27	ACGGGTCCAGATCTGT.1	TRUE	ACGGGTCCAGATCTGT-1_contig_1	TRUE	545	IGK	IGKV1-110		IGKJ4	IGKC	TRUE	TRUE	CSQSTHVPFTF	TGCTCTCAAAGTACACATGTTCCATTCACGTTC	75664	85	clonotype27_consensus_1	ACGGGTCCAGATCTGT	13	clonotype27	13	0.0042153	804
	clonotype27	GAATGAAAGCAGGTCA.1	TRUE	GAATGAAAGCAGGTCA-1_contig_1	TRUE	562	IGK	IGKV1-110		IGKJ4	IGKC	TRUE	TRUE	CSQSTHVPFTF	TGCTCTCAAAGTACACATGTTCCATTCACGTTC	62510	58	clonotype27_consensus_1	GAATGAAAGCAGGTCA	13	clonotype27	13	0.0042153	804
	clonotype27	TTCGGTCTCGCTTGTC.1	TRUE	TTCGGTCTCGCTTGTC-1_contig_1	TRUE	529	IGK	IGKV1-110		IGKJ4	IGKC	TRUE	TRUE	CSQSTHVPFTF	TGCTCTCAAAGTACACATGTTCCATTCACGTTC	75798	251	clonotype27_consensus_1	TTCGGTCTCGCTTGTC	13	clonotype27	13	0.0042153	804
	clonotype27	CGATCGGTCTACTCAT.1	TRUE	CGATCGGTCTACTCAT-1_contig_1	TRUE	543	IGK	IGKV1-110		IGKJ4	IGKC	TRUE	TRUE	CSQSTHVPFTF	TGCTCTCAAAGTACACATGTTCCATTCACGTTC	75176	142	clonotype27_consensus_1	CGATCGGTCTACTCAT	13	clonotype27	13	0.0042153	804
	clonotype27	CAGCCGAAGTCTCGGC.1	TRUE	CAGCCGAAGTCTCGGC-1_contig_1	TRUE	528	IGK	IGKV1-110		IGKJ4	IGKC	TRUE	TRUE	CSQSTHVPFTF	TGCTCTCAAAGTACACATGTTCCATTCACGTTC	72132	120	clonotype27_consensus_1	CAGCCGAAGTCTCGGC	13	clonotype27	13	0.0042153	804
	clonotype27	TGAAAGATCAAGAAGT.1	TRUE	TGAAAGATCAAGAAGT-1_contig_1	TRUE	527	IGK	IGKV1-110		IGKJ4	IGKC	TRUE	TRUE	CSQSTHVPFTF	TGCTCTCAAAGTACACATGTTCCATTCACGTTC	49038	49	clonotype27_consensus_1	TGAAAGATCAAGAAGT	13	clonotype27	13	0.0042153	804
	clonotype270	GGGCACTTCCTCAACC.1	TRUE	GGGCACTTCCTCAACC-1_contig_1	TRUE	493	IGK	IGKV15-103		IGKJ1	IGKC	TRUE	TRUE	CQQGHSYPRTF	TGTCAACAGGGTCACAGTTATCCTCGGACGTTC	13348	21	clonotype270_consensus_1	GGGCACTTCCTCAACC	1	clonotype270	1	0.000324254	804
	clonotype271	TGACGGCTCAAACGGG.1	TRUE	TGACGGCTCAAACGGG-1_contig_1	TRUE	506	IGK	IGKV12-38		IGKJ2	IGKC	TRUE	TRUE	CKQAYDVPYTF	TGTAAACAGGCTTATGACGTTCCGTACACGTTC	15004	12	clonotype271_consensus_1	TGACGGCTCAAACGGG	1	clonotype271	1	0.000324254	804
	clonotype272	TAGGCATTCCCACTTG.1	TRUE	TAGGCATTCCCACTTG-1_contig_1	TRUE	495	IGK	IGKV12-46		IGKJ4	IGKC	TRUE	TRUE	CQHFWGTPFTF	TGTCAACATTTTTGGGGTACTCCATTCACGTTC	29466	28	clonotype272_consensus_1	TAGGCATTCCCACTTG	1	clonotype272	1	0.000324254	804
	clonotype273	GACCAATGTTATGTGC.1	TRUE	GACCAATGTTATGTGC-1_contig_1	TRUE	524	IGK	IGKV12-41		IGKJ2	IGKC	TRUE	TRUE	CQHFWSTPYTF	TGTCAACATTTTTGGAGTACTCCGTACACGTTC	13938	12	clonotype273_consensus_1	GACCAATGTTATGTGC	1	clonotype273	1	0.000324254	804
	clonotype274	GACCAATTCCTGCTTG.1	TRUE	GACCAATTCCTGCTTG-1_contig_1	TRUE	495	IGK	IGKV12-41		IGKJ1	IGKC	TRUE	TRUE	CQHFWSTPWTF	TGTCAACATTTTTGGAGTACTCCGTGGACGTTC	20140	17	clonotype274_consensus_1	GACCAATTCCTGCTTG	1	clonotype274	1	0.000324254	804
	clonotype275	CGTCCATCATTGGGCC.1	TRUE	CGTCCATCATTGGGCC-1_contig_1	TRUE	501	IGK	IGKV10-96		IGKJ2	IGKC	TRUE	TRUE	CQQGNTLPHTF	TGCCAACAGGGTAATACGCTTCCTCACACGTTC	49166	48	clonotype275_consensus_1	CGTCCATCATTGGGCC	1	clonotype275	1	0.000324254	804
	clonotype276	CGAGCCATCGCTGATA.1	TRUE	CGAGCCATCGCTGATA-1_contig_1	TRUE	496	IGK	IGKV10-96		IGKJ4	IGKC	TRUE	TRUE	CQQGNTLPPTF	TGCCAACAGGGTAATACGCTTCCTCCCACGTTC	6628	9	clonotype276_consensus_1	CGAGCCATCGCTGATA	1	clonotype276	1	0.000324254	804
	clonotype277	AAGCCGCGTTATGCGT.1	TRUE	AAGCCGCGTTATGCGT-1_contig_1	TRUE	506	IGK	IGKV10-96		IGKJ5	IGKC	TRUE	TRUE	CQQGNTLPLTF	TGCCAACAGGGTAATACGCTTCCTCTCACGTTC	8048	8	clonotype277_consensus_1	AAGCCGCGTTATGCGT	1	clonotype277	1	0.000324254	804
	clonotype278	CAAGGCCGTGGCGAAT.1	TRUE	CAAGGCCGTGGCGAAT-1_contig_1	TRUE	502	IGK	IGKV10-96		IGKJ1	IGKC	TRUE	TRUE	CQQGNTLPWTF	TGCCAACAGGGTAATACGCTTCCTTGGACGTTC	24708	23	clonotype278_consensus_1	CAAGGCCGTGGCGAAT	1	clonotype278	1	0.000324254	804
	clonotype279	GATCTAGCAAAGGCGT.1	TRUE	GATCTAGCAAAGGCGT-1_contig_1	TRUE	501	IGK	IGKV10-96		IGKJ4	IGKC	TRUE	TRUE	CQQGNTLPFTF	TGCCAACAGGGTAATACGCTTCCTTTCACGTTC	14822	18	clonotype279_consensus_1	GATCTAGCAAAGGCGT	1	clonotype279	1	0.000324254	804
	clonotype28	GTTACAGTCCGGCACA.1	TRUE	GTTACAGTCCGGCACA-1_contig_1	TRUE	500	IGK	IGKV19-93		IGKJ2	IGKC	TRUE	TRUE	CLQYDNLYTF	TGTCTACAGTATGATAATCTGTACACGTTC	49154	51	clonotype28_consensus_2	GTTACAGTCCGGCACA	18	clonotype28	18	0.00583658	804
	clonotype28	ATCATGGAGTTGTAGA.1	TRUE	ATCATGGAGTTGTAGA-1_contig_1	TRUE	502	IGK	IGKV19-93		IGKJ2	IGKC	TRUE	TRUE	CLQYDNLYTF	TGTCTACAGTATGATAATCTGTACACGTTC	74630	73	clonotype28_consensus_2	ATCATGGAGTTGTAGA	18	clonotype28	18	0.00583658	804
	clonotype28	ATAAGAGTCGCCCTTA.1	TRUE	ATAAGAGTCGCCCTTA-1_contig_1	TRUE	500	IGK	IGKV19-93		IGKJ2	IGKC	TRUE	TRUE	CLQYDNLYTF	TGTCTACAGTATGATAATCTGTACACGTTC	55108	49	clonotype28_consensus_2	ATAAGAGTCGCCCTTA	18	clonotype28	18	0.00583658	804
	clonotype28	CTCGAAACATTCCTGC.1	TRUE	CTCGAAACATTCCTGC-1_contig_1	TRUE	502	IGK	IGKV19-93		IGKJ2	IGKC	TRUE	TRUE	CLQYDNLYTF	TGTCTACAGTATGATAATCTGTACACGTTC	12906	11	clonotype28_consensus_2	CTCGAAACATTCCTGC	18	clonotype28	18	0.00583658	804
	clonotype28	CTCCTAGAGAGTACAT.1	TRUE	CTCCTAGAGAGTACAT-1_contig_1	TRUE	530	IGK	IGKV19-93		IGKJ2	IGKC	TRUE	TRUE	CLQYDNLYTF	TGTCTACAGTATGATAATCTGTACACGTTC	72492	71	clonotype28_consensus_2	CTCCTAGAGAGTACAT	18	clonotype28	18	0.00583658	804
	clonotype28	TGAGCCGAGGAGTAGA.1	TRUE	TGAGCCGAGGAGTAGA-1_contig_1	TRUE	498	IGK	IGKV19-93		IGKJ2	IGKC	TRUE	TRUE	CLQYDNLYTF	TGTCTACAGTATGATAATCTGTACACGTTC	15554	16	clonotype28_consensus_2	TGAGCCGAGGAGTAGA	18	clonotype28	18	0.00583658	804
	clonotype28	GTACTTTGTCTCCACT.1	TRUE	GTACTTTGTCTCCACT-1_contig_1	TRUE	514	IGK	IGKV19-93		IGKJ2	IGKC	TRUE	TRUE	CLQYDNLYTF	TGTCTACAGTATGATAATCTGTACACGTTC	25422	24	clonotype28_consensus_2	GTACTTTGTCTCCACT	18	clonotype28	18	0.00583658	804
	clonotype28	TAAGAGAAGAAAGTGG.1	TRUE	TAAGAGAAGAAAGTGG-1_contig_1	TRUE	498	IGK	IGKV19-93		IGKJ2	IGKC	TRUE	TRUE	CLQYDNLYTF	TGTCTACAGTATGATAATCTGTACACGTTC	75148	111	clonotype28_consensus_2	TAAGAGAAGAAAGTGG	18	clonotype28	18	0.00583658	804
	clonotype28	ACGAGGAAGGGATCTG.1	TRUE	ACGAGGAAGGGATCTG-1_contig_1	TRUE	500	IGK	IGKV19-93		IGKJ2	IGKC	TRUE	TRUE	CLQYDNLYTF	TGTCTACAGTATGATAATCTGTACACGTTC	28644	28	clonotype28_consensus_2	ACGAGGAAGGGATCTG	18	clonotype28	18	0.00583658	804
	clonotype28	GCCTCTACATCATCCC.1	TRUE	GCCTCTACATCATCCC-1_contig_1	TRUE	521	IGK	IGKV19-93		IGKJ2	IGKC	TRUE	TRUE	CLQYDNLYTF	TGTCTACAGTATGATAATCTGTACACGTTC	37386	35	clonotype28_consensus_2	GCCTCTACATCATCCC	18	clonotype28	18	0.00583658	804
	clonotype28	ATCATCTTCAGATAAG.1	TRUE	ATCATCTTCAGATAAG-1_contig_1	TRUE	532	IGK	IGKV19-93		IGKJ2	IGKC	TRUE	TRUE	CLQYDNLYTF	TGTCTACAGTATGATAATCTGTACACGTTC	13750	15	clonotype28_consensus_2	ATCATCTTCAGATAAG	18	clonotype28	18	0.00583658	804
	clonotype28	CCTTCGACACGGCTAC.1	TRUE	CCTTCGACACGGCTAC-1_contig_1	TRUE	528	IGK	IGKV19-93		IGKJ2	IGKC	TRUE	TRUE	CLQYDNLYTF	TGTCTACAGTATGATAATCTGTACACGTTC	74288	111	clonotype28_consensus_2	CCTTCGACACGGCTAC	18	clonotype28	18	0.00583658	804
	clonotype280	ATCATGGTCTCGCTTG.1	TRUE	ATCATGGTCTCGCTTG-1_contig_1	TRUE	498	IGK	IGKV10-94		IGKJ1	IGKC	TRUE	TRUE	CQQYSKLPPTF	TGTCAGCAGTATAGTAAGCTTCCTCCGACGTTC	17650	19	clonotype280_consensus_1	ATCATGGTCTCGCTTG	1	clonotype280	1	0.000324254	804
	clonotype281	CCTTCGATCAGAGGTG.1	TRUE	CCTTCGATCAGAGGTG-1_contig_1	TRUE	502	IGK	IGKV10-94		IGKJ4	IGKC	TRUE	TRUE	CQQYSKLPLTF	TGTCAGCAGTATAGTAAGCTTCCTCTCACGTTC	8580	9	clonotype281_consensus_1	CCTTCGATCAGAGGTG	1	clonotype281	1	0.000324254	804
	clonotype282	TAAACCGTCGCAGGCT.1	TRUE	TAAACCGTCGCAGGCT-1_contig_1	TRUE	500	IGK	IGKV4-86		IGKJ2	IGKC	TRUE	TRUE	CQQWNYPYMYTF	TGCCAGCAGTGGAATTATCCGTACATGTACACGTTC	14374	16	clonotype282_consensus_1	TAAACCGTCGCAGGCT	1	clonotype282	1	0.000324254	804
	clonotype283	GTGCGGTGTATAGGTA.1	TRUE	GTGCGGTGTATAGGTA-1_contig_1	TRUE	499	IGK	IGKV6-23		IGKJ5	IGKC	TRUE	TRUE	CQQYSSYPLTF	TGTCAGCAATATAGCAGCTATCCCCTCACGTTC	4198	4	clonotype283_consensus_1	GTGCGGTGTATAGGTA	1	clonotype283	1	0.000324254	804
	clonotype284	ACCTTTAAGATCTGAA.1	TRUE	ACCTTTAAGATCTGAA-1_contig_1	TRUE	498	IGK	IGKV6-23		IGKJ1	IGKC	TRUE	TRUE	CQQYSSYPRTF	TGTCAGCAATATAGCAGCTATCCTCGGACGTTC	5586	10	clonotype284_consensus_1	ACCTTTAAGATCTGAA	1	clonotype284	1	0.000324254	804
	clonotype285	CGTGTAAAGGGCTTGA.1	TRUE	CGTGTAAAGGGCTTGA-1_contig_1	TRUE	498	IGK	IGKV6-23		IGKJ4	IGKC	TRUE	TRUE	CQQYSSYPLTF	TGTCAGCAATATAGCAGCTATCCTCTCACGTTC	3164	4	clonotype285_consensus_1	CGTGTAAAGGGCTTGA	1	clonotype285	1	0.000324254	804
	clonotype286	CATATTCAGATCCCAT.1	TRUE	CATATTCAGATCCCAT-1_contig_1	TRUE	574	IGK	IGKV6-23		IGKJ4	IGKC	TRUE	TRUE	CQQYSSYPLTF	TGTCAGCAATATAGCAGCTATCCTCTTACGTTC	11932	11	clonotype286_consensus_1	CATATTCAGATCCCAT	1	clonotype286	1	0.000324254	804
	clonotype287	GGAATAAAGGCCGAAT.1	TRUE	GGAATAAAGGCCGAAT-1_contig_1	TRUE	500	IGK	IGKV6-23		IGKJ4	IGKC	TRUE	TRUE	CQQYSSYPLTF	TGTCAGCAATATAGCAGCTATCCTCTTACGTTC	9212	10	clonotype287_consensus_1	GGAATAAAGGCCGAAT	1	clonotype287	1	0.000324254	804
	clonotype288	ACCAGTAGTACTCAAC.1	TRUE	ACCAGTAGTACTCAAC-1_contig_1	TRUE	500	IGK	IGKV6-15		IGKJ4	IGKC	TRUE	TRUE	CQQYNSYPFTF	TGTCAGCAATATAACAGCTATCCATTCACGTTC	14634	13	clonotype288_consensus_1	ACCAGTAGTACTCAAC	1	clonotype288	1	0.000324254	804
	clonotype289	CGTGTCTGTCGGATCC.1	TRUE	CGTGTCTGTCGGATCC-1_contig_1	TRUE	528	IGK	IGKV6-15		IGKJ4	IGKC	TRUE	TRUE	CQQYNSYPLTF	TGTCAGCAATATAACAGCTATCCTCTCACGTTC	53562	68	clonotype289_consensus_1	CGTGTCTGTCGGATCC	1	clonotype289	1	0.000324254	804
	clonotype29	GAAATGAAGATAGTCA.1	TRUE	GAAATGAAGATAGTCA-1_contig_1	TRUE	523	IGK	IGKV1-110		IGKJ2	IGKC	TRUE	TRUE	CSQSTHVPYTF	TGCTCTCAAAGTACACATGTTCCGTACACGTTC	9992	12	clonotype29_consensus_1	GAAATGAAGATAGTCA	12	clonotype29	12	0.00389105	804
	clonotype29	CAGGTGCAGAGTCTGG.1	TRUE	CAGGTGCAGAGTCTGG-1_contig_1	TRUE	562	IGK	IGKV1-110		IGKJ2	IGKC	TRUE	TRUE	CSQSTHVPYTF	TGCTCTCAAAGTACACATGTTCCGTACACGTTC	56088	58	clonotype29_consensus_1	CAGGTGCAGAGTCTGG	12	clonotype29	12	0.00389105	804
	clonotype29	GTAGTCAGTGACTACT.1	TRUE	GTAGTCAGTGACTACT-1_contig_1	TRUE	595	IGK	IGKV1-110		IGKJ2	IGKC	TRUE	TRUE	CSQSTHVPYTF	TGCTCTCAAAGTACACATGTTCCGTACACGTTC	76608	80	clonotype29_consensus_1	GTAGTCAGTGACTACT	12	clonotype29	12	0.00389105	804
	clonotype29	GGCGACTCACGAGGTA.1	TRUE	GGCGACTCACGAGGTA-1_contig_1	TRUE	527	IGK	IGKV1-110		IGKJ2	IGKC	TRUE	TRUE	CSQSTHVPYTF	TGCTCTCAAAGTACACATGTTCCGTACACGTTC	73086	75	clonotype29_consensus_1	GGCGACTCACGAGGTA	12	clonotype29	12	0.00389105	804
	clonotype29	GAAGCAGCAACTGCTA.1	TRUE	GAAGCAGCAACTGCTA-1_contig_1	TRUE	527	IGK	IGKV1-110		IGKJ2	IGKC	TRUE	TRUE	CSQSTHVPYTF	TGCTCTCAAAGTACACATGTTCCGTACACGTTC	12334	13	clonotype29_consensus_1	GAAGCAGCAACTGCTA	12	clonotype29	12	0.00389105	804
	clonotype29	TAAGAGAAGAGCTTCT.1	TRUE	TAAGAGAAGAGCTTCT-1_contig_1	TRUE	550	IGK	IGKV1-110		IGKJ2	IGKC	TRUE	TRUE	CSQSTHVPYTF	TGCTCTCAAAGTACACATGTTCCGTACACGTTC	49640	55	clonotype29_consensus_1	TAAGAGAAGAGCTTCT	12	clonotype29	12	0.00389105	804
	clonotype29	TGGTTCCGTTTGCATG.1	TRUE	TGGTTCCGTTTGCATG-1_contig_1	TRUE	546	IGK	IGKV1-110		IGKJ2	IGKC	TRUE	TRUE	CSQSTHVPYTF	TGCTCTCAAAGTACACATGTTCCGTACACGTTC	77006	90	clonotype29_consensus_1	TGGTTCCGTTTGCATG	12	clonotype29	12	0.00389105	804
	clonotype29	TTAACTCTCGAACGGA.1	TRUE	TTAACTCTCGAACGGA-1_contig_1	TRUE	531	IGK	IGKV1-110		IGKJ2	IGKC	TRUE	TRUE	CSQSTHVPYTF	TGCTCTCAAAGTACACATGTTCCGTACACGTTC	72402	118	clonotype29_consensus_1	TTAACTCTCGAACGGA	12	clonotype29	12	0.00389105	804
	clonotype29	GATGAAACAGCTGTTA.1	TRUE	GATGAAACAGCTGTTA-1_contig_1	TRUE	527	IGK	IGKV1-110		IGKJ2	IGKC	TRUE	TRUE	CSQSTHVPYTF	TGCTCTCAAAGTACACATGTTCCGTACACGTTC	36592	34	clonotype29_consensus_1	GATGAAACAGCTGTTA	12	clonotype29	12	0.00389105	804
	clonotype29	AGCGGTCTCACCAGGC.1	TRUE	AGCGGTCTCACCAGGC-1_contig_1	TRUE	527	IGK	IGKV1-110		IGKJ2	IGKC	TRUE	TRUE	CSQSTHVPYTF	TGCTCTCAAAGTACACATGTTCCGTACACGTTC	20396	21	clonotype29_consensus_1	AGCGGTCTCACCAGGC	12	clonotype29	12	0.00389105	804
	clonotype29	AAAGCAAAGCGCCTTG.1	TRUE	AAAGCAAAGCGCCTTG-1_contig_1	TRUE	527	IGK	IGKV1-110		IGKJ2	IGKC	TRUE	TRUE	CSQSTHVPYTF	TGCTCTCAAAGTACACATGTTCCGTACACGTTC	5342	6	clonotype29_consensus_1	AAAGCAAAGCGCCTTG	12	clonotype29	12	0.00389105	804
	clonotype29	CCTTCGATCTGACCTC.1	TRUE	CCTTCGATCTGACCTC-1_contig_1	TRUE	528	IGK	IGKV1-110		IGKJ2	IGKC	TRUE	TRUE	CSQSTHVPYTF	TGCTCTCAAAGTACACATGTTCCGTACACGTTC	11944	15	clonotype29_consensus_1	CCTTCGATCTGACCTC	12	clonotype29	12	0.00389105	804
	clonotype290	ATCACGACATTAACCG.1	TRUE	ATCACGACATTAACCG-1_contig_1	TRUE	498	IGK	IGKV6-25		IGKJ4	IGKC	TRUE	TRUE	CQQHYSTPFTF	TGTCAGCAACATTATAGCACTCCATTCACGTTC	28646	26	clonotype290_consensus_2	ATCACGACATTAACCG	2	clonotype290	2	0.000648508	804
	clonotype291	AATCCAGAGAAACGCC.1	TRUE	AATCCAGAGAAACGCC-1_contig_1	TRUE	498	IGK	IGKV6-25		IGKJ2	IGKC	TRUE	TRUE	CQQHYSTPYTF	TGTCAGCAACATTATAGCACTCCGTACACGTTC	5394	6	clonotype291_consensus_1	AATCCAGAGAAACGCC	1	clonotype291	1	0.000324254	804
	clonotype292	ACGGGCTGTAGCGTGA.1	TRUE	ACGGGCTGTAGCGTGA-1_contig_1	TRUE	495	IGK	IGKV6-17		IGKJ4	IGKC	TRUE	TRUE	CQQHYSTPFTF	TGTCAGCAACATTATAGTACTCCATTCACGTTC	73302	68	clonotype292_consensus_1	ACGGGCTGTAGCGTGA	1	clonotype292	1	0.000324254	804
	clonotype293	GGACATTGTCTAGTCA.1	TRUE	GGACATTGTCTAGTCA-1_contig_1	TRUE	506	IGK	IGKV5-48		IGKJ5	IGKC	TRUE	TRUE	CQQSNSWPTTF	TGTCAACAAAGTAATAGCTGGCCAACTACGTTC	5024	4	clonotype293_consensus_1	GGACATTGTCTAGTCA	1	clonotype293	1	0.000324254	804
	clonotype294	TTGACTTAGCTGGAAC.1	TRUE	TTGACTTAGCTGGAAC-1_contig_1	TRUE	502	IGK	IGKV5-48		IGKJ4	IGKC	TRUE	TRUE	CQQSNSWPITF	TGTCAACAAAGTAATAGCTGGCCAATCACGTTC	6960	7	clonotype294_consensus_1	TTGACTTAGCTGGAAC	1	clonotype294	1	0.000324254	804
	clonotype295	AGATCTGCACTTAAGC.1	TRUE	AGATCTGCACTTAAGC-1_contig_1	TRUE	506	IGK	IGKV5-48		IGKJ2	IGKC	TRUE	TRUE	CQQSNSWPYTF	TGTCAACAAAGTAATAGCTGGCCATACACGTTC	40846	40	clonotype295_consensus_1	AGATCTGCACTTAAGC	1	clonotype295	1	0.000324254	804
	clonotype296	TCAGCAAGTTGGGACA.1	TRUE	TCAGCAAGTTGGGACA-1_contig_2	TRUE	509	IGK	IGKV5-39		IGKJ5	IGKC	TRUE	TRUE	CQNGHSFPLTF	TGTCAAAATGGTCACAGCTTTCCTCTCACGTTC	12150	11	clonotype296_consensus_2	TCAGCAAGTTGGGACA	2	clonotype296	2	0.000648508	804
	clonotype297	TATCTCAAGAGAACAG.1	TRUE	TATCTCAAGAGAACAG-1_contig_1	TRUE	497	IGK	IGKV5-43		IGKJ4	IGKC	TRUE	TRUE	CQQSNSWPFTF	TGTCAACAGAGTAACAGCTGGCCATTCACGTTC	1628	4	clonotype297_consensus_1	TATCTCAAGAGAACAG	1	clonotype297	1	0.000324254	804
	clonotype298	GCGAGAAAGACAGAGA.1	TRUE	GCGAGAAAGACAGAGA-1_contig_1	TRUE	497	IGK	IGKV5-43		IGKJ5	IGKC	TRUE	TRUE	CQQSNSWPLTF	TGTCAACAGAGTAACAGCTGGCCTCTCACGTTC	4238	4	clonotype298_consensus_1	GCGAGAAAGACAGAGA	1	clonotype298	1	0.000324254	804
	clonotype299	CAGCTAATCCGCATCT.1	TRUE	CAGCTAATCCGCATCT-1_contig_1	TRUE	495	IGK	IGKV4-57		IGKJ5	IGKC	TRUE	TRUE	CQQRSSYPPTF	TGCCAGCAAAGGAGTAGTTACCCACCTACGTTC	2464	2	clonotype299_consensus_1	CAGCTAATCCGCATCT	1	clonotype299	1	0.000324254	804
	clonotype3	TAAACCGAGCAGCCTC.1	TRUE	TAAACCGAGCAGCCTC-1_contig_1	TRUE	514	IGK	IGKV8-30		IGKJ2	IGKC	TRUE	TRUE	CQQYYSYPYTF	TGTCAGCAATATTATAGCTATCCGTACACGTTC	6572	8	clonotype3_consensus_1	TAAACCGAGCAGCCTC	54	clonotype3	54	0.0175097	804
	clonotype3	AAGGCAGGTGCGGTAA.1	TRUE	AAGGCAGGTGCGGTAA-1_contig_1	TRUE	513	IGK	IGKV8-30		IGKJ2	IGKC	TRUE	TRUE	CQQYYSYPYTF	TGTCAGCAATATTATAGCTATCCGTACACGTTC	9724	8	clonotype3_consensus_1	AAGGCAGGTGCGGTAA	54	clonotype3	54	0.0175097	804
	clonotype3	TGATTTCTCGAGCCCA.1	TRUE	TGATTTCTCGAGCCCA-1_contig_1	TRUE	510	IGK	IGKV8-30		IGKJ2	IGKC	TRUE	TRUE	CQQYYSYPYTF	TGTCAGCAATATTATAGCTATCCGTACACGTTC	5916	7	clonotype3_consensus_1	TGATTTCTCGAGCCCA	54	clonotype3	54	0.0175097	804
	clonotype3	ATCATCTCATGATCCA.1	TRUE	ATCATCTCATGATCCA-1_contig_1	TRUE	508	IGK	IGKV8-30		IGKJ2	IGKC	TRUE	TRUE	CQQYYSYPYTF	TGTCAGCAATATTATAGCTATCCGTACACGTTC	6588	9	clonotype3_consensus_1	ATCATCTCATGATCCA	54	clonotype3	54	0.0175097	804
	clonotype3	TGCTGCTGTTGAACTC.1	TRUE	TGCTGCTGTTGAACTC-1_contig_1	TRUE	507	IGK	IGKV8-30		IGKJ2	IGKC	TRUE	TRUE	CQQYYSYPYTF	TGTCAGCAATATTATAGCTATCCGTACACGTTC	35118	43	clonotype3_consensus_1	TGCTGCTGTTGAACTC	54	clonotype3	54	0.0175097	804
	clonotype3	ATCTGCCAGGCTATCT.1	TRUE	ATCTGCCAGGCTATCT-1_contig_1	TRUE	511	IGK	IGKV8-30		IGKJ2	IGKC	TRUE	TRUE	CQQYYSYPYTF	TGTCAGCAATATTATAGCTATCCGTACACGTTC	10658	11	clonotype3_consensus_1	ATCTGCCAGGCTATCT	54	clonotype3	54	0.0175097	804
	clonotype3	CTGCGGAAGCCACTAT.1	TRUE	CTGCGGAAGCCACTAT-1_contig_1	TRUE	511	IGK	IGKV8-30		IGKJ2	IGKC	TRUE	TRUE	CQQYYSYPYTF	TGTCAGCAATATTATAGCTATCCGTACACGTTC	20202	25	clonotype3_consensus_1	CTGCGGAAGCCACTAT	54	clonotype3	54	0.0175097	804
	clonotype3	ACACCCTAGCAGGTCA.1	TRUE	ACACCCTAGCAGGTCA-1_contig_1	TRUE	508	IGK	IGKV8-30		IGKJ2	IGKC	TRUE	TRUE	CQQYYSYPYTF	TGTCAGCAATATTATAGCTATCCGTACACGTTC	6040	8	clonotype3_consensus_1	ACACCCTAGCAGGTCA	54	clonotype3	54	0.0175097	804
	clonotype3	TTTGCGCAGACAAAGG.1	TRUE	TTTGCGCAGACAAAGG-1_contig_1	TRUE	546	IGK	IGKV8-30		IGKJ2	IGKC	TRUE	TRUE	CQQYYSYPYTF	TGTCAGCAATATTATAGCTATCCGTACACGTTC	20876	24	clonotype3_consensus_1	TTTGCGCAGACAAAGG	54	clonotype3	54	0.0175097	804
	clonotype3	ACTGATGCATAAGACA.1	TRUE	ACTGATGCATAAGACA-1_contig_1	TRUE	511	IGK	IGKV8-30		IGKJ2	IGKC	TRUE	TRUE	CQQYYSYPYTF	TGTCAGCAATATTATAGCTATCCGTACACGTTC	9936	11	clonotype3_consensus_1	ACTGATGCATAAGACA	54	clonotype3	54	0.0175097	804
	clonotype3	CACAGTAAGCCTATGT.1	TRUE	CACAGTAAGCCTATGT-1_contig_1	TRUE	504	IGK	IGKV8-30		IGKJ2	IGKC	TRUE	TRUE	CQQYYSYPYTF	TGTCAGCAATATTATAGCTATCCGTACACGTTC	13440	17	clonotype3_consensus_1	CACAGTAAGCCTATGT	54	clonotype3	54	0.0175097	804
	clonotype3	ATGAGGGCAGCTGTGC.1	TRUE	ATGAGGGCAGCTGTGC-1_contig_1	TRUE	507	IGK	IGKV8-30		IGKJ2	IGKC	TRUE	TRUE	CQQYYSYPYTF	TGTCAGCAATATTATAGCTATCCGTACACGTTC	62064	64	clonotype3_consensus_1	ATGAGGGCAGCTGTGC	54	clonotype3	54	0.0175097	804
	clonotype3	TCTCATAAGAAGGTGA.1	TRUE	TCTCATAAGAAGGTGA-1_contig_1	TRUE	511	IGK	IGKV8-30		IGKJ2	IGKC	TRUE	TRUE	CQQYYSYPYTF	TGTCAGCAATATTATAGCTATCCGTACACGTTC	20212	20	clonotype3_consensus_1	TCTCATAAGAAGGTGA	54	clonotype3	54	0.0175097	804
	clonotype3	GGTATTGCATCGGACC.1	TRUE	GGTATTGCATCGGACC-1_contig_1	TRUE	511	IGK	IGKV8-30		IGKJ2	IGKC	TRUE	TRUE	CQQYYSYPYTF	TGTCAGCAATATTATAGCTATCCGTACACGTTC	42626	46	clonotype3_consensus_1	GGTATTGCATCGGACC	54	clonotype3	54	0.0175097	804
	clonotype3	TTTGTCACACCATGTA.1	TRUE	TTTGTCACACCATGTA-1_contig_1	TRUE	508	IGK	IGKV8-30		IGKJ2	IGKC	TRUE	TRUE	CQQYYSYPYTF	TGTCAGCAATATTATAGCTATCCGTACACGTTC	8450	7	clonotype3_consensus_1	TTTGTCACACCATGTA	54	clonotype3	54	0.0175097	804
	clonotype3	CCGGGATGTCGGGTCT.1	TRUE	CCGGGATGTCGGGTCT-1_contig_1	TRUE	524	IGK	IGKV8-30		IGKJ2	IGKC	TRUE	TRUE	CQQYYSYPYTF	TGTCAGCAATATTATAGCTATCCGTACACGTTC	17602	20	clonotype3_consensus_1	CCGGGATGTCGGGTCT	54	clonotype3	54	0.0175097	804
	clonotype3	TTAGTTCAGGCTAGCA.1	TRUE	TTAGTTCAGGCTAGCA-1_contig_1	TRUE	510	IGK	IGKV8-30		IGKJ2	IGKC	TRUE	TRUE	CQQYYSYPYTF	TGTCAGCAATATTATAGCTATCCGTACACGTTC	12654	16	clonotype3_consensus_1	TTAGTTCAGGCTAGCA	54	clonotype3	54	0.0175097	804
	clonotype3	TGACAACCAGTCAGCC.1	TRUE	TGACAACCAGTCAGCC-1_contig_1	TRUE	510	IGK	IGKV8-30		IGKJ2	IGKC	TRUE	TRUE	CQQYYSYPYTF	TGTCAGCAATATTATAGCTATCCGTACACGTTC	30656	32	clonotype3_consensus_1	TGACAACCAGTCAGCC	54	clonotype3	54	0.0175097	804
	clonotype3	CCACTACGTCCTCTTG.1	TRUE	CCACTACGTCCTCTTG-1_contig_1	TRUE	511	IGK	IGKV8-30		IGKJ2	IGKC	TRUE	TRUE	CQQYYSYPYTF	TGTCAGCAATATTATAGCTATCCGTACACGTTC	10166	11	clonotype3_consensus_1	CCACTACGTCCTCTTG	54	clonotype3	54	0.0175097	804
	clonotype3	AGAATAGTCTTGTCAT.1	TRUE	AGAATAGTCTTGTCAT-1_contig_1	TRUE	507	IGK	IGKV8-30		IGKJ2	IGKC	TRUE	TRUE	CQQYYSYPYTF	TGTCAGCAATATTATAGCTATCCGTACACGTTC	10796	12	clonotype3_consensus_1	AGAATAGTCTTGTCAT	54	clonotype3	54	0.0175097	804
	clonotype3	CTAGAGTGTGCGATAG.1	TRUE	CTAGAGTGTGCGATAG-1_contig_1	TRUE	510	IGK	IGKV8-30		IGKJ2	IGKC	TRUE	TRUE	CQQYYSYPYTF	TGTCAGCAATATTATAGCTATCCGTACACGTTC	10226	12	clonotype3_consensus_1	CTAGAGTGTGCGATAG	54	clonotype3	54	0.0175097	804
	clonotype3	CCCAGTTCAGTCGATT.1	TRUE	CCCAGTTCAGTCGATT-1_contig_1	TRUE	511	IGK	IGKV8-30		IGKJ2	IGKC	TRUE	TRUE	CQQYYSYPYTF	TGTCAGCAATATTATAGCTATCCGTACACGTTC	4918	6	clonotype3_consensus_1	CCCAGTTCAGTCGATT	54	clonotype3	54	0.0175097	804
	clonotype3	CCTAGCTGTGGCCCTA.1	TRUE	CCTAGCTGTGGCCCTA-1_contig_1	TRUE	510	IGK	IGKV8-30		IGKJ2	IGKC	TRUE	TRUE	CQQYYSYPYTF	TGTCAGCAATATTATAGCTATCCGTACACGTTC	6080	6	clonotype3_consensus_1	CCTAGCTGTGGCCCTA	54	clonotype3	54	0.0175097	804
	clonotype3	TGCGCAGGTTCAGACT.1	TRUE	TGCGCAGGTTCAGACT-1_contig_1	TRUE	507	IGK	IGKV8-30		IGKJ2	IGKC	TRUE	TRUE	CQQYYSYPYTF	TGTCAGCAATATTATAGCTATCCGTACACGTTC	5170	7	clonotype3_consensus_1	TGCGCAGGTTCAGACT	54	clonotype3	54	0.0175097	804
	clonotype3	CTGCTGTAGTATGACA.1	TRUE	CTGCTGTAGTATGACA-1_contig_1	TRUE	507	IGK	IGKV8-30		IGKJ2	IGKC	TRUE	TRUE	CQQYYSYPYTF	TGTCAGCAATATTATAGCTATCCGTACACGTTC	5424	7	clonotype3_consensus_1	CTGCTGTAGTATGACA	54	clonotype3	54	0.0175097	804
	clonotype3	GTCAAGTTCTGGCGTG.1	TRUE	GTCAAGTTCTGGCGTG-1_contig_1	TRUE	538	IGK	IGKV8-30		IGKJ2	IGKC	TRUE	TRUE	CQQYYSYPYTF	TGTCAGCAATATTATAGCTATCCGTACACGTTC	12132	15	clonotype3_consensus_1	GTCAAGTTCTGGCGTG	54	clonotype3	54	0.0175097	804
	clonotype3	TTTCCTCGTTAGGGTG.1	TRUE	TTTCCTCGTTAGGGTG-1_contig_1	TRUE	508	IGK	IGKV8-30		IGKJ2	IGKC	TRUE	TRUE	CQQYYSYPYTF	TGTCAGCAATATTATAGCTATCCGTACACGTTC	18016	19	clonotype3_consensus_1	TTTCCTCGTTAGGGTG	54	clonotype3	54	0.0175097	804
	clonotype3	GGCTCGAAGAGACTAT.1	TRUE	GGCTCGAAGAGACTAT-1_contig_1	TRUE	514	IGK	IGKV8-30		IGKJ2	IGKC	TRUE	TRUE	CQQYYSYPYTF	TGTCAGCAATATTATAGCTATCCGTACACGTTC	22852	24	clonotype3_consensus_1	GGCTCGAAGAGACTAT	54	clonotype3	54	0.0175097	804
	clonotype3	CACATAGGTGCCTTGG.1	TRUE	CACATAGGTGCCTTGG-1_contig_1	TRUE	514	IGK	IGKV8-30		IGKJ2	IGKC	TRUE	TRUE	CQQYYSYPYTF	TGTCAGCAATATTATAGCTATCCGTACACGTTC	14354	15	clonotype3_consensus_1	CACATAGGTGCCTTGG	54	clonotype3	54	0.0175097	804
	clonotype3	CAGCTGGGTAAGGGAA.1	TRUE	CAGCTGGGTAAGGGAA-1_contig_1	TRUE	504	IGK	IGKV8-30		IGKJ2	IGKC	TRUE	TRUE	CQQYYSYPYTF	TGTCAGCAATATTATAGCTATCCGTACACGTTC	14982	15	clonotype3_consensus_1	CAGCTGGGTAAGGGAA	54	clonotype3	54	0.0175097	804
	clonotype3	GAACCTAAGGTGACCA.1	TRUE	GAACCTAAGGTGACCA-1_contig_1	TRUE	507	IGK	IGKV8-30		IGKJ2	IGKC	TRUE	TRUE	CQQYYSYPYTF	TGTCAGCAATATTATAGCTATCCGTACACGTTC	15348	19	clonotype3_consensus_1	GAACCTAAGGTGACCA	54	clonotype3	54	0.0175097	804
	clonotype3	CGAACATGTCATATGC.1	TRUE	CGAACATGTCATATGC-1_contig_1	TRUE	504	IGK	IGKV8-30		IGKJ2	IGKC	TRUE	TRUE	CQQYYSYPYTF	TGTCAGCAATATTATAGCTATCCGTACACGTTC	4266	6	clonotype3_consensus_1	CGAACATGTCATATGC	54	clonotype3	54	0.0175097	804
	clonotype3	CTTAACTTCCAAACTG.1	TRUE	CTTAACTTCCAAACTG-1_contig_1	TRUE	507	IGK	IGKV8-30		IGKJ2	IGKC	TRUE	TRUE	CQQYYSYPYTF	TGTCAGCAATATTATAGCTATCCGTACACGTTC	28810	27	clonotype3_consensus_1	CTTAACTTCCAAACTG	54	clonotype3	54	0.0175097	804
	clonotype3	ACTGAGTAGCCCAGCT.1	TRUE	ACTGAGTAGCCCAGCT-1_contig_1	TRUE	543	IGK	IGKV8-30		IGKJ2	IGKC	TRUE	TRUE	CQQYYSYPYTF	TGTCAGCAATATTATAGCTATCCGTACACGTTC	11372	13	clonotype3_consensus_1	ACTGAGTAGCCCAGCT	54	clonotype3	54	0.0175097	804
	clonotype3	ACGAGGACAATGTTGC.1	TRUE	ACGAGGACAATGTTGC-1_contig_1	TRUE	527	IGK	IGKV8-30		IGKJ2	IGKC	TRUE	TRUE	CQQYYSYPYTF	TGTCAGCAATATTATAGCTATCCGTACACGTTC	15790	21	clonotype3_consensus_1	ACGAGGACAATGTTGC	54	clonotype3	54	0.0175097	804
	clonotype3	CTGATCCTCTGTCTCG.1	TRUE	CTGATCCTCTGTCTCG-1_contig_1	TRUE	508	IGK	IGKV8-30		IGKJ2	IGKC	TRUE	TRUE	CQQYYSYPYTF	TGTCAGCAATATTATAGCTATCCGTACACGTTC	18240	19	clonotype3_consensus_1	CTGATCCTCTGTCTCG	54	clonotype3	54	0.0175097	804
	clonotype3	CTAGAGTAGAGAACAG.1	TRUE	CTAGAGTAGAGAACAG-1_contig_1	TRUE	507	IGK	IGKV8-30		IGKJ2	IGKC	TRUE	TRUE	CQQYYSYPYTF	TGTCAGCAATATTATAGCTATCCGTACACGTTC	5488	6	clonotype3_consensus_1	CTAGAGTAGAGAACAG	54	clonotype3	54	0.0175097	804
	clonotype3	TCGTAGAGTCAGCTAT.1	TRUE	TCGTAGAGTCAGCTAT-1_contig_1	TRUE	508	IGK	IGKV8-30		IGKJ2	IGKC	TRUE	TRUE	CQQYYSYPYTF	TGTCAGCAATATTATAGCTATCCGTACACGTTC	20554	23	clonotype3_consensus_1	TCGTAGAGTCAGCTAT	54	clonotype3	54	0.0175097	804
	clonotype3	CCGTACTTCGGTGTCG.1	TRUE	CCGTACTTCGGTGTCG-1_contig_1	TRUE	511	IGK	IGKV8-30		IGKJ2	IGKC	TRUE	TRUE	CQQYYSYPYTF	TGTCAGCAATATTATAGCTATCCGTACACGTTC	25322	30	clonotype3_consensus_1	CCGTACTTCGGTGTCG	54	clonotype3	54	0.0175097	804
	clonotype3	CCTTCCCGTTTAGGAA.1	TRUE	CCTTCCCGTTTAGGAA-1_contig_1	TRUE	507	IGK	IGKV8-30		IGKJ2	IGKC	TRUE	TRUE	CQQYYSYPYTF	TGTCAGCAATATTATAGCTATCCGTACACGTTC	6682	8	clonotype3_consensus_1	CCTTCCCGTTTAGGAA	54	clonotype3	54	0.0175097	804
	clonotype3	CTTGGCTAGACGACGT.1	TRUE	CTTGGCTAGACGACGT-1_contig_1	TRUE	507	IGK	IGKV8-30		IGKJ2	IGKC	TRUE	TRUE	CQQYYSYPYTF	TGTCAGCAATATTATAGCTATCCGTACACGTTC	9754	11	clonotype3_consensus_1	CTTGGCTAGACGACGT	54	clonotype3	54	0.0175097	804
	clonotype3	GCATACAAGAGGTTAT.1	TRUE	GCATACAAGAGGTTAT-1_contig_1	TRUE	547	IGK	IGKV8-30		IGKJ2	IGKC	TRUE	TRUE	CQQYYSYPYTF	TGTCAGCAATATTATAGCTATCCGTACACGTTC	39542	37	clonotype3_consensus_1	GCATACAAGAGGTTAT	54	clonotype3	54	0.0175097	804
	clonotype3	GATGCTATCGCCGTGA.1	TRUE	GATGCTATCGCCGTGA-1_contig_1	TRUE	508	IGK	IGKV8-30		IGKJ2	IGKC	TRUE	TRUE	CQQYYSYPYTF	TGTCAGCAATATTATAGCTATCCGTACACGTTC	20130	19	clonotype3_consensus_1	GATGCTATCGCCGTGA	54	clonotype3	54	0.0175097	804
	clonotype3	AGGTCATAGTACGCGA.1	TRUE	AGGTCATAGTACGCGA-1_contig_1	TRUE	511	IGK	IGKV8-30		IGKJ2	IGKC	TRUE	TRUE	CQQYYSYPYTF	TGTCAGCAATATTATAGCTATCCGTACACGTTC	8816	11	clonotype3_consensus_1	AGGTCATAGTACGCGA	54	clonotype3	54	0.0175097	804
	clonotype3	CACAGGCCAATGCCAT.1	TRUE	CACAGGCCAATGCCAT-1_contig_1	TRUE	511	IGK	IGKV8-30		IGKJ2	IGKC	TRUE	TRUE	CQQYYSYPYTF	TGTCAGCAATATTATAGCTATCCGTACACGTTC	32400	30	clonotype3_consensus_1	CACAGGCCAATGCCAT	54	clonotype3	54	0.0175097	804
	clonotype3	GTATCTTAGTTCCACA.1	TRUE	GTATCTTAGTTCCACA-1_contig_1	TRUE	532	IGK	IGKV8-30		IGKJ2	IGKC	TRUE	TRUE	CQQYYSYPYTF	TGTCAGCAATATTATAGCTATCCGTACACGTTC	9830	12	clonotype3_consensus_1	GTATCTTAGTTCCACA	54	clonotype3	54	0.0175097	804
	clonotype3	TCGGGACCATAGTAAG.1	TRUE	TCGGGACCATAGTAAG-1_contig_1	TRUE	507	IGK	IGKV8-30		IGKJ2	IGKC	TRUE	TRUE	CQQYYSYPYTF	TGTCAGCAATATTATAGCTATCCGTACACGTTC	27178	30	clonotype3_consensus_1	TCGGGACCATAGTAAG	54	clonotype3	54	0.0175097	804
	clonotype3	TACGGATGTGTGGCTC.1	TRUE	TACGGATGTGTGGCTC-1_contig_1	TRUE	508	IGK	IGKV8-30		IGKJ2	IGKC	TRUE	TRUE	CQQYYSYPYTF	TGTCAGCAATATTATAGCTATCCGTACACGTTC	27354	26	clonotype3_consensus_1	TACGGATGTGTGGCTC	54	clonotype3	54	0.0175097	804
	clonotype3	TAAGAGAGTTCCACAA.1	TRUE	TAAGAGAGTTCCACAA-1_contig_1	TRUE	514	IGK	IGKV8-30		IGKJ2	IGKC	TRUE	TRUE	CQQYYSYPYTF	TGTCAGCAATATTATAGCTATCCGTACACGTTC	8042	11	clonotype3_consensus_1	TAAGAGAGTTCCACAA	54	clonotype3	54	0.0175097	804
	clonotype3	CTCCTAGGTTTAGGAA.1	TRUE	CTCCTAGGTTTAGGAA-1_contig_1	TRUE	507	IGK	IGKV8-30		IGKJ2	IGKC	TRUE	TRUE	CQQYYSYPYTF	TGTCAGCAATATTATAGCTATCCGTACACGTTC	5000	6	clonotype3_consensus_1	CTCCTAGGTTTAGGAA	54	clonotype3	54	0.0175097	804
	clonotype3	TCGTAGAGTGCGAAAC.1	TRUE	TCGTAGAGTGCGAAAC-1_contig_1	TRUE	508	IGK	IGKV8-30		IGKJ2	IGKC	TRUE	TRUE	CQQYYSYPYTF	TGTCAGCAATATTATAGCTATCCGTACACGTTC	17498	28	clonotype3_consensus_1	TCGTAGAGTGCGAAAC	54	clonotype3	54	0.0175097	804
	clonotype3	TGCGTGGAGTGATCGG.1	TRUE	TGCGTGGAGTGATCGG-1_contig_1	TRUE	502	IGK	IGKV8-30		IGKJ2	IGKC	TRUE	TRUE	CQQYYSYPYTF	TGTCAGCAATATTATAGCTATCCGTACACGTTC	15442	21	clonotype3_consensus_1	TGCGTGGAGTGATCGG	54	clonotype3	54	0.0175097	804
	clonotype3	TGTGGTAGTCGAGTTT.1	TRUE	TGTGGTAGTCGAGTTT-1_contig_1	TRUE	514	IGK	IGKV8-30		IGKJ2	IGKC	TRUE	TRUE	CQQYYSYPYTF	TGTCAGCAATATTATAGCTATCCGTACACGTTC	67188	112	clonotype3_consensus_1	TGTGGTAGTCGAGTTT	54	clonotype3	54	0.0175097	804
	clonotype3	ACGGCCACACGGATAG.1	TRUE	ACGGCCACACGGATAG-1_contig_1	TRUE	504	IGK	IGKV8-30		IGKJ2	IGKC	TRUE	TRUE	CQQYYSYPYTF	TGTCAGCAATATTATAGCTATCCGTACACGTTC	10102	11	clonotype3_consensus_1	ACGGCCACACGGATAG	54	clonotype3	54	0.0175097	804
	clonotype30	CTCTACGAGGCGCTCT.1	TRUE	CTCTACGAGGCGCTCT-1_contig_1	TRUE	522	IGK	IGKV1-117		IGKJ2	IGKC	TRUE	TRUE	CFQGSHVPYTF	TGCTTTCAAGGTTCACATGTTCCGTACACGTTC	30900	33	clonotype30_consensus_1	CTCTACGAGGCGCTCT	12	clonotype30	12	0.00389105	804
	clonotype30	TGTGTTTTCCTTGGTC.1	TRUE	TGTGTTTTCCTTGGTC-1_contig_1	TRUE	522	IGK	IGKV1-117		IGKJ2	IGKC	TRUE	TRUE	CFQGSHVPYTF	TGCTTTCAAGGTTCACATGTTCCGTACACGTTC	46070	55	clonotype30_consensus_1	TGTGTTTTCCTTGGTC	12	clonotype30	12	0.00389105	804
	clonotype30	GCACTCTGTCTCCATC.1	TRUE	GCACTCTGTCTCCATC-1_contig_1	TRUE	522	IGK	IGKV1-117		IGKJ2	IGKC	TRUE	TRUE	CFQGSHVPYTF	TGCTTTCAAGGTTCACATGTTCCGTACACGTTC	33238	36	clonotype30_consensus_1	GCACTCTGTCTCCATC	12	clonotype30	12	0.00389105	804
	clonotype30	AGGTCATAGAAACCGC.1	TRUE	AGGTCATAGAAACCGC-1_contig_1	TRUE	522	IGK	IGKV1-117		IGKJ2	IGKC	TRUE	TRUE	CFQGSHVPYTF	TGCTTTCAAGGTTCACATGTTCCGTACACGTTC	51646	56	clonotype30_consensus_1	AGGTCATAGAAACCGC	12	clonotype30	12	0.00389105	804
	clonotype30	CTCGGGATCCGATATG.1	TRUE	CTCGGGATCCGATATG-1_contig_1	TRUE	522	IGK	IGKV1-117		IGKJ2	IGKC	TRUE	TRUE	CFQGSHVPYTF	TGCTTTCAAGGTTCACATGTTCCGTACACGTTC	23982	25	clonotype30_consensus_1	CTCGGGATCCGATATG	12	clonotype30	12	0.00389105	804
	clonotype30	GAGTCCGAGGGAACGG.1	TRUE	GAGTCCGAGGGAACGG-1_contig_1	TRUE	522	IGK	IGKV1-117		IGKJ2	IGKC	TRUE	TRUE	CFQGSHVPYTF	TGCTTTCAAGGTTCACATGTTCCGTACACGTTC	22774	22	clonotype30_consensus_1	GAGTCCGAGGGAACGG	12	clonotype30	12	0.00389105	804
	clonotype30	CTACGTCTCGTAGGAG.1	TRUE	CTACGTCTCGTAGGAG-1_contig_1	TRUE	522	IGK	IGKV1-117		IGKJ2	IGKC	TRUE	TRUE	CFQGSHVPYTF	TGCTTTCAAGGTTCACATGTTCCGTACACGTTC	29404	33	clonotype30_consensus_1	CTACGTCTCGTAGGAG	12	clonotype30	12	0.00389105	804
	clonotype30	AGCGGTCCAAGGCTCC.1	TRUE	AGCGGTCCAAGGCTCC-1_contig_1	TRUE	522	IGK	IGKV1-117		IGKJ2	IGKC	TRUE	TRUE	CFQGSHVPYTF	TGCTTTCAAGGTTCACATGTTCCGTACACGTTC	69012	74	clonotype30_consensus_1	AGCGGTCCAAGGCTCC	12	clonotype30	12	0.00389105	804
	clonotype30	GATCGTACACCTATCC.1	TRUE	GATCGTACACCTATCC-1_contig_1	TRUE	522	IGK	IGKV1-117		IGKJ2	IGKC	TRUE	TRUE	CFQGSHVPYTF	TGCTTTCAAGGTTCACATGTTCCGTACACGTTC	74392	149	clonotype30_consensus_1	GATCGTACACCTATCC	12	clonotype30	12	0.00389105	804
	clonotype30	ATCATCTCATATACGC.1	TRUE	ATCATCTCATATACGC-1_contig_1	TRUE	522	IGK	IGKV1-117		IGKJ2	IGKC	TRUE	TRUE	CFQGSHVPYTF	TGCTTTCAAGGTTCACATGTTCCGTACACGTTC	62776	70	clonotype30_consensus_1	ATCATCTCATATACGC	12	clonotype30	12	0.00389105	804
	clonotype30	CCCAGTTTCCAAACTG.1	TRUE	CCCAGTTTCCAAACTG-1_contig_1	TRUE	522	IGK	IGKV1-117		IGKJ2	IGKC	TRUE	TRUE	CFQGSHVPYTF	TGCTTTCAAGGTTCACATGTTCCGTACACGTTC	10732	11	clonotype30_consensus_1	CCCAGTTTCCAAACTG	12	clonotype30	12	0.00389105	804
	clonotype30	AGGGTGAGTCATATCG.1	TRUE	AGGGTGAGTCATATCG-1_contig_1	TRUE	522	IGK	IGKV1-117		IGKJ2	IGKC	TRUE	TRUE	CFQGSHVPYTF	TGCTTTCAAGGTTCACATGTTCCGTACACGTTC	30408	30	clonotype30_consensus_1	AGGGTGAGTCATATCG	12	clonotype30	12	0.00389105	804
	clonotype300	GACGTGCAGATATACG.1	TRUE	GACGTGCAGATATACG-1_contig_1	TRUE	525	IGK	IGKV4-57		IGKJ5	IGKC	TRUE	TRUE	CQQRSSYPLTF	TGCCAGCAAAGGAGTAGTTACCCACTCACGTTC	2688	4	clonotype300_consensus_1	GACGTGCAGATATACG	1	clonotype300	1	0.000324254	804
	clonotype301	TACGGGCTCCTTTCGG.1	TRUE	TACGGGCTCCTTTCGG-1_contig_1	TRUE	527	IGK	IGKV4-57		IGKJ5	IGKC	TRUE	TRUE	CQQRSSYPLTF	TGCCAGCAAAGGAGTAGTTACCCACTCACGTTC	10752	10	clonotype301_consensus_1	TACGGGCTCCTTTCGG	1	clonotype301	1	0.000324254	804
	clonotype302	GATGCTATCTTAGCCC.1	TRUE	GATGCTATCTTAGCCC-1_contig_1	TRUE	544	IGK	IGKV4-57		IGKJ4	IGKC	TRUE	TRUE	CQQRSSYPFTF	TGCCAGCAAAGGAGTAGTTACCCATTCACGTTC	6258	8	clonotype302_consensus_1	GATGCTATCTTAGCCC	1	clonotype302	1	0.000324254	804
	clonotype303	GCGGGTTAGGGAAACA.1	TRUE	GCGGGTTAGGGAAACA-1_contig_1	TRUE	523	IGK	IGKV4-57		IGKJ5	IGKC	TRUE	TRUE	CQQRSSYPLTF	TGCCAGCAAAGGAGTAGTTACCCGCTCACGTTC	8852	13	clonotype303_consensus_1	GCGGGTTAGGGAAACA	1	clonotype303	1	0.000324254	804
	clonotype304	ACTTTCAAGAAACCTA.1	TRUE	ACTTTCAAGAAACCTA-1_contig_1	TRUE	497	IGK	IGKV9-124		IGKJ1	IGKC	TRUE	TRUE	CLQYASYRTF	TGTCTACAATATGCTAGTTATCGGACGTTC	9098	12	clonotype304_consensus_1	ACTTTCAAGAAACCTA	1	clonotype304	1	0.000324254	804
	clonotype305	AGATCTGCAGCTTCGG.1	TRUE	AGATCTGCAGCTTCGG-1_contig_1	TRUE	492	IGK	IGKV4-59		IGKJ4	IGKC	TRUE	TRUE	CQQWSSNPPTF	TGCCAGCAGTGGAGTAGTAACCCACCCACGTTC	11862	16	clonotype305_consensus_1	AGATCTGCAGCTTCGG	1	clonotype305	1	0.000324254	804
	clonotype306	TCGGGACAGTGCTGCC.1	TRUE	TCGGGACAGTGCTGCC-1_contig_1	TRUE	526	IGK	IGKV4-59		IGKJ1	IGKC	TRUE	TRUE	CQQWSSNPLTF	TGCCAGCAGTGGAGTAGTAACCCACTGACGTTC	16030	17	clonotype306_consensus_1	TCGGGACAGTGCTGCC	1	clonotype306	1	0.000324254	804
	clonotype307	AACTCCCTCGGAGGTA.1	TRUE	AACTCCCTCGGAGGTA-1_contig_1	TRUE	492	IGK	IGKV4-59		IGKJ1	IGKC	TRUE	TRUE	CQQWSSNPWTF	TGCCAGCAGTGGAGTAGTAACCCGTGGACGTTC	3852	6	clonotype307_consensus_1	AACTCCCTCGGAGGTA	1	clonotype307	1	0.000324254	804
	clonotype308	TTCTACATCTCAAACG.1	TRUE	TTCTACATCTCAAACG-1_contig_1	TRUE	526	IGK	IGKV4-63		IGKJ5	IGKC	TRUE	TRUE	CFQGSGYPLTF	TGTTTTCAGGGGAGTGGGTACCCACTCACGTTC	5994	6	clonotype308_consensus_1	TTCTACATCTCAAACG	1	clonotype308	1	0.000324254	804
	clonotype309	ACTATCTAGAGACTTA.1	TRUE	ACTATCTAGAGACTTA-1_contig_1	TRUE	504	IGK	IGKV4-63		IGKJ4	IGKC	TRUE	TRUE	CFQGSGYPFTF	TGTTTTCAGGGGAGTGGGTACCCATTCACGTTC	3554	4	clonotype309_consensus_1	ACTATCTAGAGACTTA	1	clonotype309	1	0.000324254	804
	clonotype31	TAGCCGGGTAGGCTGA.1	TRUE	TAGCCGGGTAGGCTGA-1_contig_1	TRUE	508	IGK	IGKV3-7		IGKJ1	IGKC	TRUE	TRUE	CQHSWEIPPTF	TGTCAGCACAGTTGGGAGATTCCTCCGACGTTC	26142	27	clonotype31_consensus_1	TAGCCGGGTAGGCTGA	12	clonotype31	12	0.00389105	804
	clonotype31	GTAACTGGTACATCCA.1	TRUE	GTAACTGGTACATCCA-1_contig_1	TRUE	524	IGK	IGKV3-7		IGKJ1	IGKC	TRUE	TRUE	CQHSWEIPPTF	TGTCAGCACAGTTGGGAGATTCCTCCGACGTTC	20480	21	clonotype31_consensus_1	GTAACTGGTACATCCA	12	clonotype31	12	0.00389105	804
	clonotype31	ACACTGAGTCGCGAAA.1	TRUE	ACACTGAGTCGCGAAA-1_contig_1	TRUE	508	IGK	IGKV3-7		IGKJ1	IGKC	TRUE	TRUE	CQHSWEIPPTF	TGTCAGCACAGTTGGGAGATTCCTCCGACGTTC	26532	43	clonotype31_consensus_1	ACACTGAGTCGCGAAA	12	clonotype31	12	0.00389105	804
	clonotype31	TCAGGTAGTTGACGTT.1	TRUE	TCAGGTAGTTGACGTT-1_contig_1	TRUE	540	IGK	IGKV3-7		IGKJ1	IGKC	TRUE	TRUE	CQHSWEIPPTF	TGTCAGCACAGTTGGGAGATTCCTCCGACGTTC	60436	61	clonotype31_consensus_1	TCAGGTAGTTGACGTT	12	clonotype31	12	0.00389105	804
	clonotype31	TTCTCCTAGCGTGAAC.1	TRUE	TTCTCCTAGCGTGAAC-1_contig_1	TRUE	541	IGK	IGKV3-7		IGKJ1	IGKC	TRUE	TRUE	CQHSWEIPPTF	TGTCAGCACAGTTGGGAGATTCCTCCGACGTTC	73542	101	clonotype31_consensus_1	TTCTCCTAGCGTGAAC	12	clonotype31	12	0.00389105	804
	clonotype31	TGAAAGAAGCTGTTCA.1	TRUE	TGAAAGAAGCTGTTCA-1_contig_1	TRUE	508	IGK	IGKV3-7		IGKJ1	IGKC	TRUE	TRUE	CQHSWEIPPTF	TGTCAGCACAGTTGGGAGATTCCTCCGACGTTC	8728	9	clonotype31_consensus_1	TGAAAGAAGCTGTTCA	12	clonotype31	12	0.00389105	804
	clonotype31	GGTGAAGAGAGTTGGC.1	TRUE	GGTGAAGAGAGTTGGC-1_contig_1	TRUE	492	IGK	IGKV3-7		IGKJ1	IGKC	TRUE	TRUE	CQHSWEIPPTF	TGTCAGCACAGTTGGGAGATTCCTCCGACGTTC	8634	9	clonotype31_consensus_1	GGTGAAGAGAGTTGGC	12	clonotype31	12	0.00389105	804
	clonotype31	CACACTCAGTGTGGCA.1	TRUE	CACACTCAGTGTGGCA-1_contig_1	TRUE	556	IGK	IGKV3-7		IGKJ1	IGKC	TRUE	TRUE	CQHSWEIPPTF	TGTCAGCACAGTTGGGAGATTCCTCCGACGTTC	29252	27	clonotype31_consensus_1	CACACTCAGTGTGGCA	12	clonotype31	12	0.00389105	804
	clonotype31	TCACGAACACCAACCG.1	TRUE	TCACGAACACCAACCG-1_contig_1	TRUE	505	IGK	IGKV3-7		IGKJ1	IGKC	TRUE	TRUE	CQHSWEIPPTF	TGTCAGCACAGTTGGGAGATTCCTCCGACGTTC	7254	10	clonotype31_consensus_1	TCACGAACACCAACCG	12	clonotype31	12	0.00389105	804
	clonotype31	CTAATGGAGACAGACC.1	TRUE	CTAATGGAGACAGACC-1_contig_1	TRUE	507	IGK	IGKV3-7		IGKJ1	IGKC	TRUE	TRUE	CQHSWEIPPTF	TGTCAGCACAGTTGGGAGATTCCTCCGACGTTC	52348	52	clonotype31_consensus_1	CTAATGGAGACAGACC	12	clonotype31	12	0.00389105	804
	clonotype31	TCATTACAGGCTACGA.1	TRUE	TCATTACAGGCTACGA-1_contig_1	TRUE	505	IGK	IGKV3-7		IGKJ1	IGKC	TRUE	TRUE	CQHSWEIPPTF	TGTCAGCACAGTTGGGAGATTCCTCCGACGTTC	10930	11	clonotype31_consensus_1	TCATTACAGGCTACGA	12	clonotype31	12	0.00389105	804
	clonotype31	TTGGAACGTTCCATGA.1	TRUE	TTGGAACGTTCCATGA-1_contig_1	TRUE	523	IGK	IGKV3-7		IGKJ1	IGKC	TRUE	TRUE	CQHSWEIPPTF	TGTCAGCACAGTTGGGAGATTCCTCCGACGTTC	6682	6	clonotype31_consensus_1	TTGGAACGTTCCATGA	12	clonotype31	12	0.00389105	804
	clonotype310	CCCAATCCATACTCTT.1	TRUE	CCCAATCCATACTCTT-1_contig_1	TRUE	524	IGK	IGKV4-63		IGKJ4	IGKC	TRUE	TRUE	CFQGSGYPFTF	TGTTTTCAGGGGAGTGGGTACCCATTCACGTTC	3818	4	clonotype310_consensus_1	CCCAATCCATACTCTT	1	clonotype310	1	0.000324254	804
	clonotype311	AGAATAGAGGAATGGA.1	TRUE	AGAATAGAGGAATGGA-1_contig_1	TRUE	500	IGK	IGKV4-63		IGKJ2	IGKC	TRUE	TRUE	CFQGSGYPYTF	TGTTTTCAGGGGAGTGGGTACCCGTACACGTTC	21004	23	clonotype311_consensus_1	AGAATAGAGGAATGGA	1	clonotype311	1	0.000324254	804
	clonotype312	CCTTTCTGTTACGTCA.1	TRUE	CCTTTCTGTTACGTCA-1_contig_1	TRUE	498	IGK	IGKV4-71		IGKJ5	IGKC	TRUE	TRUE	CQQWSSNPLTF	TGCCAGCAGTGGAGTAGTAACCCACTCACGTTC	15250	17	clonotype312_consensus_1	CCTTTCTGTTACGTCA	1	clonotype312	1	0.000324254	804
	clonotype313	GCACATAAGACACTAA.1	TRUE	GCACATAAGACACTAA-1_contig_1	TRUE	523	IGK	IGKV4-55		IGKJ5	IGKC	TRUE	TRUE	CQQWSSYPPTF	TGCCAGCAGTGGAGTAGTTACCCACCCACGTTC	3730	4	clonotype313_consensus_1	GCACATAAGACACTAA	1	clonotype313	1	0.000324254	804
	clonotype314	GGCTGGTCATACTACG.1	TRUE	GGCTGGTCATACTACG-1_contig_1	TRUE	495	IGK	IGKV4-55		IGKJ5	IGKC	TRUE	TRUE	CQQWSSYPPTF	TGCCAGCAGTGGAGTAGTTACCCACCCACGTTC	14198	13	clonotype314_consensus_1	GGCTGGTCATACTACG	1	clonotype314	1	0.000324254	804
	clonotype315	TGGCCAGAGTCCGTAT.1	TRUE	TGGCCAGAGTCCGTAT-1_contig_1	TRUE	542	IGK	IGKV4-55		IGKJ4	IGKC	TRUE	TRUE	CQQWSSYPLTF	TGCCAGCAGTGGAGTAGTTACCCACTCACGTTC	10348	13	clonotype315_consensus_1	TGGCCAGAGTCCGTAT	1	clonotype315	1	0.000324254	804
	clonotype316	CGTCCATAGCGTAGTG.1	TRUE	CGTCCATAGCGTAGTG-1_contig_1	TRUE	490	IGK	IGKV4-55		IGKJ5	IGKC	TRUE	TRUE	CQQWSSYPLTF	TGCCAGCAGTGGAGTAGTTACCCACTCACGTTC	5610	5	clonotype316_consensus_2	CGTCCATAGCGTAGTG	2	clonotype316	2	0.000648508	804
	clonotype317	ATAAGAGTCCATTCTA.1	TRUE	ATAAGAGTCCATTCTA-1_contig_1	TRUE	531	IGK	IGKV4-55		IGKJ4	IGKC	TRUE	TRUE	CQQWSSYPFTF	TGCCAGCAGTGGAGTAGTTACCCATTCACGTTC	4726	5	clonotype317_consensus_1	ATAAGAGTCCATTCTA	1	clonotype317	1	0.000324254	804
	clonotype318	GGTGTTAAGGACGAAA.1	TRUE	GGTGTTAAGGACGAAA-1_contig_1	TRUE	518	IGK	IGKV4-72		IGKJ4	IGKC	TRUE	TRUE	CQQWSSNPFTF	TGCCAGCAGTGGAGTAGTAACCCATTCACGTTC	10686	12	clonotype318_consensus_1	GGTGTTAAGGACGAAA	1	clonotype318	1	0.000324254	804
	clonotype319	CCCAATCGTATAGGTA.1	TRUE	CCCAATCGTATAGGTA-1_contig_1	TRUE	526	IGK	IGKV4-68		IGKJ2	IGKC	TRUE	TRUE	CQQWSSNPPTF	TGCCAGCAGTGGAGTAGTAACCCACCCACGTTC	14112	12	clonotype319_consensus_1	CCCAATCGTATAGGTA	1	clonotype319	1	0.000324254	804
	clonotype32	GCTTGAACACGCATCG.1	TRUE	GCTTGAACACGCATCG-1_contig_1	TRUE	508	IGK	IGKV3-7		IGKJ5	IGKC	TRUE	TRUE	CQHSWEIPLTF	TGTCAGCACAGTTGGGAGATTCCTCTCACGTTC	29474	30	clonotype32_consensus_1	GCTTGAACACGCATCG	12	clonotype32	12	0.00389105	804
	clonotype32	CTGTGCTGTCCGAACC.1	TRUE	CTGTGCTGTCCGAACC-1_contig_1	TRUE	539	IGK	IGKV3-7		IGKJ5	IGKC	TRUE	TRUE	CQHSWEIPLTF	TGTCAGCACAGTTGGGAGATTCCTCTCACGTTC	10130	12	clonotype32_consensus_1	CTGTGCTGTCCGAACC	12	clonotype32	12	0.00389105	804
	clonotype32	CTCACACTCAGCGATT.1	TRUE	CTCACACTCAGCGATT-1_contig_1	TRUE	508	IGK	IGKV3-7		IGKJ5	IGKC	TRUE	TRUE	CQHSWEIPLTF	TGTCAGCACAGTTGGGAGATTCCTCTCACGTTC	23186	26	clonotype32_consensus_1	CTCACACTCAGCGATT	12	clonotype32	12	0.00389105	804
	clonotype32	ATTCTACAGGGATACC.1	TRUE	ATTCTACAGGGATACC-1_contig_1	TRUE	508	IGK	IGKV3-7		IGKJ5	IGKC	TRUE	TRUE	CQHSWEIPLTF	TGTCAGCACAGTTGGGAGATTCCTCTCACGTTC	6406	6	clonotype32_consensus_1	ATTCTACAGGGATACC	12	clonotype32	12	0.00389105	804
	clonotype32	ATCACGAGTAGCGATG.1	TRUE	ATCACGAGTAGCGATG-1_contig_1	TRUE	505	IGK	IGKV3-7		IGKJ5	IGKC	TRUE	TRUE	CQHSWEIPLTF	TGTCAGCACAGTTGGGAGATTCCTCTCACGTTC	22508	25	clonotype32_consensus_1	ATCACGAGTAGCGATG	12	clonotype32	12	0.00389105	804
	clonotype32	AGGTCATCAGCGAACA.1	TRUE	AGGTCATCAGCGAACA-1_contig_1	TRUE	505	IGK	IGKV3-7		IGKJ5	IGKC	TRUE	TRUE	CQHSWEIPLTF	TGTCAGCACAGTTGGGAGATTCCTCTCACGTTC	12110	13	clonotype32_consensus_1	AGGTCATCAGCGAACA	12	clonotype32	12	0.00389105	804
	clonotype32	GCTGGGTGTCATCCCT.1	TRUE	GCTGGGTGTCATCCCT-1_contig_1	TRUE	504	IGK	IGKV3-7		IGKJ5	IGKC	TRUE	TRUE	CQHSWEIPLTF	TGTCAGCACAGTTGGGAGATTCCTCTCACGTTC	23230	26	clonotype32_consensus_1	GCTGGGTGTCATCCCT	12	clonotype32	12	0.00389105	804
	clonotype32	CCACCTAGTGCGAAAC.1	TRUE	CCACCTAGTGCGAAAC-1_contig_1	TRUE	506	IGK	IGKV3-7		IGKJ5	IGKC	TRUE	TRUE	CQHSWEIPLTF	TGTCAGCACAGTTGGGAGATTCCTCTCACGTTC	6558	8	clonotype32_consensus_1	CCACCTAGTGCGAAAC	12	clonotype32	12	0.00389105	804
	clonotype32	CTACACCGTGGTCTCG.1	TRUE	CTACACCGTGGTCTCG-1_contig_1	TRUE	530	IGK	IGKV3-7		IGKJ5	IGKC	TRUE	TRUE	CQHSWEIPLTF	TGTCAGCACAGTTGGGAGATTCCTCTCACGTTC	7418	13	clonotype32_consensus_1	CTACACCGTGGTCTCG	12	clonotype32	12	0.00389105	804
	clonotype32	GAACGGACAGGGATTG.1	TRUE	GAACGGACAGGGATTG-1_contig_1	TRUE	526	IGK	IGKV3-7		IGKJ5	IGKC	TRUE	TRUE	CQHSWEIPLTF	TGTCAGCACAGTTGGGAGATTCCTCTCACGTTC	40638	43	clonotype32_consensus_1	GAACGGACAGGGATTG	12	clonotype32	12	0.00389105	804
	clonotype32	TGTATTCCACGGCCAT.1	TRUE	TGTATTCCACGGCCAT-1_contig_1	TRUE	504	IGK	IGKV3-7		IGKJ5	IGKC	TRUE	TRUE	CQHSWEIPLTF	TGTCAGCACAGTTGGGAGATTCCTCTCACGTTC	14542	15	clonotype32_consensus_1	TGTATTCCACGGCCAT	12	clonotype32	12	0.00389105	804
	clonotype32	CATGACAAGTCACGCC.1	TRUE	CATGACAAGTCACGCC-1_contig_1	TRUE	508	IGK	IGKV3-7		IGKJ5	IGKC	TRUE	TRUE	CQHSWEIPLTF	TGTCAGCACAGTTGGGAGATTCCTCTCACGTTC	31204	33	clonotype32_consensus_1	CATGACAAGTCACGCC	12	clonotype32	12	0.00389105	804
	clonotype320	AGAGCTTGTACGACCC.1	TRUE	AGAGCTTGTACGACCC-1_contig_1	TRUE	526	IGK	IGKV4-50		IGKJ5	IGKC	TRUE	TRUE	CQQFTSSPLTF	TGCCAGCAGTTTACTAGTTCCCCACTCACGTTC	4820	5	clonotype320_consensus_1	AGAGCTTGTACGACCC	1	clonotype320	1	0.000324254	804
	clonotype321	CGTGTCTAGATATGGT.1	TRUE	CGTGTCTAGATATGGT-1_contig_1	TRUE	534	IGK	IGKV4-50		IGKJ1	IGKC	TRUE	TRUE	CQQFTSSPWTF	TGCCAGCAGTTTACTAGTTCCCCATGGACGTTC	8844	13	clonotype321_consensus_1	CGTGTCTAGATATGGT	1	clonotype321	1	0.000324254	804
	clonotype322	AGTTGGTAGGAGCGAG.1	TRUE	AGTTGGTAGGAGCGAG-1_contig_1	TRUE	493	IGK	IGKV4-80		IGKJ1	IGKC	TRUE	TRUE	CHQWSSYPWTF	TGCCATCAGTGGAGTAGTTATCCATGGACGTTC	9322	11	clonotype322_consensus_1	AGTTGGTAGGAGCGAG	1	clonotype322	1	0.000324254	804
	clonotype323	CTCGTACCAAGAGTCG.1	TRUE	CTCGTACCAAGAGTCG-1_contig_1	TRUE	519	IGK	IGKV4-70		IGKJ4	IGKC	TRUE	TRUE	CHQRSSYPFTF	TGCCATCAGCGGAGTAGTTACCCATTCACGTTC	4422	5	clonotype323_consensus_1	CTCGTACCAAGAGTCG	1	clonotype323	1	0.000324254	804
	clonotype324	GGTATTGAGCGCCTTG.1	TRUE	GGTATTGAGCGCCTTG-1_contig_1	TRUE	503	IGK	IGKV4-90		IGKJ1	IGKC	TRUE	TRUE	CQQRSSYPWTF	TGTCAGCAAAGGAGTAGTTACCCGTGGACGTTC	8552	18	clonotype324_consensus_1	GGTATTGAGCGCCTTG	1	clonotype324	1	0.000324254	804
	clonotype325	TTTATGCTCTTAGAGC.1	TRUE	TTTATGCTCTTAGAGC-1_contig_1	TRUE	476	IGK	IGKV4-90		IGKJ1	IGKC	TRUE	TRUE	CQQRSSYPWTF	TGTCAGCAAAGGAGTAGTTACCCGTGGACGTTC	12370	15	clonotype325_consensus_1	TTTATGCTCTTAGAGC	1	clonotype325	1	0.000324254	804
	clonotype326	TCAGGATTCTCGTTTA.1	TRUE	TCAGGATTCTCGTTTA-1_contig_1	TRUE	550	IGL	IGLV2		IGLJ2	IGLC2	TRUE	TRUE	CALWYSTHFVF	TGTGCTCTATGGTACAGCACCCATTTCGTTTTC	3508	3	clonotype326_consensus_1	TCAGGATTCTCGTTTA	1	clonotype326	1	0.000324254	804
	clonotype327	TCAGATGTCCTCAACC.1	TRUE	TCAGATGTCCTCAACC-1_contig_1	TRUE	555	IGL	IGLV2		IGLJ3	IGLC3	TRUE	TRUE	CALWYSTHFIF	TGTGCTCTATGGTACAGCACCCATTTTATTTTC	6106	6	clonotype327_consensus_1	TCAGATGTCCTCAACC	1	clonotype327	1	0.000324254	804
	clonotype328	CAGCATATCGGAGCAA.1	TRUE	CAGCATATCGGAGCAA-1_contig_1	TRUE	556	IGL	IGLV2		IGLJ2	IGLC2	TRUE	TRUE	CALWYSTRYVF	TGTGCTCTATGGTACAGCACCCGTTATGTTTTC	11036	10	clonotype328_consensus_1	CAGCATATCGGAGCAA	1	clonotype328	1	0.000324254	804
	clonotype329	GAACCTAGTTACGCGC.1	TRUE	GAACCTAGTTACGCGC-1_contig_1	TRUE	549	IGL	IGLV1		IGLJ3	IGLC3	TRUE	TRUE	CALWYSNHFIF	TGTGCTCTATGGTACAGCAACCATTTTATTTTC	21714	19	clonotype329_consensus_1	GAACCTAGTTACGCGC	1	clonotype329	1	0.000324254	804
	clonotype33	CGATTGAGTCACTGGC.1	TRUE	CGATTGAGTCACTGGC-1_contig_1	TRUE	513	IGK	IGKV8-19		IGKJ5	IGKC	TRUE	TRUE	CQNDYSYPLTF	TGTCAGAATGATTATAGTTATCCGCTCACGTTC	8534	8	clonotype33_consensus_1	CGATTGAGTCACTGGC	12	clonotype33	12	0.00389105	804
	clonotype33	TGGTTCCCATCGATGT.1	TRUE	TGGTTCCCATCGATGT-1_contig_1	TRUE	575	IGK	IGKV8-19		IGKJ5	IGKC	TRUE	TRUE	CQNDYSYPLTF	TGTCAGAATGATTATAGTTATCCGCTCACGTTC	8852	9	clonotype33_consensus_1	TGGTTCCCATCGATGT	12	clonotype33	12	0.00389105	804
	clonotype33	TGGCCAGAGAGGGATA.1	TRUE	TGGCCAGAGAGGGATA-1_contig_1	TRUE	519	IGK	IGKV8-19		IGKJ5	IGKC	TRUE	TRUE	CQNDYSYPLTF	TGTCAGAATGATTATAGTTATCCGCTCACGTTC	8710	9	clonotype33_consensus_1	TGGCCAGAGAGGGATA	12	clonotype33	12	0.00389105	804
	clonotype33	GCTCCTACATAAAGGT.1	TRUE	GCTCCTACATAAAGGT-1_contig_1	TRUE	518	IGK	IGKV8-19		IGKJ5	IGKC	TRUE	TRUE	CQNDYSYPLTF	TGTCAGAATGATTATAGTTATCCGCTCACGTTC	17224	18	clonotype33_consensus_1	GCTCCTACATAAAGGT	12	clonotype33	12	0.00389105	804
	clonotype33	CCTTCGAGTCCATGAT.1	TRUE	CCTTCGAGTCCATGAT-1_contig_1	TRUE	536	IGK	IGKV8-19		IGKJ5	IGKC	TRUE	TRUE	CQNDYSYPLTF	TGTCAGAATGATTATAGTTATCCGCTCACGTTC	20160	20	clonotype33_consensus_1	CCTTCGAGTCCATGAT	12	clonotype33	12	0.00389105	804
	clonotype33	TGGTTAGGTCAGAATA.1	TRUE	TGGTTAGGTCAGAATA-1_contig_1	TRUE	513	IGK	IGKV8-19		IGKJ5	IGKC	TRUE	TRUE	CQNDYSYPLTF	TGTCAGAATGATTATAGTTATCCGCTCACGTTC	10896	10	clonotype33_consensus_1	TGGTTAGGTCAGAATA	12	clonotype33	12	0.00389105	804
	clonotype33	CGACTTCAGATGTGGC.1	TRUE	CGACTTCAGATGTGGC-1_contig_1	TRUE	512	IGK	IGKV8-19		IGKJ5	IGKC	TRUE	TRUE	CQNDYSYPLTF	TGTCAGAATGATTATAGTTATCCGCTCACGTTC	14840	17	clonotype33_consensus_1	CGACTTCAGATGTGGC	12	clonotype33	12	0.00389105	804
	clonotype33	ACTGATGTCCACTCCA.1	TRUE	ACTGATGTCCACTCCA-1_contig_1	TRUE	514	IGK	IGKV8-19		IGKJ5	IGKC	TRUE	TRUE	CQNDYSYPLTF	TGTCAGAATGATTATAGTTATCCGCTCACGTTC	10306	12	clonotype33_consensus_1	ACTGATGTCCACTCCA	12	clonotype33	12	0.00389105	804
	clonotype33	GCCAAATAGATGTCGG.1	TRUE	GCCAAATAGATGTCGG-1_contig_1	TRUE	513	IGK	IGKV8-19		IGKJ5	IGKC	TRUE	TRUE	CQNDYSYPLTF	TGTCAGAATGATTATAGTTATCCGCTCACGTTC	13456	14	clonotype33_consensus_1	GCCAAATAGATGTCGG	12	clonotype33	12	0.00389105	804
	clonotype33	TGGGCGTCATCGACGC.1	TRUE	TGGGCGTCATCGACGC-1_contig_1	TRUE	516	IGK	IGKV8-19		IGKJ5	IGKC	TRUE	TRUE	CQNDYSYPLTF	TGTCAGAATGATTATAGTTATCCGCTCACGTTC	68456	75	clonotype33_consensus_1	TGGGCGTCATCGACGC	12	clonotype33	12	0.00389105	804
	clonotype33	GACACGCAGAGGTACC.1	TRUE	GACACGCAGAGGTACC-1_contig_1	TRUE	518	IGK	IGKV8-19		IGKJ5	IGKC	TRUE	TRUE	CQNDYSYPLTF	TGTCAGAATGATTATAGTTATCCGCTCACGTTC	9562	10	clonotype33_consensus_1	GACACGCAGAGGTACC	12	clonotype33	12	0.00389105	804
	clonotype33	CTAGTGACAGGAACGT.1	TRUE	CTAGTGACAGGAACGT-1_contig_1	TRUE	513	IGK	IGKV8-19		IGKJ5	IGKC	TRUE	TRUE	CQNDYSYPLTF	TGTCAGAATGATTATAGTTATCCGCTCACGTTC	14038	15	clonotype33_consensus_1	CTAGTGACAGGAACGT	12	clonotype33	12	0.00389105	804
	clonotype330	GACTGCGTCTTCTGGC.1	TRUE	GACTGCGTCTTCTGGC-1_contig_1	TRUE	509	IGL	IGLV1		IGLJ1	IGLC1	TRUE	TRUE	CALWYSNHFVF	TGTGCTCTATGGTACAGCAACCATTTCGTGTTC	37424	33	clonotype330_consensus_1	GACTGCGTCTTCTGGC	1	clonotype330	1	0.000324254	804
	clonotype331	TTATGCTCATTACCTT.1	TRUE	TTATGCTCATTACCTT-1_contig_1	TRUE	509	IGL	IGLV1		IGLJ1	IGLC1	TRUE	TRUE	CALWYSNHFVF	TGTGCTCTATGGTACAGCAACCATTTCGTGTTC	16766	13	clonotype331_consensus_1	TTATGCTCATTACCTT	1	clonotype331	1	0.000324254	804
	clonotype332	CTACATTAGGCCATAG.1	TRUE	CTACATTAGGCCATAG-1_contig_1	TRUE	509	IGL	IGLV1		IGLJ1	IGLC1	TRUE	TRUE	CALWYSNRWVF	TGTGCTCTATGGTACAGCAACCGTTGGGTGTTC	14022	12	clonotype332_consensus_1	CTACATTAGGCCATAG	1	clonotype332	1	0.000324254	804
	clonotype333	GTACTCCGTTTAGCTG.1	TRUE	GTACTCCGTTTAGCTG-1_contig_1	TRUE	501	IGL	IGLV1		IGLJ2	IGLC3	TRUE	TRUE	CALWYSTHFVF	TGTGCTCTATGGTACAGCACCCATTTTGTTTTC	30512	26	clonotype333_consensus_1	GTACTCCGTTTAGCTG	1	clonotype333	1	0.000324254	804
	clonotype334	CCCTCCTGTTCCGTCT.1	TRUE	CCCTCCTGTTCCGTCT-1_contig_1	TRUE	546	IGL	IGLV1		IGLJ2	IGLC2	TRUE	TRUE	CALWYSTHYVF	TGTGCTCTATGGTACAGCACCCATTATGTTTTC	7794	8	clonotype334_consensus_1	CCCTCCTGTTCCGTCT	1	clonotype334	1	0.000324254	804
	clonotype335	TACGGGCAGAGCTTCT.1	TRUE	TACGGGCAGAGCTTCT-1_contig_1	TRUE	498	IGK	IGKV17-127		IGKJ5	IGKC	TRUE	TRUE	CLQSDNMPLTF	TGTTTGCAAAGTGATAACATGCCGCTCACGTTC	28060	29	clonotype335_consensus_1	TACGGGCAGAGCTTCT	1	clonotype335	1	0.000324254	804
	clonotype336	CGCCAAGGTCCCGACA.1	TRUE	CGCCAAGGTCCCGACA-1_contig_1	TRUE	498	IGK	IGKV17-127		IGKJ2	IGKC	TRUE	TRUE	CLQSDNMPLTF	TGTTTGCAAAGTGATAACATGCCTCTAACGTTC	16628	17	clonotype336_consensus_1	CGCCAAGGTCCCGACA	1	clonotype336	1	0.000324254	804
	clonotype337	TCTTTCCAGCAGGTCA.1	TRUE	TCTTTCCAGCAGGTCA-1_contig_1	TRUE	505	IGK	IGKV17-121		IGKJ4	IGKC	TRUE	TRUE	CLQSDNLPFTF	TGTTTGCAAAGTGATAACTTGCCATTCACGTTC	6840	7	clonotype337_consensus_1	TCTTTCCAGCAGGTCA	1	clonotype337	1	0.000324254	804
	clonotype338	AGTGGGAAGCTAACTC.1	TRUE	AGTGGGAAGCTAACTC-1_contig_1	TRUE	499	IGK	IGKV17-121		IGKJ5	IGKC	TRUE	TRUE	CLQSDNLPLTF	TGTTTGCAAAGTGATAACTTGCCGCTCACGTTC	38360	36	clonotype338_consensus_1	AGTGGGAAGCTAACTC	1	clonotype338	1	0.000324254	804
	clonotype339	TCTTTCCAGCAATATG.1	TRUE	TCTTTCCAGCAATATG-1_contig_1	TRUE	499	IGK	IGKV17-121		IGKJ5	IGKC	TRUE	TRUE	CLQSDNLPLTF	TGTTTGCAAAGTGATAACTTGCCGCTCACGTTC	2630	5	clonotype339_consensus_1	TCTTTCCAGCAATATG	1	clonotype339	1	0.000324254	804
	clonotype34	CGATGGCTCTTAACCT.1	TRUE	CGATGGCTCTTAACCT-1_contig_1	TRUE	493	IGK	IGKV15-103		IGKJ5	IGKC	TRUE	TRUE	CQQGQSYPLTF	TGTCAACAGGGTCAAAGTTATCCGCTCACGTTC	68738	138	clonotype34_consensus_2	CGATGGCTCTTAACCT	24	clonotype34	24	0.0077821	804
	clonotype34	CCGGGATAGCAATCTC.1	TRUE	CCGGGATAGCAATCTC-1_contig_1	TRUE	493	IGK	IGKV15-103		IGKJ5	IGKC	TRUE	TRUE	CQQGQSYPLTF	TGTCAACAGGGTCAAAGTTATCCGCTCACGTTC	72574	123	clonotype34_consensus_2	CCGGGATAGCAATCTC	24	clonotype34	24	0.0077821	804
	clonotype34	CTAACTTCATGGGAAC.1	TRUE	CTAACTTCATGGGAAC-1_contig_1	TRUE	493	IGK	IGKV15-103		IGKJ5	IGKC	TRUE	TRUE	CQQGQSYPLTF	TGTCAACAGGGTCAAAGTTATCCGCTCACGTTC	66444	63	clonotype34_consensus_2	CTAACTTCATGGGAAC	24	clonotype34	24	0.0077821	804
	clonotype34	CAGAATCCATATGGTC.1	TRUE	CAGAATCCATATGGTC-1_contig_1	TRUE	493	IGK	IGKV15-103		IGKJ5	IGKC	TRUE	TRUE	CQQGQSYPLTF	TGTCAACAGGGTCAAAGTTATCCGCTCACGTTC	30478	29	clonotype34_consensus_2	CAGAATCCATATGGTC	24	clonotype34	24	0.0077821	804
	clonotype34	CGATCGGCACTGAAGG.1	TRUE	CGATCGGCACTGAAGG-1_contig_2	TRUE	493	IGK	IGKV15-103		IGKJ5	IGKC	TRUE	TRUE	CQQGQSYPLTF	TGTCAACAGGGTCAAAGTTATCCGCTCACGTTC	3582	3	clonotype34_consensus_2	CGATCGGCACTGAAGG	24	clonotype34	24	0.0077821	804
	clonotype34	CGATGTAAGCTAGTTC.1	TRUE	CGATGTAAGCTAGTTC-1_contig_1	TRUE	493	IGK	IGKV15-103		IGKJ5	IGKC	TRUE	TRUE	CQQGQSYPLTF	TGTCAACAGGGTCAAAGTTATCCGCTCACGTTC	72448	118	clonotype34_consensus_2	CGATGTAAGCTAGTTC	24	clonotype34	24	0.0077821	804
	clonotype34	ACTTGTTGTGACGCCT.1	TRUE	ACTTGTTGTGACGCCT-1_contig_1	TRUE	493	IGK	IGKV15-103		IGKJ5	IGKC	TRUE	TRUE	CQQGQSYPLTF	TGTCAACAGGGTCAAAGTTATCCGCTCACGTTC	29728	32	clonotype34_consensus_2	ACTTGTTGTGACGCCT	24	clonotype34	24	0.0077821	804
	clonotype34	ACACCGGTCCGGGTGT.1	TRUE	ACACCGGTCCGGGTGT-1_contig_1	TRUE	493	IGK	IGKV15-103		IGKJ5	IGKC	TRUE	TRUE	CQQGQSYPLTF	TGTCAACAGGGTCAAAGTTATCCGCTCACGTTC	76336	292	clonotype34_consensus_2	ACACCGGTCCGGGTGT	24	clonotype34	24	0.0077821	804
	clonotype34	TTGCCGTTCCCTTGCA.1	TRUE	TTGCCGTTCCCTTGCA-1_contig_1	TRUE	493	IGK	IGKV15-103		IGKJ5	IGKC	TRUE	TRUE	CQQGQSYPLTF	TGTCAACAGGGTCAAAGTTATCCGCTCACGTTC	73866	78	clonotype34_consensus_2	TTGCCGTTCCCTTGCA	24	clonotype34	24	0.0077821	804
	clonotype34	GGGTTGCGTCCTCTTG.1	TRUE	GGGTTGCGTCCTCTTG-1_contig_1	TRUE	493	IGK	IGKV15-103		IGKJ5	IGKC	TRUE	TRUE	CQQGQSYPLTF	TGTCAACAGGGTCAAAGTTATCCGCTCACGTTC	70658	379	clonotype34_consensus_2	GGGTTGCGTCCTCTTG	24	clonotype34	24	0.0077821	804
	clonotype34	GTCGGGTTCGCGTAGC.1	TRUE	GTCGGGTTCGCGTAGC-1_contig_1	TRUE	493	IGK	IGKV15-103		IGKJ5	IGKC	TRUE	TRUE	CQQGQSYPLTF	TGTCAACAGGGTCAAAGTTATCCGCTCACGTTC	12554	14	clonotype34_consensus_2	GTCGGGTTCGCGTAGC	24	clonotype34	24	0.0077821	804
	clonotype34	ATGCGATTCGTCTGCT.1	TRUE	ATGCGATTCGTCTGCT-1_contig_1	TRUE	493	IGK	IGKV15-103		IGKJ5	IGKC	TRUE	TRUE	CQQGQSYPLTF	TGTCAACAGGGTCAAAGTTATCCGCTCACGTTC	40640	40	clonotype34_consensus_2	ATGCGATTCGTCTGCT	24	clonotype34	24	0.0077821	804
	clonotype340	ATTACTCTCAACACTG.1	TRUE	ATTACTCTCAACACTG-1_contig_1	TRUE	498	IGK	IGKV17-121		IGKJ5	IGKC	TRUE	TRUE	CLQSDNLPLTF	TGTTTGCAAAGTGATAACTTGCCTCTCACGTTC	68636	72	clonotype340_consensus_1	ATTACTCTCAACACTG	1	clonotype340	1	0.000324254	804
	clonotype341	TCTGGAAGTCGTTGTA.1	TRUE	TCTGGAAGTCGTTGTA-1_contig_1	TRUE	581	IGK	IGKV14-111		IGKJ5	IGKC	TRUE	TRUE	CLQYDEFPLTF	TGTCTACAGTATGATGAGTTTCCTCTCACGTTC	34942	44	clonotype341_consensus_1	TCTGGAAGTCGTTGTA	1	clonotype341	1	0.000324254	804
	clonotype342	ACGTCAATCCGCAGTG.1	TRUE	ACGTCAATCCGCAGTG-1_contig_1	TRUE	500	IGK	IGKV9-120		IGKJ2	IGKC	TRUE	TRUE	CLQYASSPPTF	TGTCTACAATATGCTAGTTCTCCTCCCACGTTC	19502	20	clonotype342_consensus_1	ACGTCAATCCGCAGTG	1	clonotype342	1	0.000324254	804
	clonotype343	AGCGGTCTCGAGCCCA.1	TRUE	AGCGGTCTCGAGCCCA-1_contig_1	TRUE	499	IGK	IGKV9-120		IGKJ2	IGKC	TRUE	TRUE	CLQYASSPPTF	TGTCTACAATATGCTAGTTCTCCTCCCACGTTC	32962	31	clonotype343_consensus_1	AGCGGTCTCGAGCCCA	1	clonotype343	1	0.000324254	804
	clonotype344	TTAGTTCTCGGCGGTT.1	TRUE	TTAGTTCTCGGCGGTT-1_contig_1	TRUE	525	IGK	IGKV9-120		IGKJ1	IGKC	TRUE	TRUE	CLQYASSPPTF	TGTCTACAATATGCTAGTTCTCCTCCGACGTTC	20346	20	clonotype344_consensus_1	TTAGTTCTCGGCGGTT	1	clonotype344	1	0.000324254	804
	clonotype345	CAGCTGGTCTGAGTGT.1	TRUE	CAGCTGGTCTGAGTGT-1_contig_1	TRUE	508	IGK	IGKV9-120		IGKJ1	IGKC	TRUE	TRUE	CLQYASSPRTF	TGTCTACAATATGCTAGTTCTCCTCGGACGTTC	19758	21	clonotype345_consensus_1	CAGCTGGTCTGAGTGT	1	clonotype345	1	0.000324254	804
	clonotype346	ACTTGTTTCACCAGGC.1	TRUE	ACTTGTTTCACCAGGC-1_contig_1	TRUE	501	IGK	IGKV9-120		IGKJ5	IGKC	TRUE	TRUE	CLQYASSPLTF	TGTCTACAATATGCTAGTTCTCCGCTCACGTTC	8116	7	clonotype346_consensus_1	ACTTGTTTCACCAGGC	1	clonotype346	1	0.000324254	804
	clonotype347	CACTCCAAGGTTACCT.1	TRUE	CACTCCAAGGTTACCT-1_contig_1	TRUE	536	IGK	IGKV9-129		IGKJ2	IGKC	TRUE	TRUE	CLQYASSPYTF	TGTCTACAATATGCTAGTTCTCCGTACACGTTC	16434	17	clonotype347_consensus_1	CACTCCAAGGTTACCT	1	clonotype347	1	0.000324254	804
	clonotype348	ACGCCGATCGGTCTAA.1	TRUE	ACGCCGATCGGTCTAA-1_contig_1	TRUE	501	IGK	IGKV9-124		IGKJ5	IGKC	TRUE	TRUE	CLQYASYPLTF	TGTCTACAATATGCTAGTTATCCGCTCACGTTC	29934	34	clonotype348_consensus_1	ACGCCGATCGGTCTAA	1	clonotype348	1	0.000324254	804
	clonotype349	GATCGCGCAAGGTTTC.1	TRUE	GATCGCGCAAGGTTTC-1_contig_1	TRUE	508	IGK	IGKV14-100		IGKJ5	IGKC	TRUE	TRUE	CVQYAQFPLTF	TGTGTACAGTATGCTCAGTTTCCGCTCACGTTC	44002	44	clonotype349_consensus_1	GATCGCGCAAGGTTTC	1	clonotype349	1	0.000324254	804
	clonotype35	AAAGATGAGTCCGGTC.1	TRUE	AAAGATGAGTCCGGTC-1_contig_1	TRUE	504	IGK	IGKV5-39		IGKJ5	IGKC	TRUE	TRUE	CQNGHSFPLTF	TGTCAAAATGGTCACAGCTTTCCGCTCACGTTC	10340	10	clonotype35_consensus_1	AAAGATGAGTCCGGTC	11	clonotype35	11	0.0035668	804
	clonotype35	AGGCCGTCACATGACT.1	TRUE	AGGCCGTCACATGACT-1_contig_1	TRUE	530	IGK	IGKV5-39		IGKJ5	IGKC	TRUE	TRUE	CQNGHSFPLTF	TGTCAAAATGGTCACAGCTTTCCGCTCACGTTC	7794	9	clonotype35_consensus_1	AGGCCGTCACATGACT	11	clonotype35	11	0.0035668	804
	clonotype35	TACCTTACAATCGAAA.1	TRUE	TACCTTACAATCGAAA-1_contig_1	TRUE	505	IGK	IGKV5-39		IGKJ5	IGKC	TRUE	TRUE	CQNGHSFPLTF	TGTCAAAATGGTCACAGCTTTCCGCTCACGTTC	6118	7	clonotype35_consensus_1	TACCTTACAATCGAAA	11	clonotype35	11	0.0035668	804
	clonotype35	CACCAGGCAATCACAC.1	TRUE	CACCAGGCAATCACAC-1_contig_1	TRUE	507	IGK	IGKV5-39		IGKJ5	IGKC	TRUE	TRUE	CQNGHSFPLTF	TGTCAAAATGGTCACAGCTTTCCGCTCACGTTC	4384	6	clonotype35_consensus_1	CACCAGGCAATCACAC	11	clonotype35	11	0.0035668	804
	clonotype35	CGAGCCAGTGCAGGTA.1	TRUE	CGAGCCAGTGCAGGTA-1_contig_1	TRUE	510	IGK	IGKV5-39		IGKJ5	IGKC	TRUE	TRUE	CQNGHSFPLTF	TGTCAAAATGGTCACAGCTTTCCGCTCACGTTC	12274	12	clonotype35_consensus_1	CGAGCCAGTGCAGGTA	11	clonotype35	11	0.0035668	804
	clonotype35	TTATGCTTCAACGGGA.1	TRUE	TTATGCTTCAACGGGA-1_contig_1	TRUE	504	IGK	IGKV5-39		IGKJ5	IGKC	TRUE	TRUE	CQNGHSFPLTF	TGTCAAAATGGTCACAGCTTTCCGCTCACGTTC	10480	11	clonotype35_consensus_1	TTATGCTTCAACGGGA	11	clonotype35	11	0.0035668	804
	clonotype35	CGTGAGCAGCAGCCTC.1	TRUE	CGTGAGCAGCAGCCTC-1_contig_1	TRUE	506	IGK	IGKV5-39		IGKJ5	IGKC	TRUE	TRUE	CQNGHSFPLTF	TGTCAAAATGGTCACAGCTTTCCGCTCACGTTC	29720	30	clonotype35_consensus_1	CGTGAGCAGCAGCCTC	11	clonotype35	11	0.0035668	804
	clonotype35	GCTTGAAAGTGCCATT.1	TRUE	GCTTGAAAGTGCCATT-1_contig_1	TRUE	504	IGK	IGKV5-39		IGKJ5	IGKC	TRUE	TRUE	CQNGHSFPLTF	TGTCAAAATGGTCACAGCTTTCCGCTCACGTTC	5148	6	clonotype35_consensus_1	GCTTGAAAGTGCCATT	11	clonotype35	11	0.0035668	804
	clonotype35	TACACGAAGTGACATA.1	TRUE	TACACGAAGTGACATA-1_contig_1	TRUE	506	IGK	IGKV5-39		IGKJ5	IGKC	TRUE	TRUE	CQNGHSFPLTF	TGTCAAAATGGTCACAGCTTTCCGCTCACGTTC	34878	32	clonotype35_consensus_1	TACACGAAGTGACATA	11	clonotype35	11	0.0035668	804
	clonotype35	CATCAAGCATCCTTGC.1	TRUE	CATCAAGCATCCTTGC-1_contig_1	TRUE	503	IGK	IGKV5-39		IGKJ5	IGKC	TRUE	TRUE	CQNGHSFPLTF	TGTCAAAATGGTCACAGCTTTCCGCTCACGTTC	7988	7	clonotype35_consensus_1	CATCAAGCATCCTTGC	11	clonotype35	11	0.0035668	804
	clonotype35	CCACGGACAGTATAAG.1	TRUE	CCACGGACAGTATAAG-1_contig_1	TRUE	540	IGK	IGKV5-39		IGKJ5	IGKC	TRUE	TRUE	CQNGHSFPLTF	TGTCAAAATGGTCACAGCTTTCCGCTCACGTTC	7298	12	clonotype35_consensus_1	CCACGGACAGTATAAG	11	clonotype35	11	0.0035668	804
	clonotype350	GTCTTCGCATGACGGA.1	TRUE	GTCTTCGCATGACGGA-1_contig_1	TRUE	504	IGK	IGKV14-100		IGKJ5	IGKC	TRUE	TRUE	CVQYAQFPLTF	TGTGTACAGTATGCTCAGTTTCCGCTCACGTTC	26992	25	clonotype350_consensus_1	GTCTTCGCATGACGGA	1	clonotype350	1	0.000324254	804
	clonotype351	CGTTAGACACGCGAAA.1	TRUE	CGTTAGACACGCGAAA-1_contig_1	TRUE	526	IGK	IGKV14-100		IGKJ1	IGKC	TRUE	TRUE	CVQYAQFPPTF	TGTGTACAGTATGCTCAGTTTCCTCCGACGTTC	32236	30	clonotype351_consensus_1	CGTTAGACACGCGAAA	1	clonotype351	1	0.000324254	804
	clonotype352	CTTCTCTGTATTAGCC.1	TRUE	CTTCTCTGTATTAGCC-1_contig_1	TRUE	494	IGK	IGKV4-59		IGKJ5	IGKC	TRUE	TRUE	CQQWSSNPPITF	TGCCAGCAGTGGAGTAGTAACCCACCCATCACGTTC	4822	5	clonotype352_consensus_1	CTTCTCTGTATTAGCC	1	clonotype352	1	0.000324254	804
	clonotype353	GAAGCAGGTCCATCCT.1	TRUE	GAAGCAGGTCCATCCT-1_contig_1	TRUE	535	IGK	IGKV4-91		IGKJ2	IGKC	TRUE	TRUE	CQQGSSIPTF	TGCCAGCAGGGTAGTAGTATACCCACGTTC	14604	16	clonotype353_consensus_1	GAAGCAGGTCCATCCT	1	clonotype353	1	0.000324254	804
	clonotype354	ACGATACCAAGGACTG.1	TRUE	ACGATACCAAGGACTG-1_contig_1	TRUE	531	IGK	IGKV4-61		IGKJ5	IGKC	TRUE	TRUE	CQQYHSYPPITF	TGCCAGCAGTATCATAGTTACCCACCCATCACGTTC	2634	5	clonotype354_consensus_1	ACGATACCAAGGACTG	1	clonotype354	1	0.000324254	804
	clonotype355	GACCTGGCATGTAGTC.1	TRUE	GACCTGGCATGTAGTC-1_contig_1	TRUE	554	IGL	IGLV2		IGLJ2	IGLC2	TRUE	TRUE	CALWYSTHNYVF	TGTGCTCTATGGTACAGCACCCATAATTATGTTTTC	24944	20	clonotype355_consensus_1	GACCTGGCATGTAGTC	1	clonotype355	1	0.000324254	804
	clonotype356	GTTCATTCACTGTGTA.1	TRUE	GTTCATTCACTGTGTA-1_contig_1	TRUE	555	IGL	IGLV2		IGLJ2	IGLC2	TRUE	TRUE	CALWYSTHNYVF	TGTGCTCTATGGTACAGCACCCATAATTATGTTTTC	7450	6	clonotype356_consensus_1	GTTCATTCACTGTGTA	1	clonotype356	1	0.000324254	804
	clonotype357	CAACCTCGTCACACGC.1	TRUE	CAACCTCGTCACACGC-1_contig_1	TRUE	512	IGL	IGLV1		IGLJ1	IGLC1	TRUE	TRUE	CALWYSNHFWVF	TGTGCTCTATGGTACAGCAACCATTTCTGGGTGTTC	35622	26	clonotype357_consensus_1	CAACCTCGTCACACGC	1	clonotype357	1	0.000324254	804
	clonotype358	CAGCTGGGTTAAAGAC.1	TRUE	CAGCTGGGTTAAAGAC-1_contig_1	TRUE	519	IGK	IGKV1-117		IGKJ1	IGKC	TRUE	TRUE	CFQGSHAWTF	TGCTTTCAAGGTTCACATGCGTGGACGTTC	21310	23	clonotype358_consensus_1	CAGCTGGGTTAAAGAC	1	clonotype358	1	0.000324254	804
	clonotype359	TACGGTAAGAATCTCC.1	TRUE	TACGGTAAGAATCTCC-1_contig_1	TRUE	504	IGK	IGKV9-120		IGKJ2	IGKC	TRUE	TRUE	CLQYASSPMYTF	TGTCTACAATATGCTAGTTCTCCCATGTACACGTTC	5722	9	clonotype359_consensus_1	TACGGTAAGAATCTCC	1	clonotype359	1	0.000324254	804
	clonotype36	AGGTCCGTCAGCCTAA.1	TRUE	AGGTCCGTCAGCCTAA-1_contig_1	TRUE	509	IGL	IGLV1		IGLJ1	IGLC1	TRUE	TRUE	CALWYSNHLVF	TGTGCTCTATGGTACAGCAACCATTTGGTGTTC	13214	12	clonotype36_consensus_1	AGGTCCGTCAGCCTAA	11	clonotype36	11	0.0035668	804
	clonotype36	CTTCTCTAGCGCTCCA.1	TRUE	CTTCTCTAGCGCTCCA-1_contig_1	TRUE	509	IGL	IGLV1		IGLJ1	IGLC1	TRUE	TRUE	CALWYSNHLVF	TGTGCTCTATGGTACAGCAACCATTTGGTGTTC	10832	8	clonotype36_consensus_1	CTTCTCTAGCGCTCCA	11	clonotype36	11	0.0035668	804
	clonotype36	TCGTACCGTTACAGAA.1	TRUE	TCGTACCGTTACAGAA-1_contig_1	TRUE	509	IGL	IGLV1		IGLJ1	IGLC1	TRUE	TRUE	CALWYSNHLVF	TGTGCTCTATGGTACAGCAACCATTTGGTGTTC	8550	7	clonotype36_consensus_1	TCGTACCGTTACAGAA	11	clonotype36	11	0.0035668	804
	clonotype36	CGCCAAGTCTCAAACG.1	TRUE	CGCCAAGTCTCAAACG-1_contig_1	TRUE	509	IGL	IGLV1		IGLJ1	IGLC1	TRUE	TRUE	CALWYSNHLVF	TGTGCTCTATGGTACAGCAACCATTTGGTGTTC	22524	18	clonotype36_consensus_1	CGCCAAGTCTCAAACG	11	clonotype36	11	0.0035668	804
	clonotype36	GCTTCCACACGCATCG.1	TRUE	GCTTCCACACGCATCG-1_contig_1	TRUE	509	IGL	IGLV1		IGLJ1	IGLC1	TRUE	TRUE	CALWYSNHLVF	TGTGCTCTATGGTACAGCAACCATTTGGTGTTC	6102	7	clonotype36_consensus_1	GCTTCCACACGCATCG	11	clonotype36	11	0.0035668	804
	clonotype36	TCTATTGGTTAGTGGG.1	TRUE	TCTATTGGTTAGTGGG-1_contig_1	TRUE	509	IGL	IGLV1		IGLJ1	IGLC1	TRUE	TRUE	CALWYSNHLVF	TGTGCTCTATGGTACAGCAACCATTTGGTGTTC	52204	48	clonotype36_consensus_1	TCTATTGGTTAGTGGG	11	clonotype36	11	0.0035668	804
	clonotype36	TAAACCGTCCTACAGA.1	TRUE	TAAACCGTCCTACAGA-1_contig_1	TRUE	509	IGL	IGLV1		IGLJ1	IGLC1	TRUE	TRUE	CALWYSNHLVF	TGTGCTCTATGGTACAGCAACCATTTGGTGTTC	11788	10	clonotype36_consensus_1	TAAACCGTCCTACAGA	11	clonotype36	11	0.0035668	804
	clonotype36	GTCACGGCAGTATCTG.1	TRUE	GTCACGGCAGTATCTG-1_contig_1	TRUE	509	IGL	IGLV1		IGLJ1	IGLC1	TRUE	TRUE	CALWYSNHLVF	TGTGCTCTATGGTACAGCAACCATTTGGTGTTC	7448	6	clonotype36_consensus_1	GTCACGGCAGTATCTG	11	clonotype36	11	0.0035668	804
	clonotype36	GAGCAGACAGCTGTAT.1	TRUE	GAGCAGACAGCTGTAT-1_contig_1	TRUE	509	IGL	IGLV1		IGLJ1	IGLC1	TRUE	TRUE	CALWYSNHLVF	TGTGCTCTATGGTACAGCAACCATTTGGTGTTC	16976	14	clonotype36_consensus_1	GAGCAGACAGCTGTAT	11	clonotype36	11	0.0035668	804
	clonotype36	ATTGGACTCAACACCA.1	TRUE	ATTGGACTCAACACCA-1_contig_1	TRUE	509	IGL	IGLV1		IGLJ1	IGLC1	TRUE	TRUE	CALWYSNHLVF	TGTGCTCTATGGTACAGCAACCATTTGGTGTTC	6872	7	clonotype36_consensus_1	ATTGGACTCAACACCA	11	clonotype36	11	0.0035668	804
	clonotype36	GCTTCCAAGTTGCAGG.1	TRUE	GCTTCCAAGTTGCAGG-1_contig_1	TRUE	509	IGL	IGLV1		IGLJ1	IGLC1	TRUE	TRUE	CALWYSNHLVF	TGTGCTCTATGGTACAGCAACCATTTGGTGTTC	20706	19	clonotype36_consensus_1	GCTTCCAAGTTGCAGG	11	clonotype36	11	0.0035668	804
	clonotype360	GGCGACTCAAGTTGTC.1	TRUE	GGCGACTCAAGTTGTC-1_contig_1	TRUE	525	IGK	IGKV3-7		IGKJ2	IGKC	TRUE	TRUE	CQHSWEIPTF	TGTCAGCACAGTTGGGAGATTCCCACGTTC	12752	11	clonotype360_consensus_1	GGCGACTCAAGTTGTC	1	clonotype360	1	0.000324254	804
	clonotype361	CATATTCAGCGCCTTG.1	TRUE	CATATTCAGCGCCTTG-1_contig_1	TRUE	533	IGK	IGKV4-59		IGKJ1	IGKC	TRUE	TRUE	CQQWSSNPPTWTF	TGCCAGCAGTGGAGTAGTAACCCACCCACGTGGACGTTC	3290	3	clonotype361_consensus_1	CATATTCAGCGCCTTG	1	clonotype361	1	0.000324254	804
	clonotype362	CTAGAGTAGGACGAAA.1	TRUE	CTAGAGTAGGACGAAA-1_contig_1	TRUE	499	IGK	IGKV4-59		IGKJ1	IGKC	TRUE	TRUE	CQQWSSNPPTWTF	TGCCAGCAGTGGAGTAGTAACCCACCCACGTGGACGTTC	25262	26	clonotype362_consensus_1	CTAGAGTAGGACGAAA	1	clonotype362	1	0.000324254	804
	clonotype363	CCTTACGCACGTCAGC.1	TRUE	CCTTACGCACGTCAGC-1_contig_1	TRUE	496	IGK	IGKV4-72		IGKJ2	IGKC	TRUE	TRUE	CQQWSSNPPMYTF	TGCCAGCAGTGGAGTAGTAACCCACCCATGTACACGTTC	7306	14	clonotype363_consensus_1	CCTTACGCACGTCAGC	1	clonotype363	1	0.000324254	804
	clonotype364	CACATAGAGAGGTTGC.1	TRUE	CACATAGAGAGGTTGC-1_contig_1	TRUE	514	IGK	IGKV4-91		IGKJ5	IGKC	TRUE	TRUE	CQQGSSIPLTF	TGCCAGCAGGGTAGTAGTATACCACTCACGTTC	9038	11	clonotype364_consensus_1	CACATAGAGAGGTTGC	1	clonotype364	1	0.000324254	804
	clonotype365	TCAGGATTCGATGAGG.1	TRUE	TCAGGATTCGATGAGG-1_contig_1	TRUE	533	IGK	IGKV4-91		IGKJ5	IGKC	TRUE	TRUE	CQQGSSIPLTF	TGCCAGCAGGGTAGTAGTATACCACTCACGTTC	12864	12	clonotype365_consensus_1	TCAGGATTCGATGAGG	1	clonotype365	1	0.000324254	804
	clonotype366	TCGCGTTCAGATAATG.1	TRUE	TCGCGTTCAGATAATG-1_contig_1	TRUE	499	IGK	IGKV4-91		IGKJ2	IGKC	TRUE	TRUE	CQQGSSIPYTF	TGCCAGCAGGGTAGTAGTATACCGTACACGTTC	15170	14	clonotype366_consensus_1	TCGCGTTCAGATAATG	1	clonotype366	1	0.000324254	804
	clonotype367	TGTCCCAAGATGTGGC.1	TRUE	TGTCCCAAGATGTGGC-1_contig_1	TRUE	529	IGK	IGKV4-50		IGKJ1	IGKC	TRUE	TRUE	CQQFTSSPSTWTF	TGCCAGCAGTTTACTAGTTCCCCATCCACGTGGACGTTC	14520	15	clonotype367_consensus_1	TGTCCCAAGATGTGGC	1	clonotype367	1	0.000324254	804
	clonotype368	GATCGTATCCAGGGCT.1	TRUE	GATCGTATCCAGGGCT-1_contig_1	TRUE	510	IGK	IGKV4-74		IGKJ2	IGKC	TRUE	TRUE	CHQYHRSPYTF	TGCCACCAGTATCATCGTTCCCCGTACACGTTC	15902	18	clonotype368_consensus_1	GATCGTATCCAGGGCT	1	clonotype368	1	0.000324254	804
	clonotype369	CCACGGAGTTAGGGTG.1	TRUE	CCACGGAGTTAGGGTG-1_contig_1	TRUE	499	IGK	IGKV4-79		IGKJ2	IGKC	TRUE	TRUE	CHQWSSYPPTF	TGCCATCAGTGGAGTAGTTACCCACCCACGTTC	19000	16	clonotype369_consensus_1	CCACGGAGTTAGGGTG	1	clonotype369	1	0.000324254	804
	clonotype37	TGTCCCAAGTACGTTC.1	TRUE	TGTCCCAAGTACGTTC-1_contig_1	TRUE	581	IGK	IGKV14-111		IGKJ1	IGKC	TRUE	TRUE	CLQYDEFPWTF	TGTCTACAGTATGATGAGTTTCCGTGGACGTTC	16976	19	clonotype37_consensus_1	TGTCCCAAGTACGTTC	11	clonotype37	11	0.0035668	804
	clonotype37	GGGTTGCTCTTGAGGT.1	TRUE	GGGTTGCTCTTGAGGT-1_contig_1	TRUE	539	IGK	IGKV14-111		IGKJ1	IGKC	TRUE	TRUE	CLQYDEFPWTF	TGTCTACAGTATGATGAGTTTCCGTGGACGTTC	4774	6	clonotype37_consensus_1	GGGTTGCTCTTGAGGT	11	clonotype37	11	0.0035668	804
	clonotype37	GCGCGATTCGTCACGG.1	TRUE	GCGCGATTCGTCACGG-1_contig_1	TRUE	501	IGK	IGKV14-111		IGKJ1	IGKC	TRUE	TRUE	CLQYDEFPWTF	TGTCTACAGTATGATGAGTTTCCGTGGACGTTC	18230	17	clonotype37_consensus_1	GCGCGATTCGTCACGG	11	clonotype37	11	0.0035668	804
	clonotype37	AACTCAGCACAGACAG.1	TRUE	AACTCAGCACAGACAG-1_contig_1	TRUE	502	IGK	IGKV14-111		IGKJ1	IGKC	TRUE	TRUE	CLQYDEFPWTF	TGTCTACAGTATGATGAGTTTCCGTGGACGTTC	34964	46	clonotype37_consensus_1	AACTCAGCACAGACAG	11	clonotype37	11	0.0035668	804
	clonotype37	TCACGAAGTGAGTATA.1	TRUE	TCACGAAGTGAGTATA-1_contig_1	TRUE	518	IGK	IGKV14-111		IGKJ1	IGKC	TRUE	TRUE	CLQYDEFPWTF	TGTCTACAGTATGATGAGTTTCCGTGGACGTTC	59034	58	clonotype37_consensus_1	TCACGAAGTGAGTATA	11	clonotype37	11	0.0035668	804
	clonotype37	CTCGGGACATCGGAAG.1	TRUE	CTCGGGACATCGGAAG-1_contig_1	TRUE	581	IGK	IGKV14-111		IGKJ1	IGKC	TRUE	TRUE	CLQYDEFPWTF	TGTCTACAGTATGATGAGTTTCCGTGGACGTTC	22086	28	clonotype37_consensus_1	CTCGGGACATCGGAAG	11	clonotype37	11	0.0035668	804
	clonotype37	CTCGAAACAATGGAGC.1	TRUE	CTCGAAACAATGGAGC-1_contig_1	TRUE	505	IGK	IGKV14-111		IGKJ1	IGKC	TRUE	TRUE	CLQYDEFPWTF	TGTCTACAGTATGATGAGTTTCCGTGGACGTTC	20826	19	clonotype37_consensus_1	CTCGAAACAATGGAGC	11	clonotype37	11	0.0035668	804
	clonotype37	CTGATCCGTTGAGTTC.1	TRUE	CTGATCCGTTGAGTTC-1_contig_1	TRUE	583	IGK	IGKV14-111		IGKJ1	IGKC	TRUE	TRUE	CLQYDEFPWTF	TGTCTACAGTATGATGAGTTTCCGTGGACGTTC	39800	53	clonotype37_consensus_1	CTGATCCGTTGAGTTC	11	clonotype37	11	0.0035668	804
	clonotype37	CGAGAAGAGCGTGTCC.1	TRUE	CGAGAAGAGCGTGTCC-1_contig_1	TRUE	583	IGK	IGKV14-111		IGKJ1	IGKC	TRUE	TRUE	CLQYDEFPWTF	TGTCTACAGTATGATGAGTTTCCGTGGACGTTC	13942	20	clonotype37_consensus_1	CGAGAAGAGCGTGTCC	11	clonotype37	11	0.0035668	804
	clonotype37	TCAGCTCTCGAATGGG.1	TRUE	TCAGCTCTCGAATGGG-1_contig_1	TRUE	686	IGK	IGKV14-111		IGKJ1	IGKC	TRUE	TRUE	CLQYDEFPWTF	TGTCTACAGTATGATGAGTTTCCGTGGACGTTC	8570	11	clonotype37_consensus_1	TCAGCTCTCGAATGGG	11	clonotype37	11	0.0035668	804
	clonotype37	CTCACACCACCATGTA.1	TRUE	CTCACACCACCATGTA-1_contig_1	TRUE	499	IGK	IGKV14-111		IGKJ1	IGKC	TRUE	TRUE	CLQYDEFPWTF	TGTCTACAGTATGATGAGTTTCCGTGGACGTTC	6460	6	clonotype37_consensus_1	CTCACACCACCATGTA	11	clonotype37	11	0.0035668	804
	clonotype370	GACTGCGAGTATGACA.1	TRUE	GACTGCGAGTATGACA-1_contig_1	TRUE	501	IGK	IGKV4-79		IGKJ2	IGKC	TRUE	TRUE	CHQWSSYPPTF	TGCCATCAGTGGAGTAGTTACCCACCCACGTTC	14834	15	clonotype370_consensus_1	GACTGCGAGTATGACA	1	clonotype370	1	0.000324254	804
	clonotype371	CAGCGACGTCATACTG.1	TRUE	CAGCGACGTCATACTG-1_contig_1	TRUE	499	IGK	IGKV4-79		IGKJ1	IGKC	TRUE	TRUE	CHQWSSYPPTF	TGCCATCAGTGGAGTAGTTACCCACCGACGTTC	12704	13	clonotype371_consensus_1	CAGCGACGTCATACTG	1	clonotype371	1	0.000324254	804
	clonotype372	TACCTATGTCACCCAG.1	TRUE	TACCTATGTCACCCAG-1_contig_1	TRUE	480	IGK	IGKV4-53		IGKJ5	IGKC	TRUE	TRUE	CQQWSSYPLTF	TGTCAACAGTGGAGTAGTTACCCGCTCACGTTC	8414	7	clonotype372_consensus_1	TACCTATGTCACCCAG	1	clonotype372	1	0.000324254	804
	clonotype373	TTAACTCAGGCGTACA.1	TRUE	TTAACTCAGGCGTACA-1_contig_1	TRUE	549	IGK	IGKV4-53		IGKJ5	IGKC	TRUE	TRUE	CQQWSSYPLTF	TGTCAACAGTGGAGTAGTTACCCGCTCACGTTC	11374	14	clonotype373_consensus_1	TTAACTCAGGCGTACA	1	clonotype373	1	0.000324254	804
	clonotype374	CTTAACTTCATGTAGC.1	TRUE	CTTAACTTCATGTAGC-1_contig_1	TRUE	528	IGK	IGKV4-57-1		IGKJ4	IGKC	TRUE	TRUE	CQQYSGYPLTF	TGCCAGCAGTACAGTGGTTACCCACTCACGTTC	7308	9	clonotype374_consensus_1	CTTAACTTCATGTAGC	1	clonotype374	1	0.000324254	804
	clonotype375	ATCTGCCTCATCACCC.1	TRUE	ATCTGCCTCATCACCC-1_contig_1	TRUE	532	IGK	IGKV4-57-1		IGKJ5	IGKC	TRUE	TRUE	CQQYSGYPLTF	TGCCAGCAGTACAGTGGTTACCCACTCACGTTC	6024	8	clonotype375_consensus_1	ATCTGCCTCATCACCC	1	clonotype375	1	0.000324254	804
	clonotype376	TTGCCGTAGTAGTGCG.1	TRUE	TTGCCGTAGTAGTGCG-1_contig_1	TRUE	531	IGK	IGKV4-57-1		IGKJ1	IGKC	TRUE	TRUE	CQQYSGYPWTF	TGCCAGCAGTACAGTGGTTACCCGTGGACGTTC	17428	23	clonotype376_consensus_1	TTGCCGTAGTAGTGCG	1	clonotype376	1	0.000324254	804
	clonotype377	CACAGGCAGAGGTACC.1	TRUE	CACAGGCAGAGGTACC-1_contig_1	TRUE	495	IGK	IGKV12-46		IGKJ2	IGKC	TRUE	TRUE	CQHFWGTPYTF	TGTCAACATTTTTGGGGTACTCCGTACACGTTC	34598	35	clonotype377_consensus_2	CACAGGCAGAGGTACC	2	clonotype377	2	0.000648508	804
	clonotype378	GCGCGATAGTGTGAAT.1	TRUE	GCGCGATAGTGTGAAT-1_contig_1	TRUE	498	IGK	IGKV10-96		IGKJ1	IGKC	TRUE	TRUE	CQQGNTLPWTF	TGCCAACAGGGTAATACGCTTCCGTGGACGTTC	13800	13	clonotype378_consensus_2	GCGCGATAGTGTGAAT	2	clonotype378	2	0.000648508	804
	clonotype379	ACGCAGCGTTGTACAC.1	TRUE	ACGCAGCGTTGTACAC-1_contig_1	TRUE	514	IGK	IGKV1-99		IGKJ1	IGKC	TRUE	TRUE	CFQSNYLWTF	TGCTTCCAGAGTAACTATCTGTGGACGTTC	23400	24	clonotype379_consensus_1	ACGCAGCGTTGTACAC	1	clonotype379	1	0.000324254	804
	clonotype38	TCGCGTTTCTGTTTGT.1	TRUE	TCGCGTTTCTGTTTGT-1_contig_1	TRUE	497	IGK	IGKV1-88		IGKJ1	IGKC	TRUE	TRUE	CLQGTHQPWTF	TGCTTACAAGGTACACATCAGCCGTGGACGTTC	17728	20	clonotype38_consensus_1	TCGCGTTTCTGTTTGT	11	clonotype38	11	0.0035668	804
	clonotype38	GGAACTTAGGTGTTAA.1	TRUE	GGAACTTAGGTGTTAA-1_contig_1	TRUE	501	IGK	IGKV1-88		IGKJ1	IGKC	TRUE	TRUE	CLQGTHQPWTF	TGCTTACAAGGTACACATCAGCCGTGGACGTTC	11610	14	clonotype38_consensus_1	GGAACTTAGGTGTTAA	11	clonotype38	11	0.0035668	804
	clonotype38	TCAATCTAGGGAAACA.1	TRUE	TCAATCTAGGGAAACA-1_contig_1	TRUE	524	IGK	IGKV1-88		IGKJ1	IGKC	TRUE	TRUE	CLQGTHQPWTF	TGCTTACAAGGTACACATCAGCCGTGGACGTTC	23794	31	clonotype38_consensus_1	TCAATCTAGGGAAACA	11	clonotype38	11	0.0035668	804
	clonotype38	GGGCATCTCTTGCAAG.1	TRUE	GGGCATCTCTTGCAAG-1_contig_1	TRUE	501	IGK	IGKV1-88		IGKJ1	IGKC	TRUE	TRUE	CLQGTHQPWTF	TGCTTACAAGGTACACATCAGCCGTGGACGTTC	49992	50	clonotype38_consensus_1	GGGCATCTCTTGCAAG	11	clonotype38	11	0.0035668	804
	clonotype38	CGTTCTGAGCTTATCG.1	TRUE	CGTTCTGAGCTTATCG-1_contig_1	TRUE	499	IGK	IGKV1-88		IGKJ1	IGKC	TRUE	TRUE	CLQGTHQPWTF	TGCTTACAAGGTACACATCAGCCGTGGACGTTC	21254	29	clonotype38_consensus_1	CGTTCTGAGCTTATCG	11	clonotype38	11	0.0035668	804
	clonotype38	GGACAGACACGAGAGT.1	TRUE	GGACAGACACGAGAGT-1_contig_1	TRUE	501	IGK	IGKV1-88		IGKJ1	IGKC	TRUE	TRUE	CLQGTHQPWTF	TGCTTACAAGGTACACATCAGCCGTGGACGTTC	25450	26	clonotype38_consensus_1	GGACAGACACGAGAGT	11	clonotype38	11	0.0035668	804
	clonotype38	GGCCGATAGCAATATG.1	TRUE	GGCCGATAGCAATATG-1_contig_1	TRUE	501	IGK	IGKV1-88		IGKJ1	IGKC	TRUE	TRUE	CLQGTHQPWTF	TGCTTACAAGGTACACATCAGCCGTGGACGTTC	36580	38	clonotype38_consensus_1	GGCCGATAGCAATATG	11	clonotype38	11	0.0035668	804
	clonotype38	TCAGGTACACACCGCA.1	TRUE	TCAGGTACACACCGCA-1_contig_1	TRUE	535	IGK	IGKV1-88		IGKJ1	IGKC	TRUE	TRUE	CLQGTHQPWTF	TGCTTACAAGGTACACATCAGCCGTGGACGTTC	17130	20	clonotype38_consensus_1	TCAGGTACACACCGCA	11	clonotype38	11	0.0035668	804
	clonotype38	TGGCCAGCAAATTGCC.1	TRUE	TGGCCAGCAAATTGCC-1_contig_1	TRUE	505	IGK	IGKV1-88		IGKJ1	IGKC	TRUE	TRUE	CLQGTHQPWTF	TGCTTACAAGGTACACATCAGCCGTGGACGTTC	35378	36	clonotype38_consensus_1	TGGCCAGCAAATTGCC	11	clonotype38	11	0.0035668	804
	clonotype38	ACTGAACTCCTGCAGG.1	TRUE	ACTGAACTCCTGCAGG-1_contig_1	TRUE	504	IGK	IGKV1-88		IGKJ1	IGKC	TRUE	TRUE	CLQGTHQPWTF	TGCTTACAAGGTACACATCAGCCGTGGACGTTC	24472	26	clonotype38_consensus_1	ACTGAACTCCTGCAGG	11	clonotype38	11	0.0035668	804
	clonotype38	CTACACCGTCATCGGC.1	TRUE	CTACACCGTCATCGGC-1_contig_1	TRUE	501	IGK	IGKV1-88		IGKJ1	IGKC	TRUE	TRUE	CLQGTHQPWTF	TGCTTACAAGGTACACATCAGCCGTGGACGTTC	9058	11	clonotype38_consensus_1	CTACACCGTCATCGGC	11	clonotype38	11	0.0035668	804
	clonotype380	TTCTACACATGCTGGC.1	TRUE	TTCTACACATGCTGGC-1_contig_1	TRUE	540	IGK	IGKV1-110		IGKJ1	IGKC	TRUE	TRUE	CSQSTHVPWTF	TGCTCTCAAAGTACACATGTTCCGTGGACGTTC	38310	44	clonotype380_consensus_1	TTCTACACATGCTGGC	1	clonotype380	1	0.000324254	804
	clonotype381	TCAATCTGTTATCACG.1	TRUE	TCAATCTGTTATCACG-1_contig_1	TRUE	529	IGK	IGKV1-110		IGKJ1	IGKC	TRUE	TRUE	CSQSTHVPWTF	TGCTCTCAAAGTACACATGTTCCGTGGACGTTC	53208	54	clonotype381_consensus_1	TCAATCTGTTATCACG	1	clonotype381	1	0.000324254	804
	clonotype382	GACACGCCATAGTAAG.1	TRUE	GACACGCCATAGTAAG-1_contig_1	TRUE	531	IGK	IGKV1-110		IGKJ1	IGKC	TRUE	TRUE	CSQSTHVPPTF	TGCTCTCAAAGTACACATGTTCCTCCGACGTTC	12632	16	clonotype382_consensus_1	GACACGCCATAGTAAG	1	clonotype382	1	0.000324254	804
	clonotype383	CCTTACGAGAATAGGG.1	TRUE	CCTTACGAGAATAGGG-1_contig_1	TRUE	527	IGK	IGKV1-110		IGKJ1	IGKC	TRUE	TRUE	CSQSTHVPRTF	TGCTCTCAAAGTACACATGTTCCTCGGACGTTC	53814	56	clonotype383_consensus_1	CCTTACGAGAATAGGG	1	clonotype383	1	0.000324254	804
	clonotype384	TCAGATGAGAACAATC.1	TRUE	TCAGATGAGAACAATC-1_contig_1	TRUE	563	IGK	IGKV1-110		IGKJ1	IGKC	TRUE	TRUE	CSQSTHVPRTF	TGCTCTCAAAGTACACATGTTCCTCGGACGTTC	61112	60	clonotype384_consensus_1	TCAGATGAGAACAATC	1	clonotype384	1	0.000324254	804
	clonotype385	AACTCCCGTACTCGCG.1	TRUE	AACTCCCGTACTCGCG-1_contig_1	TRUE	522	IGK	IGKV1-117		IGKJ1	IGKC	TRUE	TRUE	CFQGSHVPPTF	TGCTTTCAAGGTTCACATGTTCCTCCGACGTTC	16732	23	clonotype385_consensus_1	AACTCCCGTACTCGCG	1	clonotype385	1	0.000324254	804
	clonotype386	ATCATGGGTTGAGGTG.1	TRUE	ATCATGGGTTGAGGTG-1_contig_1	TRUE	522	IGK	IGKV1-117		IGKJ5	IGKC	TRUE	TRUE	CFQGSHVPLTF	TGCTTTCAAGGTTCACATGTTCCTCTCACGTTC	28072	31	clonotype386_consensus_1	ATCATGGGTTGAGGTG	1	clonotype386	1	0.000324254	804
	clonotype387	CAGATCATCGACCAGC.1	TRUE	CAGATCATCGACCAGC-1_contig_1	TRUE	522	IGK	IGKV1-117		IGKJ5	IGKC	TRUE	TRUE	CFQGSHVPLTF	TGCTTTCAAGGTTCACATGTTCCTCTCACGTTC	25834	30	clonotype387_consensus_1	CAGATCATCGACCAGC	1	clonotype387	1	0.000324254	804
	clonotype388	TCAACGACAATAGCGG.1	TRUE	TCAACGACAATAGCGG-1_contig_1	TRUE	522	IGK	IGKV1-117		IGKJ1	IGKC	TRUE	TRUE	CFQGSHVPPTF	TGCTTTCAAGGTTCACATGTTCCTCCGACGTTC	15982	21	clonotype388_consensus_1	TCAACGACAATAGCGG	1	clonotype388	1	0.000324254	804
	clonotype389	ATGGGAGCATGCCCGA.1	TRUE	ATGGGAGCATGCCCGA-1_contig_1	TRUE	522	IGK	IGKV1-117		IGKJ2	IGKC	TRUE	TRUE	CFQGSRVPYTF	TGCTTTCAAGGTTCACGTGTTCCGTACACGTTC	26268	26	clonotype389_consensus_1	ATGGGAGCATGCCCGA	1	clonotype389	1	0.000324254	804
	clonotype39	GCTTGAACATACTCTT.1	TRUE	GCTTGAACATACTCTT-1_contig_1	TRUE	495	IGK	IGKV16-104		IGKJ5	IGKC	TRUE	TRUE	CQQHNEYPLTF	TGTCAACAGCATAATGAATACCCGCTCACGTTC	7614	7	clonotype39_consensus_1	GCTTGAACATACTCTT	10	clonotype39	10	0.00324254	804
	clonotype39	CTCACACAGACGCTTT.1	TRUE	CTCACACAGACGCTTT-1_contig_1	TRUE	495	IGK	IGKV16-104		IGKJ5	IGKC	TRUE	TRUE	CQQHNEYPLTF	TGTCAACAGCATAATGAATACCCGCTCACGTTC	7278	17	clonotype39_consensus_1	CTCACACAGACGCTTT	10	clonotype39	10	0.00324254	804
	clonotype39	CTCGTACGTATATGAG.1	TRUE	CTCGTACGTATATGAG-1_contig_1	TRUE	495	IGK	IGKV16-104		IGKJ5	IGKC	TRUE	TRUE	CQQHNEYPLTF	TGTCAACAGCATAATGAATACCCGCTCACGTTC	21896	22	clonotype39_consensus_1	CTCGTACGTATATGAG	10	clonotype39	10	0.00324254	804
	clonotype39	TAGTTGGAGTGAACAT.1	TRUE	TAGTTGGAGTGAACAT-1_contig_1	TRUE	495	IGK	IGKV16-104		IGKJ5	IGKC	TRUE	TRUE	CQQHNEYPLTF	TGTCAACAGCATAATGAATACCCGCTCACGTTC	10848	14	clonotype39_consensus_1	TAGTTGGAGTGAACAT	10	clonotype39	10	0.00324254	804
	clonotype39	CACATTTGTAAAGTCA.1	TRUE	CACATTTGTAAAGTCA-1_contig_1	TRUE	495	IGK	IGKV16-104		IGKJ5	IGKC	TRUE	TRUE	CQQHNEYPLTF	TGTCAACAGCATAATGAATACCCGCTCACGTTC	12262	13	clonotype39_consensus_1	CACATTTGTAAAGTCA	10	clonotype39	10	0.00324254	804
	clonotype39	CTGCTGTTCGTATCAG.1	TRUE	CTGCTGTTCGTATCAG-1_contig_1	TRUE	495	IGK	IGKV16-104		IGKJ5	IGKC	TRUE	TRUE	CQQHNEYPLTF	TGTCAACAGCATAATGAATACCCGCTCACGTTC	10214	11	clonotype39_consensus_1	CTGCTGTTCGTATCAG	10	clonotype39	10	0.00324254	804
	clonotype39	GTCCTCAGTTGCGCAC.1	TRUE	GTCCTCAGTTGCGCAC-1_contig_1	TRUE	495	IGK	IGKV16-104		IGKJ5	IGKC	TRUE	TRUE	CQQHNEYPLTF	TGTCAACAGCATAATGAATACCCGCTCACGTTC	9384	12	clonotype39_consensus_1	GTCCTCAGTTGCGCAC	10	clonotype39	10	0.00324254	804
	clonotype39	ATCATGGCAACCGCCA.1	TRUE	ATCATGGCAACCGCCA-1_contig_1	TRUE	495	IGK	IGKV16-104		IGKJ5	IGKC	TRUE	TRUE	CQQHNEYPLTF	TGTCAACAGCATAATGAATACCCGCTCACGTTC	9216	9	clonotype39_consensus_1	ATCATGGCAACCGCCA	10	clonotype39	10	0.00324254	804
	clonotype39	GTAACTGCATTTGCCC.1	TRUE	GTAACTGCATTTGCCC-1_contig_1	TRUE	495	IGK	IGKV16-104		IGKJ5	IGKC	TRUE	TRUE	CQQHNEYPLTF	TGTCAACAGCATAATGAATACCCGCTCACGTTC	21572	20	clonotype39_consensus_1	GTAACTGCATTTGCCC	10	clonotype39	10	0.00324254	804
	clonotype39	GCCTCTATCGATGAGG.1	TRUE	GCCTCTATCGATGAGG-1_contig_1	TRUE	495	IGK	IGKV16-104		IGKJ5	IGKC	TRUE	TRUE	CQQHNEYPLTF	TGTCAACAGCATAATGAATACCCGCTCACGTTC	31040	28	clonotype39_consensus_1	GCCTCTATCGATGAGG	10	clonotype39	10	0.00324254	804
	clonotype390	CTCGTACCATCACGTA.1	TRUE	CTCGTACCATCACGTA-1_contig_1	TRUE	522	IGK	IGKV1-117		IGKJ2	IGKC	TRUE	TRUE	CFQGSRVPYTF	TGCTTTCAAGGTTCACGTGTTCCGTACACGTTC	62186	62	clonotype390_consensus_1	CTCGTACCATCACGTA	1	clonotype390	1	0.000324254	804
	clonotype391	TTTGGTTGTAATCGTC.1	TRUE	TTTGGTTGTAATCGTC-1_contig_1	TRUE	522	IGK	IGKV1-117		IGKJ1	IGKC	TRUE	TRUE	CFQGSHVPWTF	TGCTTTCAAGGTTCACATGTTCCGTGGACGTTC	34376	33	clonotype391_consensus_1	TTTGGTTGTAATCGTC	1	clonotype391	1	0.000324254	804
	clonotype392	TGACGGCGTAGGAGTC.1	TRUE	TGACGGCGTAGGAGTC-1_contig_1	TRUE	532	IGK	IGKV1-110		IGKJ2	IGKC	TRUE	TRUE	CSQSTHVPYTF	TGCTCTCAAAGTACACATGTTCCGTACACGTTC	24846	31	clonotype392_consensus_1	TGACGGCGTAGGAGTC	1	clonotype392	1	0.000324254	804
	clonotype393	ATCATGGTCTGCGACG.1	TRUE	ATCATGGTCTGCGACG-1_contig_1	TRUE	512	IGK	IGKV2-109		IGKJ1	IGKC	TRUE	TRUE	CAQNLELRTF	TGTGCTCAAAATCTAGAACTTCGGACGTTC	5266	8	clonotype393_consensus_1	ATCATGGTCTGCGACG	1	clonotype393	1	0.000324254	804
	clonotype394	ATAACGCTCTGAGGGA.1	TRUE	ATAACGCTCTGAGGGA-1_contig_1	TRUE	509	IGK	IGKV1-135		IGKJ1	IGKC	TRUE	TRUE	CWQGTHFPTF	TGCTGGCAAGGTACACATTTTCCGACGTTC	10242	10	clonotype394_consensus_1	ATAACGCTCTGAGGGA	1	clonotype394	1	0.000324254	804
	clonotype395	CGATGGCCAGGTCCAC.1	TRUE	CGATGGCCAGGTCCAC-1_contig_1	TRUE	496	IGK	IGKV3-2		IGKJ5	IGKC	TRUE	TRUE	CQQSKEVPLTF	TGTCAGCAAAGTAAGGAGGTTCCGCTCACGTTC	21164	23	clonotype395_consensus_1	CGATGGCCAGGTCCAC	1	clonotype395	1	0.000324254	804
	clonotype396	TTCCCAGGTAGCACGA.1	TRUE	TTCCCAGGTAGCACGA-1_contig_1	TRUE	496	IGK	IGKV3-2		IGKJ1	IGKC	TRUE	TRUE	CQQSKEVPWTF	TGTCAGCAAAGTAAGGAGGTTCCGTGGACGTTC	4464	5	clonotype396_consensus_1	TTCCCAGGTAGCACGA	1	clonotype396	1	0.000324254	804
	clonotype397	AGATCTGCATCGGTTA.1	TRUE	AGATCTGCATCGGTTA-1_contig_1	TRUE	496	IGK	IGKV3-2		IGKJ2	IGKC	TRUE	TRUE	CQQSKEVPPTF	TGTCAGCAAAGTAAGGAGGTTCCTCCAACGTTC	5732	6	clonotype397_consensus_1	AGATCTGCATCGGTTA	1	clonotype397	1	0.000324254	804
	clonotype398	TCTTCGGAGAAACCGC.1	TRUE	TCTTCGGAGAAACCGC-1_contig_1	TRUE	544	IGK	IGKV3-10		IGKJ5	IGKC	TRUE	TRUE	CQQNNEDPLTF	TGTCAGCAAAATAATGAGGATCCGCTCACGTTC	9620	15	clonotype398_consensus_1	TCTTCGGAGAAACCGC	1	clonotype398	1	0.000324254	804
	clonotype399	CCTTTCTGTTGCGTTA.1	TRUE	CCTTTCTGTTGCGTTA-1_contig_1	TRUE	500	IGK	IGKV3-5		IGKJ4	IGKC	TRUE	TRUE	CQQSNEDPFTF	TGTCAGCAAAGTAATGAGGATCCATTCACGTTC	3498	4	clonotype399_consensus_1	CCTTTCTGTTGCGTTA	1	clonotype399	1	0.000324254	804
	clonotype4	ACTGTCCGTCTAGCCG.1	TRUE	ACTGTCCGTCTAGCCG-1_contig_1	TRUE	498	IGK	IGKV3-7		IGKJ4	IGKC	TRUE	TRUE	CQHSWEIPFTF	TGTCAGCACAGTTGGGAGATTCCATTCACGTTC	19106	18	clonotype4_consensus_1	ACTGTCCGTCTAGCCG	49	clonotype4	49	0.0158885	804
	clonotype4	ATCATGGCACAGGCCT.1	TRUE	ATCATGGCACAGGCCT-1_contig_1	TRUE	508	IGK	IGKV3-7		IGKJ4	IGKC	TRUE	TRUE	CQHSWEIPFTF	TGTCAGCACAGTTGGGAGATTCCATTCACGTTC	8614	9	clonotype4_consensus_1	ATCATGGCACAGGCCT	49	clonotype4	49	0.0158885	804
	clonotype4	TTTGGTTAGTCAAGGC.1	TRUE	TTTGGTTAGTCAAGGC-1_contig_1	TRUE	505	IGK	IGKV3-7		IGKJ4	IGKC	TRUE	TRUE	CQHSWEIPFTF	TGTCAGCACAGTTGGGAGATTCCATTCACGTTC	10248	12	clonotype4_consensus_1	TTTGGTTAGTCAAGGC	49	clonotype4	49	0.0158885	804
	clonotype4	CGATGTAGTGGTCTCG.1	TRUE	CGATGTAGTGGTCTCG-1_contig_1	TRUE	508	IGK	IGKV3-7		IGKJ4	IGKC	TRUE	TRUE	CQHSWEIPFTF	TGTCAGCACAGTTGGGAGATTCCATTCACGTTC	32198	36	clonotype4_consensus_1	CGATGTAGTGGTCTCG	49	clonotype4	49	0.0158885	804
	clonotype4	GCCAAATAGAGCTATA.1	TRUE	GCCAAATAGAGCTATA-1_contig_1	TRUE	507	IGK	IGKV3-7		IGKJ4	IGKC	TRUE	TRUE	CQHSWEIPFTF	TGTCAGCACAGTTGGGAGATTCCATTCACGTTC	17280	15	clonotype4_consensus_1	GCCAAATAGAGCTATA	49	clonotype4	49	0.0158885	804
	clonotype4	GCAATCATCCGTAGGC.1	TRUE	GCAATCATCCGTAGGC-1_contig_1	TRUE	505	IGK	IGKV3-7		IGKJ4	IGKC	TRUE	TRUE	CQHSWEIPFTF	TGTCAGCACAGTTGGGAGATTCCATTCACGTTC	54408	51	clonotype4_consensus_1	GCAATCATCCGTAGGC	49	clonotype4	49	0.0158885	804
	clonotype4	ACGGAGACAGCTCGCA.1	TRUE	ACGGAGACAGCTCGCA-1_contig_1	TRUE	508	IGK	IGKV3-7		IGKJ4	IGKC	TRUE	TRUE	CQHSWEIPFTF	TGTCAGCACAGTTGGGAGATTCCATTCACGTTC	25770	24	clonotype4_consensus_1	ACGGAGACAGCTCGCA	49	clonotype4	49	0.0158885	804
	clonotype4	TCGTACCTCCAATGGT.1	TRUE	TCGTACCTCCAATGGT-1_contig_1	TRUE	508	IGK	IGKV3-7		IGKJ4	IGKC	TRUE	TRUE	CQHSWEIPFTF	TGTCAGCACAGTTGGGAGATTCCATTCACGTTC	16310	20	clonotype4_consensus_1	TCGTACCTCCAATGGT	49	clonotype4	49	0.0158885	804
	clonotype4	CGCGGTACAAGTTCTG.1	TRUE	CGCGGTACAAGTTCTG-1_contig_1	TRUE	505	IGK	IGKV3-7		IGKJ4	IGKC	TRUE	TRUE	CQHSWEIPFTF	TGTCAGCACAGTTGGGAGATTCCATTCACGTTC	14798	18	clonotype4_consensus_1	CGCGGTACAAGTTCTG	49	clonotype4	49	0.0158885	804
	clonotype4	GTCTCGTAGAGTCGGT.1	TRUE	GTCTCGTAGAGTCGGT-1_contig_1	TRUE	508	IGK	IGKV3-7		IGKJ4	IGKC	TRUE	TRUE	CQHSWEIPFTF	TGTCAGCACAGTTGGGAGATTCCATTCACGTTC	31644	33	clonotype4_consensus_1	GTCTCGTAGAGTCGGT	49	clonotype4	49	0.0158885	804
	clonotype4	TAAGCGTCAGGCTGAA.1	TRUE	TAAGCGTCAGGCTGAA-1_contig_1	TRUE	510	IGK	IGKV3-7		IGKJ4	IGKC	TRUE	TRUE	CQHSWEIPFTF	TGTCAGCACAGTTGGGAGATTCCATTCACGTTC	7118	11	clonotype4_consensus_1	TAAGCGTCAGGCTGAA	49	clonotype4	49	0.0158885	804
	clonotype4	CGATCGGAGCCCTAAT.1	TRUE	CGATCGGAGCCCTAAT-1_contig_1	TRUE	531	IGK	IGKV3-7		IGKJ4	IGKC	TRUE	TRUE	CQHSWEIPFTF	TGTCAGCACAGTTGGGAGATTCCATTCACGTTC	16258	17	clonotype4_consensus_1	CGATCGGAGCCCTAAT	49	clonotype4	49	0.0158885	804
	clonotype4	AGGTCCGGTAAGCACG.1	TRUE	AGGTCCGGTAAGCACG-1_contig_1	TRUE	509	IGK	IGKV3-7		IGKJ4	IGKC	TRUE	TRUE	CQHSWEIPFTF	TGTCAGCACAGTTGGGAGATTCCATTCACGTTC	7078	6	clonotype4_consensus_1	AGGTCCGGTAAGCACG	49	clonotype4	49	0.0158885	804
	clonotype4	CCTTCCCTCCAAAGTC.1	TRUE	CCTTCCCTCCAAAGTC-1_contig_1	TRUE	540	IGK	IGKV3-7		IGKJ4	IGKC	TRUE	TRUE	CQHSWEIPFTF	TGTCAGCACAGTTGGGAGATTCCATTCACGTTC	25782	27	clonotype4_consensus_1	CCTTCCCTCCAAAGTC	49	clonotype4	49	0.0158885	804
	clonotype4	TGCTACCTCAACGGGA.1	TRUE	TGCTACCTCAACGGGA-1_contig_1	TRUE	541	IGK	IGKV3-7		IGKJ4	IGKC	TRUE	TRUE	CQHSWEIPFTF	TGTCAGCACAGTTGGGAGATTCCATTCACGTTC	30988	32	clonotype4_consensus_1	TGCTACCTCAACGGGA	49	clonotype4	49	0.0158885	804
	clonotype4	GTACTTTTCTGGTATG.1	TRUE	GTACTTTTCTGGTATG-1_contig_1	TRUE	521	IGK	IGKV3-7		IGKJ4	IGKC	TRUE	TRUE	CQHSWEIPFTF	TGTCAGCACAGTTGGGAGATTCCATTCACGTTC	14288	16	clonotype4_consensus_1	GTACTTTTCTGGTATG	49	clonotype4	49	0.0158885	804
	clonotype4	AAGTCTGTCTTCAACT.1	TRUE	AAGTCTGTCTTCAACT-1_contig_1	TRUE	505	IGK	IGKV3-7		IGKJ4	IGKC	TRUE	TRUE	CQHSWEIPFTF	TGTCAGCACAGTTGGGAGATTCCATTCACGTTC	20108	22	clonotype4_consensus_1	AAGTCTGTCTTCAACT	49	clonotype4	49	0.0158885	804
	clonotype4	ATTGGACAGTGTCTCA.1	TRUE	ATTGGACAGTGTCTCA-1_contig_1	TRUE	508	IGK	IGKV3-7		IGKJ4	IGKC	TRUE	TRUE	CQHSWEIPFTF	TGTCAGCACAGTTGGGAGATTCCATTCACGTTC	40950	44	clonotype4_consensus_1	ATTGGACAGTGTCTCA	49	clonotype4	49	0.0158885	804
	clonotype4	GTACTTTAGTAGGTGC.1	TRUE	GTACTTTAGTAGGTGC-1_contig_1	TRUE	508	IGK	IGKV3-7		IGKJ4	IGKC	TRUE	TRUE	CQHSWEIPFTF	TGTCAGCACAGTTGGGAGATTCCATTCACGTTC	11206	10	clonotype4_consensus_1	GTACTTTAGTAGGTGC	49	clonotype4	49	0.0158885	804
	clonotype4	GATGAGGAGTGAAGTT.1	TRUE	GATGAGGAGTGAAGTT-1_contig_1	TRUE	508	IGK	IGKV3-7		IGKJ4	IGKC	TRUE	TRUE	CQHSWEIPFTF	TGTCAGCACAGTTGGGAGATTCCATTCACGTTC	29134	32	clonotype4_consensus_1	GATGAGGAGTGAAGTT	49	clonotype4	49	0.0158885	804
	clonotype4	CTCGGAGAGGTGCACA.1	TRUE	CTCGGAGAGGTGCACA-1_contig_1	TRUE	505	IGK	IGKV3-7		IGKJ4	IGKC	TRUE	TRUE	CQHSWEIPFTF	TGTCAGCACAGTTGGGAGATTCCATTCACGTTC	35840	38	clonotype4_consensus_1	CTCGGAGAGGTGCACA	49	clonotype4	49	0.0158885	804
	clonotype4	CGAATGTAGGTAGCCA.1	TRUE	CGAATGTAGGTAGCCA-1_contig_1	TRUE	509	IGK	IGKV3-7		IGKJ4	IGKC	TRUE	TRUE	CQHSWEIPFTF	TGTCAGCACAGTTGGGAGATTCCATTCACGTTC	23036	26	clonotype4_consensus_1	CGAATGTAGGTAGCCA	49	clonotype4	49	0.0158885	804
	clonotype4	AGTTGGTTCTGCTTGC.1	TRUE	AGTTGGTTCTGCTTGC-1_contig_1	TRUE	505	IGK	IGKV3-7		IGKJ4	IGKC	TRUE	TRUE	CQHSWEIPFTF	TGTCAGCACAGTTGGGAGATTCCATTCACGTTC	12710	12	clonotype4_consensus_1	AGTTGGTTCTGCTTGC	49	clonotype4	49	0.0158885	804
	clonotype4	CACCTTGGTGCTCTTC.1	TRUE	CACCTTGGTGCTCTTC-1_contig_1	TRUE	504	IGK	IGKV3-7		IGKJ4	IGKC	TRUE	TRUE	CQHSWEIPFTF	TGTCAGCACAGTTGGGAGATTCCATTCACGTTC	7156	7	clonotype4_consensus_1	CACCTTGGTGCTCTTC	49	clonotype4	49	0.0158885	804
	clonotype4	TGCTACCAGATCGATA.1	TRUE	TGCTACCAGATCGATA-1_contig_1	TRUE	507	IGK	IGKV3-7		IGKJ4	IGKC	TRUE	TRUE	CQHSWEIPFTF	TGTCAGCACAGTTGGGAGATTCCATTCACGTTC	4414	6	clonotype4_consensus_1	TGCTACCAGATCGATA	49	clonotype4	49	0.0158885	804
	clonotype4	GCAGCCAGTCTAAACC.1	TRUE	GCAGCCAGTCTAAACC-1_contig_1	TRUE	530	IGK	IGKV3-7		IGKJ4	IGKC	TRUE	TRUE	CQHSWEIPFTF	TGTCAGCACAGTTGGGAGATTCCATTCACGTTC	11928	12	clonotype4_consensus_1	GCAGCCAGTCTAAACC	49	clonotype4	49	0.0158885	804
	clonotype4	ATGGGAGTCTTGACGA.1	TRUE	ATGGGAGTCTTGACGA-1_contig_1	TRUE	508	IGK	IGKV3-7		IGKJ4	IGKC	TRUE	TRUE	CQHSWEIPFTF	TGTCAGCACAGTTGGGAGATTCCATTCACGTTC	8900	9	clonotype4_consensus_1	ATGGGAGTCTTGACGA	49	clonotype4	49	0.0158885	804
	clonotype4	ATTACTCCATGTCGAT.1	TRUE	ATTACTCCATGTCGAT-1_contig_1	TRUE	505	IGK	IGKV3-7		IGKJ4	IGKC	TRUE	TRUE	CQHSWEIPFTF	TGTCAGCACAGTTGGGAGATTCCATTCACGTTC	61818	71	clonotype4_consensus_1	ATTACTCCATGTCGAT	49	clonotype4	49	0.0158885	804
	clonotype4	CTACGTCGTCCGTGAC.1	TRUE	CTACGTCGTCCGTGAC-1_contig_1	TRUE	536	IGK	IGKV3-7		IGKJ4	IGKC	TRUE	TRUE	CQHSWEIPFTF	TGTCAGCACAGTTGGGAGATTCCATTCACGTTC	14560	19	clonotype4_consensus_1	CTACGTCGTCCGTGAC	49	clonotype4	49	0.0158885	804
	clonotype4	GAAACTCCATGTCTCC.1	TRUE	GAAACTCCATGTCTCC-1_contig_1	TRUE	508	IGK	IGKV3-7		IGKJ4	IGKC	TRUE	TRUE	CQHSWEIPFTF	TGTCAGCACAGTTGGGAGATTCCATTCACGTTC	10778	12	clonotype4_consensus_1	GAAACTCCATGTCTCC	49	clonotype4	49	0.0158885	804
	clonotype4	CAGAATCAGGCTAGAC.1	TRUE	CAGAATCAGGCTAGAC-1_contig_1	TRUE	506	IGK	IGKV3-7		IGKJ4	IGKC	TRUE	TRUE	CQHSWEIPFTF	TGTCAGCACAGTTGGGAGATTCCATTCACGTTC	27670	28	clonotype4_consensus_1	CAGAATCAGGCTAGAC	49	clonotype4	49	0.0158885	804
	clonotype4	CCGTTCATCTGTCTCG.1	TRUE	CCGTTCATCTGTCTCG-1_contig_1	TRUE	510	IGK	IGKV3-7		IGKJ4	IGKC	TRUE	TRUE	CQHSWEIPFTF	TGTCAGCACAGTTGGGAGATTCCATTCACGTTC	45202	50	clonotype4_consensus_1	CCGTTCATCTGTCTCG	49	clonotype4	49	0.0158885	804
	clonotype4	CGTTCTGGTCTAACGT.1	TRUE	CGTTCTGGTCTAACGT-1_contig_1	TRUE	523	IGK	IGKV3-7		IGKJ4	IGKC	TRUE	TRUE	CQHSWEIPFTF	TGTCAGCACAGTTGGGAGATTCCATTCACGTTC	5902	9	clonotype4_consensus_1	CGTTCTGGTCTAACGT	49	clonotype4	49	0.0158885	804
	clonotype4	CTAGCCTTCACCGGGT.1	TRUE	CTAGCCTTCACCGGGT-1_contig_1	TRUE	563	IGK	IGKV3-7		IGKJ4	IGKC	TRUE	TRUE	CQHSWEIPFTF	TGTCAGCACAGTTGGGAGATTCCATTCACGTTC	8956	12	clonotype4_consensus_1	CTAGCCTTCACCGGGT	49	clonotype4	49	0.0158885	804
	clonotype4	CGCTATCTCCAGGGCT.1	TRUE	CGCTATCTCCAGGGCT-1_contig_1	TRUE	540	IGK	IGKV3-7		IGKJ4	IGKC	TRUE	TRUE	CQHSWEIPFTF	TGTCAGCACAGTTGGGAGATTCCATTCACGTTC	26352	32	clonotype4_consensus_1	CGCTATCTCCAGGGCT	49	clonotype4	49	0.0158885	804
	clonotype4	CTGAAACGTCGCGAAA.1	TRUE	CTGAAACGTCGCGAAA-1_contig_1	TRUE	505	IGK	IGKV3-7		IGKJ4	IGKC	TRUE	TRUE	CQHSWEIPFTF	TGTCAGCACAGTTGGGAGATTCCATTCACGTTC	13992	16	clonotype4_consensus_1	CTGAAACGTCGCGAAA	49	clonotype4	49	0.0158885	804
	clonotype4	ACTTTCAAGTCCGTAT.1	TRUE	ACTTTCAAGTCCGTAT-1_contig_1	TRUE	508	IGK	IGKV3-7		IGKJ4	IGKC	TRUE	TRUE	CQHSWEIPFTF	TGTCAGCACAGTTGGGAGATTCCATTCACGTTC	37770	39	clonotype4_consensus_1	ACTTTCAAGTCCGTAT	49	clonotype4	49	0.0158885	804
	clonotype4	CTGAAGTGTCGCTTTC.1	TRUE	CTGAAGTGTCGCTTTC-1_contig_1	TRUE	508	IGK	IGKV3-7		IGKJ4	IGKC	TRUE	TRUE	CQHSWEIPFTF	TGTCAGCACAGTTGGGAGATTCCATTCACGTTC	13668	14	clonotype4_consensus_1	CTGAAGTGTCGCTTTC	49	clonotype4	49	0.0158885	804
	clonotype4	GACGCGTAGTTAGGTA.1	TRUE	GACGCGTAGTTAGGTA-1_contig_1	TRUE	505	IGK	IGKV3-7		IGKJ4	IGKC	TRUE	TRUE	CQHSWEIPFTF	TGTCAGCACAGTTGGGAGATTCCATTCACGTTC	33560	36	clonotype4_consensus_1	GACGCGTAGTTAGGTA	49	clonotype4	49	0.0158885	804
	clonotype4	GGGTTGCCATTGTGCA.1	TRUE	GGGTTGCCATTGTGCA-1_contig_1	TRUE	505	IGK	IGKV3-7		IGKJ4	IGKC	TRUE	TRUE	CQHSWEIPFTF	TGTCAGCACAGTTGGGAGATTCCATTCACGTTC	6640	8	clonotype4_consensus_1	GGGTTGCCATTGTGCA	49	clonotype4	49	0.0158885	804
	clonotype4	TACCTATTCCCTCTTT.1	TRUE	TACCTATTCCCTCTTT-1_contig_1	TRUE	505	IGK	IGKV3-7		IGKJ4	IGKC	TRUE	TRUE	CQHSWEIPFTF	TGTCAGCACAGTTGGGAGATTCCATTCACGTTC	22234	23	clonotype4_consensus_1	TACCTATTCCCTCTTT	49	clonotype4	49	0.0158885	804
	clonotype4	GGTGTTAAGGGAAACA.1	TRUE	GGTGTTAAGGGAAACA-1_contig_1	TRUE	508	IGK	IGKV3-7		IGKJ4	IGKC	TRUE	TRUE	CQHSWEIPFTF	TGTCAGCACAGTTGGGAGATTCCATTCACGTTC	19982	21	clonotype4_consensus_1	GGTGTTAAGGGAAACA	49	clonotype4	49	0.0158885	804
	clonotype4	TTTGGTTAGTTAAGTG.1	TRUE	TTTGGTTAGTTAAGTG-1_contig_1	TRUE	504	IGK	IGKV3-7		IGKJ4	IGKC	TRUE	TRUE	CQHSWEIPFTF	TGTCAGCACAGTTGGGAGATTCCATTCACGTTC	6516	9	clonotype4_consensus_1	TTTGGTTAGTTAAGTG	49	clonotype4	49	0.0158885	804
	clonotype4	GTGCAGCTCATGCAAC.1	TRUE	GTGCAGCTCATGCAAC-1_contig_1	TRUE	510	IGK	IGKV3-7		IGKJ4	IGKC	TRUE	TRUE	CQHSWEIPFTF	TGTCAGCACAGTTGGGAGATTCCATTCACGTTC	21060	21	clonotype4_consensus_1	GTGCAGCTCATGCAAC	49	clonotype4	49	0.0158885	804
	clonotype4	CAGAGAGAGTAACCCT.1	TRUE	CAGAGAGAGTAACCCT-1_contig_1	TRUE	505	IGK	IGKV3-7		IGKJ4	IGKC	TRUE	TRUE	CQHSWEIPFTF	TGTCAGCACAGTTGGGAGATTCCATTCACGTTC	34598	37	clonotype4_consensus_1	CAGAGAGAGTAACCCT	49	clonotype4	49	0.0158885	804
	clonotype4	TGCGCAGAGTGTACGG.1	TRUE	TGCGCAGAGTGTACGG-1_contig_1	TRUE	503	IGK	IGKV3-7		IGKJ4	IGKC	TRUE	TRUE	CQHSWEIPFTF	TGTCAGCACAGTTGGGAGATTCCATTCACGTTC	7582	12	clonotype4_consensus_1	TGCGCAGAGTGTACGG	49	clonotype4	49	0.0158885	804
	clonotype4	TGAGGGAAGTTAGCGG.1	TRUE	TGAGGGAAGTTAGCGG-1_contig_1	TRUE	518	IGK	IGKV3-7		IGKJ4	IGKC	TRUE	TRUE	CQHSWEIPFTF	TGTCAGCACAGTTGGGAGATTCCATTCACGTTC	10132	12	clonotype4_consensus_1	TGAGGGAAGTTAGCGG	49	clonotype4	49	0.0158885	804
	clonotype4	GCGCAGTTCAGTGTTG.1	TRUE	GCGCAGTTCAGTGTTG-1_contig_1	TRUE	508	IGK	IGKV3-7		IGKJ4	IGKC	TRUE	TRUE	CQHSWEIPFTF	TGTCAGCACAGTTGGGAGATTCCATTCACGTTC	7416	9	clonotype4_consensus_1	GCGCAGTTCAGTGTTG	49	clonotype4	49	0.0158885	804
	clonotype4	AAACGGGAGGATTCGG.1	TRUE	AAACGGGAGGATTCGG-1_contig_1	TRUE	508	IGK	IGKV3-7		IGKJ4	IGKC	TRUE	TRUE	CQHSWEIPFTF	TGTCAGCACAGTTGGGAGATTCCATTCACGTTC	22132	25	clonotype4_consensus_1	AAACGGGAGGATTCGG	49	clonotype4	49	0.0158885	804
	clonotype40	CGTCACTTCCGTAGGC.1	TRUE	CGTCACTTCCGTAGGC-1_contig_1	TRUE	549	IGL	IGLV1		IGLJ3	IGLC3	TRUE	TRUE	CALWYSNHFIF	TGTGCTCTATGGTACAGCAACCATTTTATTTTC	33912	26	clonotype40_consensus_2	CGTCACTTCCGTAGGC	11	clonotype40	11	0.0035668	804
	clonotype40	CTGGTCTAGGCTCAGA.1	TRUE	CTGGTCTAGGCTCAGA-1_contig_1	TRUE	549	IGL	IGLV1		IGLJ3	IGLC3	TRUE	TRUE	CALWYSNHFIF	TGTGCTCTATGGTACAGCAACCATTTTATTTTC	32364	26	clonotype40_consensus_2	CTGGTCTAGGCTCAGA	11	clonotype40	11	0.0035668	804
	clonotype40	GCGCAGTAGCATCATC.1	TRUE	GCGCAGTAGCATCATC-1_contig_1	TRUE	549	IGL	IGLV1		IGLJ3	IGLC3	TRUE	TRUE	CALWYSNHFIF	TGTGCTCTATGGTACAGCAACCATTTTATTTTC	17368	16	clonotype40_consensus_2	GCGCAGTAGCATCATC	11	clonotype40	11	0.0035668	804
	clonotype40	TCGCGTTGTGGAAAGA.1	TRUE	TCGCGTTGTGGAAAGA-1_contig_1	TRUE	549	IGL	IGLV1		IGLJ3	IGLC3	TRUE	TRUE	CALWYSNHFIF	TGTGCTCTATGGTACAGCAACCATTTTATTTTC	36994	35	clonotype40_consensus_2	TCGCGTTGTGGAAAGA	11	clonotype40	11	0.0035668	804
	clonotype40	GATCGTACAAGACACG.1	TRUE	GATCGTACAAGACACG-1_contig_1	TRUE	549	IGL	IGLV1		IGLJ3	IGLC3	TRUE	TRUE	CALWYSNHFIF	TGTGCTCTATGGTACAGCAACCATTTTATTTTC	38322	29	clonotype40_consensus_2	GATCGTACAAGACACG	11	clonotype40	11	0.0035668	804
	clonotype40	TAAACCGCAGCTTAAC.1	TRUE	TAAACCGCAGCTTAAC-1_contig_1	TRUE	549	IGL	IGLV1		IGLJ3	IGLC3	TRUE	TRUE	CALWYSNHFIF	TGTGCTCTATGGTACAGCAACCATTTTATTTTC	27488	24	clonotype40_consensus_2	TAAACCGCAGCTTAAC	11	clonotype40	11	0.0035668	804
	clonotype40	TCTATTGTCCGTCAAA.1	TRUE	TCTATTGTCCGTCAAA-1_contig_1	TRUE	549	IGL	IGLV1		IGLJ3	IGLC3	TRUE	TRUE	CALWYSNHFIF	TGTGCTCTATGGTACAGCAACCATTTTATTTTC	54280	44	clonotype40_consensus_2	TCTATTGTCCGTCAAA	11	clonotype40	11	0.0035668	804
	clonotype40	TATCAGGGTATAGTAG.1	TRUE	TATCAGGGTATAGTAG-1_contig_1	TRUE	549	IGL	IGLV1		IGLJ3	IGLC3	TRUE	TRUE	CALWYSNHFIF	TGTGCTCTATGGTACAGCAACCATTTTATTTTC	44016	37	clonotype40_consensus_2	TATCAGGGTATAGTAG	11	clonotype40	11	0.0035668	804
	clonotype40	CCACCTAAGATATGGT.1	TRUE	CCACCTAAGATATGGT-1_contig_1	TRUE	549	IGL	IGLV1		IGLJ3	IGLC3	TRUE	TRUE	CALWYSNHFIF	TGTGCTCTATGGTACAGCAACCATTTTATTTTC	8618	7	clonotype40_consensus_2	CCACCTAAGATATGGT	11	clonotype40	11	0.0035668	804
	clonotype40	TTGCGTCCAATCTACG.1	TRUE	TTGCGTCCAATCTACG-1_contig_1	TRUE	549	IGL	IGLV1		IGLJ3	IGLC3	TRUE	TRUE	CALWYSNHFIF	TGTGCTCTATGGTACAGCAACCATTTTATTTTC	42966	33	clonotype40_consensus_2	TTGCGTCCAATCTACG	11	clonotype40	11	0.0035668	804
	clonotype400	CTACCCACAATGGATA.1	TRUE	CTACCCACAATGGATA-1_contig_1	TRUE	500	IGK	IGKV3-5		IGKJ4	IGKC	TRUE	TRUE	CQQSNEDPFTF	TGTCAGCAAAGTAATGAGGATCCATTCACGTTC	29594	28	clonotype400_consensus_1	CTACCCACAATGGATA	1	clonotype400	1	0.000324254	804
	clonotype401	TTTATGCGTGAAGGCT.1	TRUE	TTTATGCGTGAAGGCT-1_contig_1	TRUE	500	IGK	IGKV3-5		IGKJ2	IGKC	TRUE	TRUE	CQQSNEDPYTF	TGTCAGCAAAGTAATGAGGATCCGTACACGTTC	16110	23	clonotype401_consensus_1	TTTATGCGTGAAGGCT	1	clonotype401	1	0.000324254	804
	clonotype402	ACATCAGGTGCGCTTG.1	TRUE	ACATCAGGTGCGCTTG-1_contig_1	TRUE	523	IGK	IGKV3-7		IGKJ2	IGKC	TRUE	TRUE	CQHSWEIMYTF	TGTCAGCACAGTTGGGAGATTATGTACACGTTC	12324	13	clonotype402_consensus_1	ACATCAGGTGCGCTTG	1	clonotype402	1	0.000324254	804
	clonotype403	TTTACTGGTAGGGACT.1	TRUE	TTTACTGGTAGGGACT-1_contig_1	TRUE	508	IGK	IGKV3-7		IGKJ2	IGKC	TRUE	TRUE	CQHSWEIPYTF	TGTCAGCACAGTTGGGAGATTCCCTACACGTTC	23882	33	clonotype403_consensus_1	TTTACTGGTAGGGACT	1	clonotype403	1	0.000324254	804
	clonotype404	AACTGGTCAAGTACCT.1	TRUE	AACTGGTCAAGTACCT-1_contig_1	TRUE	508	IGK	IGKV3-7		IGKJ5	IGKC	TRUE	TRUE	CQHSWEIPPTF	TGTCAGCACAGTTGGGAGATTCCTCCCACGTTC	60330	62	clonotype404_consensus_1	AACTGGTCAAGTACCT	1	clonotype404	1	0.000324254	804
	clonotype405	CACATTTAGGATGGAA.1	TRUE	CACATTTAGGATGGAA-1_contig_1	TRUE	508	IGK	IGKV3-7		IGKJ5	IGKC	TRUE	TRUE	CQHSWEIPPTF	TGTCAGCACAGTTGGGAGATTCCTCCCACGTTC	35946	32	clonotype405_consensus_1	CACATTTAGGATGGAA	1	clonotype405	1	0.000324254	804
	clonotype406	AAACCTGCACAGCCCA.1	TRUE	AAACCTGCACAGCCCA-1_contig_1	TRUE	508	IGK	IGKV3-7		IGKJ2	IGKC	TRUE	TRUE	CQHSWEILYTF	TGTCAGCACAGTTGGGAGATTCTGTACACGTTC	41334	41	clonotype406_consensus_1	AAACCTGCACAGCCCA	1	clonotype406	1	0.000324254	804
	clonotype407	TTTGCGCTCTCGCTTG.1	TRUE	TTTGCGCTCTCGCTTG-1_contig_1	TRUE	503	IGK	IGKV3-7		IGKJ2	IGKC	TRUE	TRUE	CQHSWEILYTF	TGTCAGCACAGTTGGGAGATTCTGTACACGTTC	12658	12	clonotype407_consensus_1	TTTGCGCTCTCGCTTG	1	clonotype407	1	0.000324254	804
	clonotype408	CTTTGCGTCGACCAGC.1	TRUE	CTTTGCGTCGACCAGC-1_contig_1	TRUE	505	IGK	IGKV3-12		IGKJ4	IGKC	TRUE	TRUE	CQHSRELPFTF	TGTCAGCACAGTAGGGAGCTTCCATTCACGTTC	8704	10	clonotype408_consensus_1	CTTTGCGTCGACCAGC	1	clonotype408	1	0.000324254	804
	clonotype409	CGTCTACGTCAGGACA.1	TRUE	CGTCTACGTCAGGACA-1_contig_1	TRUE	508	IGK	IGKV3-9		IGKJ2	IGKC	TRUE	TRUE	CMQSMEDPYTF	TGTATGCAAAGTATGGAAGATCCGTACACGTTC	10742	11	clonotype409_consensus_1	CGTCTACGTCAGGACA	1	clonotype409	1	0.000324254	804
	clonotype41	CAGCGACAGTTTGCGT.1	TRUE	CAGCGACAGTTTGCGT-1_contig_1	TRUE	499	IGK	IGKV4-91		IGKJ5	IGKC	TRUE	TRUE	CQQGSSIPLTF	TGCCAGCAGGGTAGTAGTATACCGCTCACGTTC	11464	13	clonotype41_consensus_1	CAGCGACAGTTTGCGT	10	clonotype41	10	0.00324254	804
	clonotype41	CACCACTAGAGCCCAA.1	TRUE	CACCACTAGAGCCCAA-1_contig_1	TRUE	501	IGK	IGKV4-91		IGKJ5	IGKC	TRUE	TRUE	CQQGSSIPLTF	TGCCAGCAGGGTAGTAGTATACCGCTCACGTTC	40240	39	clonotype41_consensus_1	CACCACTAGAGCCCAA	10	clonotype41	10	0.00324254	804
	clonotype41	TGCCCTAAGAGACTAT.1	TRUE	TGCCCTAAGAGACTAT-1_contig_1	TRUE	850	IGK	IGKV4-91		IGKJ5	IGKC	TRUE	TRUE	CQQGSSIPLTF	TGCCAGCAGGGTAGTAGTATACCGCTCACGTTC	7676	10	clonotype41_consensus_1	TGCCCTAAGAGACTAT	10	clonotype41	10	0.00324254	804
	clonotype41	CACACTCCACTTACGA.1	TRUE	CACACTCCACTTACGA-1_contig_1	TRUE	551	IGK	IGKV4-91		IGKJ5	IGKC	TRUE	TRUE	CQQGSSIPLTF	TGCCAGCAGGGTAGTAGTATACCGCTCACGTTC	4470	7	clonotype41_consensus_1	CACACTCCACTTACGA	10	clonotype41	10	0.00324254	804
	clonotype41	GCATACACAAGCTGTT.1	TRUE	GCATACACAAGCTGTT-1_contig_1	TRUE	498	IGK	IGKV4-91		IGKJ5	IGKC	TRUE	TRUE	CQQGSSIPLTF	TGCCAGCAGGGTAGTAGTATACCGCTCACGTTC	30740	31	clonotype41_consensus_1	GCATACACAAGCTGTT	10	clonotype41	10	0.00324254	804
	clonotype41	CCAATCCGTAGAAGGA.1	TRUE	CCAATCCGTAGAAGGA-1_contig_1	TRUE	501	IGK	IGKV4-91		IGKJ5	IGKC	TRUE	TRUE	CQQGSSIPLTF	TGCCAGCAGGGTAGTAGTATACCGCTCACGTTC	22358	22	clonotype41_consensus_1	CCAATCCGTAGAAGGA	10	clonotype41	10	0.00324254	804
	clonotype41	ATTGGTGCACCAGCAC.1	TRUE	ATTGGTGCACCAGCAC-1_contig_1	TRUE	501	IGK	IGKV4-91		IGKJ5	IGKC	TRUE	TRUE	CQQGSSIPLTF	TGCCAGCAGGGTAGTAGTATACCGCTCACGTTC	28042	27	clonotype41_consensus_1	ATTGGTGCACCAGCAC	10	clonotype41	10	0.00324254	804
	clonotype41	ATTCTACGTCTCGTTC.1	TRUE	ATTCTACGTCTCGTTC-1_contig_1	TRUE	568	IGK	IGKV4-91		IGKJ5	IGKC	TRUE	TRUE	CQQGSSIPLTF	TGCCAGCAGGGTAGTAGTATACCGCTCACGTTC	9906	12	clonotype41_consensus_1	ATTCTACGTCTCGTTC	10	clonotype41	10	0.00324254	804
	clonotype41	ATAAGAGTCCAGTATG.1	TRUE	ATAAGAGTCCAGTATG-1_contig_1	TRUE	499	IGK	IGKV4-91		IGKJ5	IGKC	TRUE	TRUE	CQQGSSIPLTF	TGCCAGCAGGGTAGTAGTATACCGCTCACGTTC	49470	44	clonotype41_consensus_1	ATAAGAGTCCAGTATG	10	clonotype41	10	0.00324254	804
	clonotype41	TCGCGAGGTATTCTCT.1	TRUE	TCGCGAGGTATTCTCT-1_contig_1	TRUE	499	IGK	IGKV4-91		IGKJ5	IGKC	TRUE	TRUE	CQQGSSIPLTF	TGCCAGCAGGGTAGTAGTATACCGCTCACGTTC	12438	14	clonotype41_consensus_1	TCGCGAGGTATTCTCT	10	clonotype41	10	0.00324254	804
	clonotype410	ACGGCCACACTTACGA.1	TRUE	ACGGCCACACTTACGA-1_contig_1	TRUE	515	IGK	IGKV3-1		IGKJ4	IGKC	TRUE	TRUE	CQQSRKVPFTF	TGTCAGCAAAGTAGGAAGGTTCCATTCACGTTC	22614	22	clonotype410_consensus_1	ACGGCCACACTTACGA	1	clonotype410	1	0.000324254	804
	clonotype411	TCGAGGCCAATCTACG.1	TRUE	TCGAGGCCAATCTACG-1_contig_1	TRUE	510	IGK	IGKV3-1		IGKJ2	IGKC	TRUE	TRUE	CQQSRKVPSTF	TGTCAGCAAAGTAGGAAGGTTCCTTCCACGTTC	28338	30	clonotype411_consensus_1	TCGAGGCCAATCTACG	1	clonotype411	1	0.000324254	804
	clonotype412	ATTACTCGTGGTCTCG.1	TRUE	ATTACTCGTGGTCTCG-1_contig_1	TRUE	535	IGK	IGKV6-13		IGKJ5	IGKC	TRUE	TRUE	CQQYSSYPLTF	TGCCAGCAATATAGCAGCTATCCGCTCACGTTC	40836	41	clonotype412_consensus_1	ATTACTCGTGGTCTCG	1	clonotype412	1	0.000324254	804
	clonotype413	CTGCCTATCGCCCTTA.1	TRUE	CTGCCTATCGCCCTTA-1_contig_1	TRUE	501	IGK	IGKV6-13		IGKJ2	IGKC	TRUE	TRUE	CQQYSSYPLTF	TGCCAGCAATATAGCAGCTATCCTCTCACGTTC	15388	14	clonotype413_consensus_1	CTGCCTATCGCCCTTA	1	clonotype413	1	0.000324254	804
	clonotype414	CGGAGTCTCCCAAGAT.1	TRUE	CGGAGTCTCCCAAGAT-1_contig_1	TRUE	500	IGK	IGKV6-13		IGKJ4	IGKC	TRUE	TRUE	CQQYSSYPLTF	TGCCAGCAATATAGCAGCTATCCTCTCACGTTC	4874	6	clonotype414_consensus_1	CGGAGTCTCCCAAGAT	1	clonotype414	1	0.000324254	804
	clonotype415	GGACATTTCGGTGTTA.1	TRUE	GGACATTTCGGTGTTA-1_contig_1	TRUE	597	IGK	IGKV6-13		IGKJ5	IGKC	TRUE	TRUE	CQQYSSYPLTF	TGCCAGCAATATAGCAGCTATCCTCTCACGTTC	35560	33	clonotype415_consensus_1	GGACATTTCGGTGTTA	1	clonotype415	1	0.000324254	804
	clonotype416	TGACTAGAGAGCTGCA.1	TRUE	TGACTAGAGAGCTGCA-1_contig_1	TRUE	503	IGK	IGKV6-23		IGKJ5	IGKC	TRUE	TRUE	CQQYSSYPLTF	TGTCAGCAATATAGCAGCTATCCTCTCACGTTC	33998	34	clonotype416_consensus_2	TGACTAGAGAGCTGCA	2	clonotype416	2	0.000648508	804
	clonotype417	CGCTGGACAGTCTTCC.1	TRUE	CGCTGGACAGTCTTCC-1_contig_1	TRUE	533	IGK	IGKV9-120		IGKJ5	IGKC	TRUE	TRUE	CLQYASSPLTF	TGTCTACAATATGCTAGTTCTCCGCTCACGTTC	68332	69	clonotype417_consensus_2	CGCTGGACAGTCTTCC	2	clonotype417	2	0.000648508	804
	clonotype418	ACATCAGGTTGCCTCT.1	TRUE	ACATCAGGTTGCCTCT-1_contig_2	TRUE	526	IGK	IGKV1-110		IGKJ4	IGKC	TRUE	TRUE	CSQSTHVPFTF	TGCTCTCAAAGTACACATGTTCCATTCACGTTC	10962	13	clonotype418_consensus_3	ACATCAGGTTGCCTCT	3	clonotype418	3	0.000972763	804
	clonotype418	ACATCAGGTTGCCTCT.1	TRUE	ACATCAGGTTGCCTCT-1_contig_1	TRUE	510	IGK	IGKV8-30		IGKJ5	IGKC	TRUE	TRUE	CQQYYSYPLTF	TGTCAGCAATATTATAGCTATCCGCTCACGTTC	4046	4	clonotype418_consensus_2	ACATCAGGTTGCCTCT	3	clonotype418	3	0.000972763	804
	clonotype419	CTGCTGTTCACTCTTA.1	TRUE	CTGCTGTTCACTCTTA-1_contig_1	TRUE	516	IGK	IGKV1-99		IGKJ2	IGKC	TRUE	TRUE	CFQSNYLPYTF	TGCTTCCAGAGTAACTATCTTCCGTACACGTTC	54946	63	clonotype419_consensus_1	CTGCTGTTCACTCTTA	1	clonotype419	1	0.000324254	804
	clonotype42	ACGGAGAGTAAAGGAG.1	TRUE	ACGGAGAGTAAAGGAG-1_contig_1	TRUE	518	IGK	IGKV2-109		IGKJ5	IGKC	TRUE	TRUE	CAQNLELPLTF	TGTGCTCAAAATCTAGAACTTCCGCTCACGTTC	32932	34	clonotype42_consensus_2	ACGGAGAGTAAAGGAG	12	clonotype42	12	0.00389105	804
	clonotype42	AACACGTAGTACATGA.1	TRUE	AACACGTAGTACATGA-1_contig_1	TRUE	515	IGK	IGKV2-109		IGKJ5	IGKC	TRUE	TRUE	CAQNLELPLTF	TGTGCTCAAAATCTAGAACTTCCGCTCACGTTC	10546	13	clonotype42_consensus_2	AACACGTAGTACATGA	12	clonotype42	12	0.00389105	804
	clonotype42	GTCTCGTAGTGGCACA.1	TRUE	GTCTCGTAGTGGCACA-1_contig_1	TRUE	517	IGK	IGKV2-109		IGKJ5	IGKC	TRUE	TRUE	CAQNLELPLTF	TGTGCTCAAAATCTAGAACTTCCGCTCACGTTC	50630	55	clonotype42_consensus_2	GTCTCGTAGTGGCACA	12	clonotype42	12	0.00389105	804
	clonotype42	ACGATACCACATCCGG.1	TRUE	ACGATACCACATCCGG-1_contig_1	TRUE	518	IGK	IGKV2-109		IGKJ5	IGKC	TRUE	TRUE	CAQNLELPLTF	TGTGCTCAAAATCTAGAACTTCCGCTCACGTTC	13048	12	clonotype42_consensus_2	ACGATACCACATCCGG	12	clonotype42	12	0.00389105	804
	clonotype42	TACGGGCGTCAGAAGC.1	TRUE	TACGGGCGTCAGAAGC-1_contig_1	TRUE	521	IGK	IGKV2-109		IGKJ5	IGKC	TRUE	TRUE	CAQNLELPLTF	TGTGCTCAAAATCTAGAACTTCCGCTCACGTTC	10428	10	clonotype42_consensus_2	TACGGGCGTCAGAAGC	12	clonotype42	12	0.00389105	804
	clonotype42	TCGTACCCACAGCCCA.1	TRUE	TCGTACCCACAGCCCA-1_contig_1	TRUE	515	IGK	IGKV2-109		IGKJ5	IGKC	TRUE	TRUE	CAQNLELPLTF	TGTGCTCAAAATCTAGAACTTCCGCTCACGTTC	10492	11	clonotype42_consensus_2	TCGTACCCACAGCCCA	12	clonotype42	12	0.00389105	804
	clonotype42	AGCTCCTAGCCACTAT.1	TRUE	AGCTCCTAGCCACTAT-1_contig_1	TRUE	515	IGK	IGKV2-109		IGKJ5	IGKC	TRUE	TRUE	CAQNLELPLTF	TGTGCTCAAAATCTAGAACTTCCGCTCACGTTC	33246	31	clonotype42_consensus_2	AGCTCCTAGCCACTAT	12	clonotype42	12	0.00389105	804
	clonotype42	AAGACCTGTCGACTAT.1	TRUE	AAGACCTGTCGACTAT-1_contig_1	TRUE	515	IGK	IGKV2-109		IGKJ5	IGKC	TRUE	TRUE	CAQNLELPLTF	TGTGCTCAAAATCTAGAACTTCCGCTCACGTTC	10122	10	clonotype42_consensus_2	AAGACCTGTCGACTAT	12	clonotype42	12	0.00389105	804
	clonotype42	ATTGGACTCGATGAGG.1	TRUE	ATTGGACTCGATGAGG-1_contig_1	TRUE	524	IGK	IGKV2-109		IGKJ5	IGKC	TRUE	TRUE	CAQNLELPLTF	TGTGCTCAAAATCTAGAACTTCCGCTCACGTTC	20014	20	clonotype42_consensus_2	ATTGGACTCGATGAGG	12	clonotype42	12	0.00389105	804
	clonotype42	TTTACTGGTAAGCACG.1	TRUE	TTTACTGGTAAGCACG-1_contig_1	TRUE	550	IGK	IGKV2-109		IGKJ5	IGKC	TRUE	TRUE	CAQNLELPLTF	TGTGCTCAAAATCTAGAACTTCCGCTCACGTTC	12116	16	clonotype42_consensus_2	TTTACTGGTAAGCACG	12	clonotype42	12	0.00389105	804
	clonotype420	AGACGTTCAATCGGTT.1	TRUE	AGACGTTCAATCGGTT-1_contig_1	TRUE	565	IGK	IGKV1-110		IGKJ2	IGKC	TRUE	TRUE	CSQSTHVPPYTF	TGCTCTCAAAGTACACATGTTCCTCCGTACACGTTC	55972	58	clonotype420_consensus_1	AGACGTTCAATCGGTT	1	clonotype420	1	0.000324254	804
	clonotype421	TCTATTGTCTTGACGA.1	TRUE	TCTATTGTCTTGACGA-1_contig_1	TRUE	565	IGK	IGKV1-110		IGKJ2	IGKC	TRUE	TRUE	CSQSTHVPPYTF	TGCTCTCAAAGTACACATGTTCCTCCGTACACGTTC	71270	118	clonotype421_consensus_1	TCTATTGTCTTGACGA	1	clonotype421	1	0.000324254	804
	clonotype422	CGAATGTGTCCGAGTC.1	TRUE	CGAATGTGTCCGAGTC-1_contig_1	TRUE	530	IGK	IGKV1-88		IGKJ4	IGKC	TRUE	TRUE	CLQGTHQPFTF	TGCTTACAAGGTACACATCAGCCATTCACGTTC	12444	13	clonotype422_consensus_1	CGAATGTGTCCGAGTC	1	clonotype422	1	0.000324254	804
	clonotype423	CCTTACGCACCAGATT.1	TRUE	CCTTACGCACCAGATT-1_contig_1	TRUE	501	IGK	IGKV1-88		IGKJ5	IGKC	TRUE	TRUE	CLQGTHQPLTF	TGCTTACAAGGTACACATCAGCCGCTCACGTTC	45436	44	clonotype423_consensus_1	CCTTACGCACCAGATT	1	clonotype423	1	0.000324254	804
	clonotype424	CGTTGGGTCACCAGGC.1	TRUE	CGTTGGGTCACCAGGC-1_contig_1	TRUE	501	IGK	IGKV1-88		IGKJ5	IGKC	TRUE	TRUE	CLQGTHQPLTF	TGCTTACAAGGTACACATCAGCCGCTCACGTTC	9226	12	clonotype424_consensus_1	CGTTGGGTCACCAGGC	1	clonotype424	1	0.000324254	804
	clonotype425	AGAGTGGAGTTACGGG.1	TRUE	AGAGTGGAGTTACGGG-1_contig_1	TRUE	514	IGK	IGKV2-137		IGKJ4	IGKC	TRUE	TRUE	CMQHLEYPFTF	TGTATGCAACATCTAGAATATCCATTCACGTTC	11782	11	clonotype425_consensus_1	AGAGTGGAGTTACGGG	1	clonotype425	1	0.000324254	804
	clonotype426	CATCGGGCACCAGGTC.1	TRUE	CATCGGGCACCAGGTC-1_contig_1	TRUE	510	IGK	IGKV2-137		IGKJ2	IGKC	TRUE	TRUE	CMQHLEYPLTF	TGTATGCAACATCTAGAATATCCTTTAACGTTC	22088	21	clonotype426_consensus_1	CATCGGGCACCAGGTC	1	clonotype426	1	0.000324254	804
	clonotype427	GGACAAGGTTGAGTTC.1	TRUE	GGACAAGGTTGAGTTC-1_contig_1	TRUE	514	IGK	IGKV2-137		IGKJ2	IGKC	TRUE	TRUE	CMQHLEYPLTF	TGTATGCAACATCTAGAATATCCTTTAACGTTC	19694	19	clonotype427_consensus_1	GGACAAGGTTGAGTTC	1	clonotype427	1	0.000324254	804
	clonotype428	TATCAGGCACGTCTCT.1	TRUE	TATCAGGCACGTCTCT-1_contig_1	TRUE	510	IGK	IGKV2-137		IGKJ1	IGKC	TRUE	TRUE	CMQHLEYPLTF	TGTATGCAACATCTAGAATATCCTTTGACGTTC	8736	11	clonotype428_consensus_1	TATCAGGCACGTCTCT	1	clonotype428	1	0.000324254	804
	clonotype429	CTCTAATCAATGAAAC.1	TRUE	CTCTAATCAATGAAAC-1_contig_1	TRUE	515	IGK	IGKV2-112		IGKJ5	IGKC	TRUE	TRUE	CQQLVEYPLTF	TGTCAACAACTTGTAGAGTATCCGCTCACGTTC	1626	2	clonotype429_consensus_1	CTCTAATCAATGAAAC	1	clonotype429	1	0.000324254	804
	clonotype43	CCAATCCGTCGCGGTT.1	TRUE	CCAATCCGTCGCGGTT-1_contig_1	TRUE	549	IGK	IGKV8-27		IGKJ1	IGKC	TRUE	TRUE	CHQYLSSWTF	TGTCATCAATACCTCTCCTCGTGGACGTTC	12526	14	clonotype43_consensus_1	CCAATCCGTCGCGGTT	10	clonotype43	10	0.00324254	804
	clonotype43	GGACAAGGTCGAATCT.1	TRUE	GGACAAGGTCGAATCT-1_contig_1	TRUE	514	IGK	IGKV8-27		IGKJ1	IGKC	TRUE	TRUE	CHQYLSSWTF	TGTCATCAATACCTCTCCTCGTGGACGTTC	32706	32	clonotype43_consensus_1	GGACAAGGTCGAATCT	10	clonotype43	10	0.00324254	804
	clonotype43	CCACTACTCAGCTCGG.1	TRUE	CCACTACTCAGCTCGG-1_contig_1	TRUE	513	IGK	IGKV8-27		IGKJ1	IGKC	TRUE	TRUE	CHQYLSSWTF	TGTCATCAATACCTCTCCTCGTGGACGTTC	33332	36	clonotype43_consensus_1	CCACTACTCAGCTCGG	10	clonotype43	10	0.00324254	804
	clonotype43	CGCGTTTAGGTGTTAA.1	TRUE	CGCGTTTAGGTGTTAA-1_contig_1	TRUE	516	IGK	IGKV8-27		IGKJ1	IGKC	TRUE	TRUE	CHQYLSSWTF	TGTCATCAATACCTCTCCTCGTGGACGTTC	31278	34	clonotype43_consensus_1	CGCGTTTAGGTGTTAA	10	clonotype43	10	0.00324254	804
	clonotype43	TTATGCTTCAGCATGT.1	TRUE	TTATGCTTCAGCATGT-1_contig_1	TRUE	516	IGK	IGKV8-27		IGKJ1	IGKC	TRUE	TRUE	CHQYLSSWTF	TGTCATCAATACCTCTCCTCGTGGACGTTC	59916	57	clonotype43_consensus_1	TTATGCTTCAGCATGT	10	clonotype43	10	0.00324254	804
	clonotype43	AACTGGTCACTGTTAG.1	TRUE	AACTGGTCACTGTTAG-1_contig_1	TRUE	516	IGK	IGKV8-27		IGKJ1	IGKC	TRUE	TRUE	CHQYLSSWTF	TGTCATCAATACCTCTCCTCGTGGACGTTC	37630	41	clonotype43_consensus_1	AACTGGTCACTGTTAG	10	clonotype43	10	0.00324254	804
	clonotype43	CGCCAAGAGCACAGGT.1	TRUE	CGCCAAGAGCACAGGT-1_contig_1	TRUE	513	IGK	IGKV8-27		IGKJ1	IGKC	TRUE	TRUE	CHQYLSSWTF	TGTCATCAATACCTCTCCTCGTGGACGTTC	14514	15	clonotype43_consensus_1	CGCCAAGAGCACAGGT	10	clonotype43	10	0.00324254	804
	clonotype43	AGATCTGGTCGCTTCT.1	TRUE	AGATCTGGTCGCTTCT-1_contig_1	TRUE	511	IGK	IGKV8-27		IGKJ1	IGKC	TRUE	TRUE	CHQYLSSWTF	TGTCATCAATACCTCTCCTCGTGGACGTTC	10176	13	clonotype43_consensus_1	AGATCTGGTCGCTTCT	10	clonotype43	10	0.00324254	804
	clonotype43	GGCTCGAAGGTACTCT.1	TRUE	GGCTCGAAGGTACTCT-1_contig_1	TRUE	516	IGK	IGKV8-27		IGKJ1	IGKC	TRUE	TRUE	CHQYLSSWTF	TGTCATCAATACCTCTCCTCGTGGACGTTC	54734	52	clonotype43_consensus_1	GGCTCGAAGGTACTCT	10	clonotype43	10	0.00324254	804
	clonotype43	AGGGTGATCACAGTAC.1	TRUE	AGGGTGATCACAGTAC-1_contig_1	TRUE	516	IGK	IGKV8-27		IGKJ1	IGKC	TRUE	TRUE	CHQYLSSWTF	TGTCATCAATACCTCTCCTCGTGGACGTTC	28322	28	clonotype43_consensus_1	AGGGTGATCACAGTAC	10	clonotype43	10	0.00324254	804
	clonotype430	ACACCCTTCCAAAGTC.1	TRUE	ACACCCTTCCAAAGTC-1_contig_1	TRUE	516	IGK	IGKV2-112		IGKJ2	IGKC	TRUE	TRUE	CQQLVEYPYTF	TGTCAACAACTTGTAGAGTATCCGTACACGTTC	4360	7	clonotype430_consensus_1	ACACCCTTCCAAAGTC	1	clonotype430	1	0.000324254	804
	clonotype431	CGACCTTGTAGGGACT.1	TRUE	CGACCTTGTAGGGACT-1_contig_1	TRUE	516	IGK	IGKV2-109		IGKJ5	IGKC	TRUE	TRUE	CAQNLELPLTF	TGTGCTCAAAATCTAGAACTTCCTCTCACGTTC	25696	34	clonotype431_consensus_1	CGACCTTGTAGGGACT	1	clonotype431	1	0.000324254	804
	clonotype432	TCTCTAACATAACCTG.1	TRUE	TCTCTAACATAACCTG-1_contig_1	TRUE	518	IGK	IGKV2-109		IGKJ5	IGKC	TRUE	TRUE	CAQNLELPLTF	TGTGCTCAAAATCTAGAACTTCCTCTCACGTTC	13156	19	clonotype432_consensus_1	TCTCTAACATAACCTG	1	clonotype432	1	0.000324254	804
	clonotype433	GTGAAGGAGAGTTGGC.1	TRUE	GTGAAGGAGAGTTGGC-1_contig_1	TRUE	624	IGK	IGKV2-109		IGKJ2	IGKC	TRUE	TRUE	CAQLLELPYTF	TGTGCTCAACTGCTAGAACTCCCGTACACGTTC	19518	22	clonotype433_consensus_1	GTGAAGGAGAGTTGGC	1	clonotype433	1	0.000324254	804
	clonotype434	TTGCCGTTCCCACTTG.1	TRUE	TTGCCGTTCCCACTTG-1_contig_1	TRUE	520	IGK	IGKV2-109		IGKJ2	IGKC	TRUE	TRUE	CAQLLELPYTF	TGTGCTCAACTGCTAGAACTCCCGTACACGTTC	6528	7	clonotype434_consensus_1	TTGCCGTTCCCACTTG	1	clonotype434	1	0.000324254	804
	clonotype435	GGGCACTCAATTCCTT.1	TRUE	GGGCACTCAATTCCTT-1_contig_1	TRUE	518	IGK	IGKV1-133		IGKJ2	IGKC	TRUE	TRUE	CVQGTHFPYTF	TGCGTGCAAGGTACACATTTTCCGTACACGTTC	33500	36	clonotype435_consensus_1	GGGCACTCAATTCCTT	1	clonotype435	1	0.000324254	804
	clonotype436	GTCACGGGTTGGACCC.1	TRUE	GTCACGGGTTGGACCC-1_contig_1	TRUE	529	IGK	IGKV1-133		IGKJ1	IGKC	TRUE	TRUE	CVQGTHFPWTF	TGCGTGCAAGGTACACATTTTCCGTGGACGTTC	18994	21	clonotype436_consensus_1	GTCACGGGTTGGACCC	1	clonotype436	1	0.000324254	804
	clonotype437	CCATGTCAGATGTTAG.1	TRUE	CCATGTCAGATGTTAG-1_contig_1	TRUE	512	IGK	IGKV1-135		IGKJ2	IGKC	TRUE	TRUE	CWQGTHFPYTF	TGCTGGCAAGGTACACATTTTCCTTACACGTTC	9910	11	clonotype437_consensus_1	CCATGTCAGATGTTAG	1	clonotype437	1	0.000324254	804
	clonotype438	CGTAGGCTCGAATGGG.1	TRUE	CGTAGGCTCGAATGGG-1_contig_1	TRUE	517	IGK	IGKV8-27		IGKJ4	IGKC	TRUE	TRUE	CHQYLSSFTF	TGTCATCAATACCTCTCCTCATTCACGTTC	41120	42	clonotype438_consensus_1	CGTAGGCTCGAATGGG	1	clonotype438	1	0.000324254	804
	clonotype439	AAGGTTCGTCATGCCG.1	TRUE	AAGGTTCGTCATGCCG-1_contig_1	TRUE	500	IGK	IGKV8-21		IGKJ2	IGKC	TRUE	TRUE	CKQSYNLYTF	TGCAAGCAATCTTATAATCTGTACACGTTC	3318	4	clonotype439_consensus_1	AAGGTTCGTCATGCCG	1	clonotype439	1	0.000324254	804
	clonotype44	GATCGTAAGATGTCGG.1	TRUE	GATCGTAAGATGTCGG-1_contig_1	TRUE	536	IGK	IGKV6-23		IGKJ4	IGKC	TRUE	TRUE	CQQYSSYPFTF	TGTCAGCAATATAGCAGCTATCCATTCACGTTC	13170	13	clonotype44_consensus_1	GATCGTAAGATGTCGG	9	clonotype44	9	0.00291829	804
	clonotype44	CGGAGTCCACCAGCAC.1	TRUE	CGGAGTCCACCAGCAC-1_contig_1	TRUE	534	IGK	IGKV6-23		IGKJ4	IGKC	TRUE	TRUE	CQQYSSYPFTF	TGTCAGCAATATAGCAGCTATCCATTCACGTTC	9422	9	clonotype44_consensus_1	CGGAGTCCACCAGCAC	9	clonotype44	9	0.00291829	804
	clonotype44	CTCTAATAGCGCCTCA.1	TRUE	CTCTAATAGCGCCTCA-1_contig_1	TRUE	500	IGK	IGKV6-23		IGKJ4	IGKC	TRUE	TRUE	CQQYSSYPFTF	TGTCAGCAATATAGCAGCTATCCATTCACGTTC	17262	17	clonotype44_consensus_1	CTCTAATAGCGCCTCA	9	clonotype44	9	0.00291829	804
	clonotype44	CCTTTCTTCAGTCCCT.1	TRUE	CCTTTCTTCAGTCCCT-1_contig_1	TRUE	500	IGK	IGKV6-23		IGKJ4	IGKC	TRUE	TRUE	CQQYSSYPFTF	TGTCAGCAATATAGCAGCTATCCATTCACGTTC	10146	9	clonotype44_consensus_1	CCTTTCTTCAGTCCCT	9	clonotype44	9	0.00291829	804
	clonotype44	GAACGGAAGACTAGAT.1	TRUE	GAACGGAAGACTAGAT-1_contig_1	TRUE	501	IGK	IGKV6-23		IGKJ4	IGKC	TRUE	TRUE	CQQYSSYPFTF	TGTCAGCAATATAGCAGCTATCCATTCACGTTC	12060	11	clonotype44_consensus_1	GAACGGAAGACTAGAT	9	clonotype44	9	0.00291829	804
	clonotype44	CACACAATCAACGGCC.1	TRUE	CACACAATCAACGGCC-1_contig_1	TRUE	507	IGK	IGKV6-23		IGKJ4	IGKC	TRUE	TRUE	CQQYSSYPFTF	TGTCAGCAATATAGCAGCTATCCATTCACGTTC	22822	22	clonotype44_consensus_1	CACACAATCAACGGCC	9	clonotype44	9	0.00291829	804
	clonotype44	GTCATTTGTCGAAAGC.1	TRUE	GTCATTTGTCGAAAGC-1_contig_1	TRUE	499	IGK	IGKV6-23		IGKJ4	IGKC	TRUE	TRUE	CQQYSSYPFTF	TGTCAGCAATATAGCAGCTATCCATTCACGTTC	9474	11	clonotype44_consensus_1	GTCATTTGTCGAAAGC	9	clonotype44	9	0.00291829	804
	clonotype44	TGACAACAGTGGGCTA.1	TRUE	TGACAACAGTGGGCTA-1_contig_1	TRUE	502	IGK	IGKV6-23		IGKJ4	IGKC	TRUE	TRUE	CQQYSSYPFTF	TGTCAGCAATATAGCAGCTATCCATTCACGTTC	15400	13	clonotype44_consensus_1	TGACAACAGTGGGCTA	9	clonotype44	9	0.00291829	804
	clonotype44	ACCAGTATCTGTCAAG.1	TRUE	ACCAGTATCTGTCAAG-1_contig_1	TRUE	535	IGK	IGKV6-23		IGKJ4	IGKC	TRUE	TRUE	CQQYSSYPFTF	TGTCAGCAATATAGCAGCTATCCATTCACGTTC	21048	18	clonotype44_consensus_1	ACCAGTATCTGTCAAG	9	clonotype44	9	0.00291829	804
	clonotype440	CGGACGTGTGTTAAGA.1	TRUE	CGGACGTGTGTTAAGA-1_contig_1	TRUE	504	IGK	IGKV8-30		IGKJ2	IGKC	TRUE	TRUE	CQQYYSYPTF	TGTCAGCAATATTATAGCTATCCCACGTTC	10600	10	clonotype440_consensus_1	CGGACGTGTGTTAAGA	1	clonotype440	1	0.000324254	804
	clonotype441	CTCGGAGCAATGCCAT.1	TRUE	CTCGGAGCAATGCCAT-1_contig_1	TRUE	504	IGK	IGKV8-30		IGKJ5	IGKC	TRUE	TRUE	CQQYYSYPTF	TGTCAGCAATATTATAGCTATCCCACGTTC	2690	4	clonotype441_consensus_1	CTCGGAGCAATGCCAT	1	clonotype441	1	0.000324254	804
	clonotype442	CTAGAGTCAGCTTCGG.1	TRUE	CTAGAGTCAGCTTCGG-1_contig_1	TRUE	513	IGK	IGKV10-96		IGKJ1	IGKC	TRUE	TRUE	CQQGNTLPWTF	TGCCAACAGGGTAATACGCTTCCGTGGACGTTC	15990	21	clonotype442_consensus_2	CTAGAGTCAGCTTCGG	2	clonotype442	2	0.000648508	804
	clonotype443	GGCCGATGTCATCCCT.1	TRUE	GGCCGATGTCATCCCT-1_contig_1	TRUE	554	IGL	IGLV2		IGLJ2	IGLC2	TRUE	TRUE	CALWYSTHYVF	TGTGCTCTATGGTACAGCACCCATTATGTTTTC	54666	46	clonotype443_consensus_2	GGCCGATGTCATCCCT	2	clonotype443	2	0.000648508	804
	clonotype444	AATCCAGGTATCACCA.1	TRUE	AATCCAGGTATCACCA-1_contig_1	TRUE	493	IGK	IGKV4-59		IGKJ5	IGKC	TRUE	TRUE	CQQWSSNPLTF	TGCCAGCAGTGGAGTAGTAACCCGCTCACGTTC	21136	23	clonotype444_consensus_2	AATCCAGGTATCACCA	2	clonotype444	2	0.000648508	804
	clonotype445	GTCTTCGGTACTTGAC.1	TRUE	GTCTTCGGTACTTGAC-1_contig_1	TRUE	502	IGK	IGKV9-120		IGKJ2	IGKC	TRUE	TRUE	CLQYASSPYTF	TGTCTACAATATGCTAGTTCTCCGTACACGTTC	30284	32	clonotype445_consensus_3	GTCTTCGGTACTTGAC	3	clonotype445	3	0.000972763	804
	clonotype445	GTCTTCGGTACTTGAC.1	TRUE	GTCTTCGGTACTTGAC-1_contig_3	TRUE	513	IGK	IGKV8-27		IGKJ5	IGKC	TRUE	TRUE	CHQYLSSLTF	TGTCATCAATACCTCTCCTCGCTCACGTTC	10270	11	clonotype445_consensus_2	GTCTTCGGTACTTGAC	3	clonotype445	3	0.000972763	804
	clonotype446	GAACCTAAGATGTAAC.1	TRUE	GAACCTAAGATGTAAC-1_contig_1	TRUE	513	IGK	IGKV8-27		IGKJ1	IGKC	TRUE	TRUE	CHQYLSWTF	TGTCATCAATACCTCTCCTGGACGTTC	5634	8	clonotype446_consensus_2	GAACCTAAGATGTAAC	2	clonotype446	2	0.000648508	804
	clonotype447	GTCAAGTGTCTGCCAG.1	TRUE	GTCAAGTGTCTGCCAG-1_contig_2	TRUE	522	IGK	IGKV1-117		IGKJ2	IGKC	TRUE	TRUE	CFQGSHVPYTF	TGCTTTCAAGGTTCACATGTTCCGTACACGTTC	4274	9	clonotype447_consensus_2	GTCAAGTGTCTGCCAG	2	clonotype447	2	0.000648508	804
	clonotype448	ATCGAGTTCAGTTTGG.1	TRUE	ATCGAGTTCAGTTTGG-1_contig_1	TRUE	628	IGK	IGKV8-24		IGKJ5	IGKC	TRUE	TRUE	CQQHYSTPLTF	TGTCAGCAACATTATAGCACTCCGCTCACGTTC	65582	70	clonotype448_consensus_1	ATCGAGTTCAGTTTGG	1	clonotype448	1	0.000324254	804
	clonotype449	GTGCAGCGTCAATGTC.1	TRUE	GTGCAGCGTCAATGTC-1_contig_1	TRUE	511	IGK	IGKV8-24		IGKJ5	IGKC	TRUE	TRUE	CQQHYSTPLTF	TGTCAGCAACATTATAGCACTCCGCTCACGTTC	4056	7	clonotype449_consensus_1	GTGCAGCGTCAATGTC	1	clonotype449	1	0.000324254	804
	clonotype45	TTCGGTCCAAGACGTG.1	TRUE	TTCGGTCCAAGACGTG-1_contig_1	TRUE	505	IGK	IGKV3-7		IGKJ1	IGKC	TRUE	TRUE	CQHSWEIPRTF	TGTCAGCACAGTTGGGAGATTCCTCGGACGTTC	24980	26	clonotype45_consensus_1	TTCGGTCCAAGACGTG	9	clonotype45	9	0.00291829	804
	clonotype45	GGGTCTGGTGCGCTTG.1	TRUE	GGGTCTGGTGCGCTTG-1_contig_1	TRUE	508	IGK	IGKV3-7		IGKJ1	IGKC	TRUE	TRUE	CQHSWEIPRTF	TGTCAGCACAGTTGGGAGATTCCTCGGACGTTC	16652	18	clonotype45_consensus_1	GGGTCTGGTGCGCTTG	9	clonotype45	9	0.00291829	804
	clonotype45	TGCGGGTTCCCATTTA.1	TRUE	TGCGGGTTCCCATTTA-1_contig_1	TRUE	508	IGK	IGKV3-7		IGKJ1	IGKC	TRUE	TRUE	CQHSWEIPRTF	TGTCAGCACAGTTGGGAGATTCCTCGGACGTTC	40622	45	clonotype45_consensus_1	TGCGGGTTCCCATTTA	9	clonotype45	9	0.00291829	804
	clonotype45	AGTAGTCCAATGTAAG.1	TRUE	AGTAGTCCAATGTAAG-1_contig_1	TRUE	508	IGK	IGKV3-7		IGKJ1	IGKC	TRUE	TRUE	CQHSWEIPRTF	TGTCAGCACAGTTGGGAGATTCCTCGGACGTTC	14614	17	clonotype45_consensus_1	AGTAGTCCAATGTAAG	9	clonotype45	9	0.00291829	804
	clonotype45	TTCTTAGGTCTACCTC.1	TRUE	TTCTTAGGTCTACCTC-1_contig_1	TRUE	506	IGK	IGKV3-7		IGKJ1	IGKC	TRUE	TRUE	CQHSWEIPRTF	TGTCAGCACAGTTGGGAGATTCCTCGGACGTTC	21384	26	clonotype45_consensus_1	TTCTTAGGTCTACCTC	9	clonotype45	9	0.00291829	804
	clonotype45	TGGGAAGGTCACAAGG.1	TRUE	TGGGAAGGTCACAAGG-1_contig_1	TRUE	527	IGK	IGKV3-7		IGKJ1	IGKC	TRUE	TRUE	CQHSWEIPRTF	TGTCAGCACAGTTGGGAGATTCCTCGGACGTTC	17896	17	clonotype45_consensus_1	TGGGAAGGTCACAAGG	9	clonotype45	9	0.00291829	804
	clonotype45	AGCATACTCCTAGGGC.1	TRUE	AGCATACTCCTAGGGC-1_contig_1	TRUE	531	IGK	IGKV3-7		IGKJ1	IGKC	TRUE	TRUE	CQHSWEIPRTF	TGTCAGCACAGTTGGGAGATTCCTCGGACGTTC	34876	40	clonotype45_consensus_1	AGCATACTCCTAGGGC	9	clonotype45	9	0.00291829	804
	clonotype45	CTGCGGAGTAAGTGGC.1	TRUE	CTGCGGAGTAAGTGGC-1_contig_1	TRUE	511	IGK	IGKV3-7		IGKJ1	IGKC	TRUE	TRUE	CQHSWEIPRTF	TGTCAGCACAGTTGGGAGATTCCTCGGACGTTC	4436	7	clonotype45_consensus_1	CTGCGGAGTAAGTGGC	9	clonotype45	9	0.00291829	804
	clonotype45	AAGGAGCCACGGTGTC.1	TRUE	AAGGAGCCACGGTGTC-1_contig_1	TRUE	508	IGK	IGKV3-7		IGKJ1	IGKC	TRUE	TRUE	CQHSWEIPRTF	TGTCAGCACAGTTGGGAGATTCCTCGGACGTTC	19972	21	clonotype45_consensus_1	AAGGAGCCACGGTGTC	9	clonotype45	9	0.00291829	804
	clonotype450	CGGAGCTTCGGTGTCG.1	TRUE	CGGAGCTTCGGTGTCG-1_contig_1	TRUE	507	IGK	IGKV8-24		IGKJ1	IGKC	TRUE	TRUE	CQQHYSTPWTF	TGTCAGCAACATTATAGCACTCCGTGGACGTTC	10306	10	clonotype450_consensus_1	CGGAGCTTCGGTGTCG	1	clonotype450	1	0.000324254	804
	clonotype451	CTAGAGTTCTTGAGGT.1	TRUE	CTAGAGTTCTTGAGGT-1_contig_1	TRUE	516	IGK	IGKV8-28		IGKJ4	IGKC	TRUE	TRUE	CQNDHSYPFTF	TGTCAGAATGATCATAGTTATCCATTCACGTTC	26806	30	clonotype451_consensus_1	CTAGAGTTCTTGAGGT	1	clonotype451	1	0.000324254	804
	clonotype452	AGTGTCACAAACCCAT.1	TRUE	AGTGTCACAAACCCAT-1_contig_1	TRUE	513	IGK	IGKV8-28		IGKJ5	IGKC	TRUE	TRUE	CQNDHSYPLTF	TGTCAGAATGATCATAGTTATCCGCTCACGTTC	6434	7	clonotype452_consensus_1	AGTGTCACAAACCCAT	1	clonotype452	1	0.000324254	804
	clonotype453	TTATGCTAGAGACGAA.1	TRUE	TTATGCTAGAGACGAA-1_contig_1	TRUE	550	IGK	IGKV8-28		IGKJ2	IGKC	TRUE	TRUE	CQNDHSYPYTF	TGTCAGAATGATCATAGTTATCCGTACACGTTC	5066	5	clonotype453_consensus_1	TTATGCTAGAGACGAA	1	clonotype453	1	0.000324254	804
	clonotype454	GACTGCGAGTGTTGAA.1	TRUE	GACTGCGAGTGTTGAA-1_contig_1	TRUE	514	IGK	IGKV8-28		IGKJ5	IGKC	TRUE	TRUE	CQNDHSYPPTF	TGTCAGAATGATCATAGTTATCCTCCTACGTTC	18328	22	clonotype454_consensus_1	GACTGCGAGTGTTGAA	1	clonotype454	1	0.000324254	804
	clonotype455	TTGGAACTCAGTGCAT.1	TRUE	TTGGAACTCAGTGCAT-1_contig_1	TRUE	519	IGK	IGKV8-19		IGKJ2	IGKC	TRUE	TRUE	CQNDYSYPYTF	TGTCAGAATGATTATAGTTATCCGTACACGTTC	5006	5	clonotype455_consensus_1	TTGGAACTCAGTGCAT	1	clonotype455	1	0.000324254	804
	clonotype456	AGGCCACGTGATGATA.1	TRUE	AGGCCACGTGATGATA-1_contig_1	TRUE	513	IGK	IGKV8-34		IGKJ5	IGKC	TRUE	TRUE	CQQSYSAPLTF	TGTCAGCAGTCCTACAGCGCTCCGCTCACGTTC	28802	32	clonotype456_consensus_1	AGGCCACGTGATGATA	1	clonotype456	1	0.000324254	804
	clonotype457	ACACTGACATCTGGTA.1	TRUE	ACACTGACATCTGGTA-1_contig_1	TRUE	511	IGK	IGKV8-30		IGKJ2	IGKC	TRUE	TRUE	CQQYYSYPPTF	TGTCAGCAATATTATAGCTATCCTCCCACGTTC	4234	5	clonotype457_consensus_1	ACACTGACATCTGGTA	1	clonotype457	1	0.000324254	804
	clonotype458	CTTAGGACATTACGAC.1	TRUE	CTTAGGACATTACGAC-1_contig_1	TRUE	511	IGK	IGKV8-30		IGKJ5	IGKC	TRUE	TRUE	CQQYYSYPPTF	TGTCAGCAATATTATAGCTATCCTCCTACGTTC	12410	16	clonotype458_consensus_1	CTTAGGACATTACGAC	1	clonotype458	1	0.000324254	804
	clonotype459	ACATACGAGACTACAA.1	TRUE	ACATACGAGACTACAA-1_contig_1	TRUE	509	IGK	IGKV8-30		IGKJ1	IGKC	TRUE	TRUE	CQQYYSYPWTF	TGTCAGCAATATTATAGCTATCCTTGGACGTTC	17884	22	clonotype459_consensus_1	ACATACGAGACTACAA	1	clonotype459	1	0.000324254	804
	clonotype46	AAGGTTCAGAGAGCTC.1	TRUE	AAGGTTCAGAGAGCTC-1_contig_1	TRUE	513	IGK	IGKV8-19		IGKJ5	IGKC	TRUE	TRUE	CQNDYSYPLTF	TGTCAGAATGATTATAGTTATCCTCTCACGTTC	29050	26	clonotype46_consensus_1	AAGGTTCAGAGAGCTC	9	clonotype46	9	0.00291829	804
	clonotype46	CGATGTAGTTCCGGCA.1	TRUE	CGATGTAGTTCCGGCA-1_contig_1	TRUE	513	IGK	IGKV8-19		IGKJ5	IGKC	TRUE	TRUE	CQNDYSYPLTF	TGTCAGAATGATTATAGTTATCCTCTCACGTTC	17470	18	clonotype46_consensus_1	CGATGTAGTTCCGGCA	9	clonotype46	9	0.00291829	804
	clonotype46	AACTCCCGTTTGGGCC.1	TRUE	AACTCCCGTTTGGGCC-1_contig_1	TRUE	519	IGK	IGKV8-19		IGKJ5	IGKC	TRUE	TRUE	CQNDYSYPLTF	TGTCAGAATGATTATAGTTATCCTCTCACGTTC	15242	16	clonotype46_consensus_1	AACTCCCGTTTGGGCC	9	clonotype46	9	0.00291829	804
	clonotype46	TCACGAACAAGTAATG.1	TRUE	TCACGAACAAGTAATG-1_contig_1	TRUE	516	IGK	IGKV8-19		IGKJ5	IGKC	TRUE	TRUE	CQNDYSYPLTF	TGTCAGAATGATTATAGTTATCCTCTCACGTTC	21902	27	clonotype46_consensus_1	TCACGAACAAGTAATG	9	clonotype46	9	0.00291829	804
	clonotype46	TTCTCAAGTTTGTGTG.1	TRUE	TTCTCAAGTTTGTGTG-1_contig_1	TRUE	514	IGK	IGKV8-19		IGKJ5	IGKC	TRUE	TRUE	CQNDYSYPLTF	TGTCAGAATGATTATAGTTATCCTCTCACGTTC	4664	6	clonotype46_consensus_1	TTCTCAAGTTTGTGTG	9	clonotype46	9	0.00291829	804
	clonotype46	AGTCTTTCATTCTCAT.1	TRUE	AGTCTTTCATTCTCAT-1_contig_1	TRUE	516	IGK	IGKV8-19		IGKJ5	IGKC	TRUE	TRUE	CQNDYSYPLTF	TGTCAGAATGATTATAGTTATCCTCTCACGTTC	27842	29	clonotype46_consensus_1	AGTCTTTCATTCTCAT	9	clonotype46	9	0.00291829	804
	clonotype46	CTGAAACCACGGTGTC.1	TRUE	CTGAAACCACGGTGTC-1_contig_1	TRUE	518	IGK	IGKV8-19		IGKJ5	IGKC	TRUE	TRUE	CQNDYSYPLTF	TGTCAGAATGATTATAGTTATCCTCTCACGTTC	17290	20	clonotype46_consensus_1	CTGAAACCACGGTGTC	9	clonotype46	9	0.00291829	804
	clonotype46	AATCCAGCAGTATGCT.1	TRUE	AATCCAGCAGTATGCT-1_contig_1	TRUE	516	IGK	IGKV8-19		IGKJ5	IGKC	TRUE	TRUE	CQNDYSYPLTF	TGTCAGAATGATTATAGTTATCCTCTCACGTTC	14610	14	clonotype46_consensus_1	AATCCAGCAGTATGCT	9	clonotype46	9	0.00291829	804
	clonotype46	AGGTCCGAGTGAAGAG.1	TRUE	AGGTCCGAGTGAAGAG-1_contig_1	TRUE	518	IGK	IGKV8-19		IGKJ5	IGKC	TRUE	TRUE	CQNDYSYPLTF	TGTCAGAATGATTATAGTTATCCTCTCACGTTC	10074	9	clonotype46_consensus_1	AGGTCCGAGTGAAGAG	9	clonotype46	9	0.00291829	804
	clonotype460	CATCGGGCATGCATGT.1	TRUE	CATCGGGCATGCATGT-1_contig_1	TRUE	507	IGK	IGKV8-30		IGKJ1	IGKC	TRUE	TRUE	CQQYYSYPPTF	TGTCAGCAATATTATAGCTATCCTCCGACGTTC	7120	10	clonotype460_consensus_1	CATCGGGCATGCATGT	1	clonotype460	1	0.000324254	804
	clonotype461	CCTCTGACAAAGGAAG.1	TRUE	CCTCTGACAAAGGAAG-1_contig_1	TRUE	507	IGK	IGKV8-30		IGKJ2	IGKC	TRUE	TRUE	CQQYYSYPYTF	TGTCAGCAATATTATAGCTATCCGTACACGTTC	9802	13	clonotype461_consensus_1	CCTCTGACAAAGGAAG	1	clonotype461	1	0.000324254	804
	clonotype463	AACGTTGGTAACGCGA.1	TRUE	AACGTTGGTAACGCGA-1_contig_1	TRUE	511	IGK	IGKV8-16		IGKJ1	IGKC	TRUE	TRUE	CQQHLHIPPTF	TGTCAGCAGCATTTACACATTCCTCCGACGTTC	10032	10	clonotype463_consensus_1	AACGTTGGTAACGCGA	1	clonotype463	1	0.000324254	804
	clonotype464	CTAGCCTGTTACGTCA.1	TRUE	CTAGCCTGTTACGTCA-1_contig_1	TRUE	492	IGK	IGKV13-84		IGKJ2	IGKC	TRUE	TRUE	CQQYWSTPYTF	TGTCAACAGTATTGGAGTACTCCGTACACGTTC	12654	13	clonotype464_consensus_2	CTAGCCTGTTACGTCA	2	clonotype464	2	0.000648508	804
	clonotype465	GTAACTGCAATGAATG.1	TRUE	GTAACTGCAATGAATG-1_contig_2	TRUE	500	IGK	IGKV6-15		IGKJ2	IGKC	TRUE	TRUE	CQQYNSYPYTF	TGTCAGCAATATAACAGCTATCCGTACACGTTC	11656	14	clonotype465_consensus_2	GTAACTGCAATGAATG	2	clonotype465	2	0.000648508	804
	clonotype466	CACATTTAGATATGGT.1	TRUE	CACATTTAGATATGGT-1_contig_1	TRUE	497	IGK	IGKV10-96		IGKJ2	IGKC	TRUE	TRUE	CQQGNTLPYTF	TGCCAACAGGGTAATACGCTTCCGTACACGTTC	6458	7	clonotype466_consensus_2	CACATTTAGATATGGT	2	clonotype466	2	0.000648508	804
	clonotype467	TTGGAACCAGAGTGTG.1	TRUE	TTGGAACCAGAGTGTG-1_contig_1	TRUE	495	IGK	IGKV12-41		IGKJ2	IGKC	TRUE	TRUE	CQHFWSTPYTF	TGTCAACATTTTTGGAGTACTCCGTACACGTTC	16540	15	clonotype467_consensus_2	TTGGAACCAGAGTGTG	2	clonotype467	2	0.000648508	804
	clonotype468	ACAGCTATCATGTGGT.1	TRUE	ACAGCTATCATGTGGT-1_contig_2	TRUE	493	IGK	IGKV6-20		IGKJ5	IGKC	TRUE	TRUE	CGQSYSYPLTF	TGTGGACAGAGTTACAGCTATCCGCTCACGTTC	54612	198	clonotype468_consensus_2	ACAGCTATCATGTGGT	3	clonotype468	3	0.000972763	804
	clonotype468	ACAGCTATCATGTGGT.1	TRUE	ACAGCTATCATGTGGT-1_contig_1	TRUE	500	IGK	IGKV19-93		IGKJ1	IGKC	TRUE	TRUE	CLQYDNLLRTF	TGTCTACAGTATGATAATCTTCTACGGACGTTC	20610	69	clonotype468_consensus_3	ACAGCTATCATGTGGT	3	clonotype468	3	0.000972763	804
	clonotype469	TGCACCTTCAAACCGT.1	TRUE	TGCACCTTCAAACCGT-1_contig_2	TRUE	474	IGL	IGLV1		IGLJ2	IGLC2	TRUE	TRUE	CALWYSTHYVF	TGTGCTCTATGGTACAGCACCCATTATGTTTTC	62176	48	clonotype469_consensus_2	TGCACCTTCAAACCGT	2	clonotype469	2	0.000648508	804
	clonotype47	CTCGAAATCCACTCCA.1	TRUE	CTCGAAATCCACTCCA-1_contig_1	TRUE	512	IGK	IGKV6-23		IGKJ2	IGKC	TRUE	TRUE	CQQYSSYPYTF	TGTCAGCAATATAGCAGCTATCCGTACACGTTC	36416	40	clonotype47_consensus_1	CTCGAAATCCACTCCA	9	clonotype47	9	0.00291829	804
	clonotype47	GGCGTGTCAGCTGTTA.1	TRUE	GGCGTGTCAGCTGTTA-1_contig_1	TRUE	541	IGK	IGKV6-23		IGKJ2	IGKC	TRUE	TRUE	CQQYSSYPYTF	TGTCAGCAATATAGCAGCTATCCGTACACGTTC	20762	27	clonotype47_consensus_1	GGCGTGTCAGCTGTTA	9	clonotype47	9	0.00291829	804
	clonotype47	AATCCAGCATGAACCT.1	TRUE	AATCCAGCATGAACCT-1_contig_1	TRUE	520	IGK	IGKV6-23		IGKJ2	IGKC	TRUE	TRUE	CQQYSSYPYTF	TGTCAGCAATATAGCAGCTATCCGTACACGTTC	22020	22	clonotype47_consensus_1	AATCCAGCATGAACCT	9	clonotype47	9	0.00291829	804
	clonotype47	CCTAGCTAGTGAACGC.1	TRUE	CCTAGCTAGTGAACGC-1_contig_1	TRUE	506	IGK	IGKV6-23		IGKJ2	IGKC	TRUE	TRUE	CQQYSSYPYTF	TGTCAGCAATATAGCAGCTATCCGTACACGTTC	8646	9	clonotype47_consensus_1	CCTAGCTAGTGAACGC	9	clonotype47	9	0.00291829	804
	clonotype47	CCTTTCTCAGGGTACA.1	TRUE	CCTTTCTCAGGGTACA-1_contig_1	TRUE	503	IGK	IGKV6-23		IGKJ2	IGKC	TRUE	TRUE	CQQYSSYPYTF	TGTCAGCAATATAGCAGCTATCCGTACACGTTC	60648	59	clonotype47_consensus_1	CCTTTCTCAGGGTACA	9	clonotype47	9	0.00291829	804
	clonotype47	CCATTCGGTAAGTGTA.1	TRUE	CCATTCGGTAAGTGTA-1_contig_1	TRUE	527	IGK	IGKV6-23		IGKJ2	IGKC	TRUE	TRUE	CQQYSSYPYTF	TGTCAGCAATATAGCAGCTATCCGTACACGTTC	27260	26	clonotype47_consensus_1	CCATTCGGTAAGTGTA	9	clonotype47	9	0.00291829	804
	clonotype47	TAGGCATAGACAAAGG.1	TRUE	TAGGCATAGACAAAGG-1_contig_1	TRUE	503	IGK	IGKV6-23		IGKJ2	IGKC	TRUE	TRUE	CQQYSSYPYTF	TGTCAGCAATATAGCAGCTATCCGTACACGTTC	14508	13	clonotype47_consensus_1	TAGGCATAGACAAAGG	9	clonotype47	9	0.00291829	804
	clonotype47	AAGACCTTCTGGGCCA.1	TRUE	AAGACCTTCTGGGCCA-1_contig_1	TRUE	498	IGK	IGKV6-23		IGKJ2	IGKC	TRUE	TRUE	CQQYSSYPYTF	TGTCAGCAATATAGCAGCTATCCGTACACGTTC	7988	9	clonotype47_consensus_1	AAGACCTTCTGGGCCA	9	clonotype47	9	0.00291829	804
	clonotype47	GCGCCAACATGTCTCC.1	TRUE	GCGCCAACATGTCTCC-1_contig_1	TRUE	501	IGK	IGKV6-23		IGKJ2	IGKC	TRUE	TRUE	CQQYSSYPYTF	TGTCAGCAATATAGCAGCTATCCGTACACGTTC	37672	41	clonotype47_consensus_1	GCGCCAACATGTCTCC	9	clonotype47	9	0.00291829	804
	clonotype470	CCACTACCATTTGCTT.1	TRUE	CCACTACCATTTGCTT-1_contig_1	TRUE	504	IGK	IGKV4-59		IGKJ5	IGKC	TRUE	TRUE	CQQWSSNPLTF	TGCCAGCAGTGGAGTAGTAACCCGCTCACGTTC	19242	17	clonotype470_consensus_2	CCACTACCATTTGCTT	2	clonotype470	2	0.000648508	804
	clonotype471	TACACGACAGATCTGT.1	TRUE	TACACGACAGATCTGT-1_contig_1	TRUE	510	IGK	IGKV4-74		IGKJ1	IGKC	TRUE	TRUE	CHQYHRSPWTF	TGCCACCAGTATCATCGTTCCCCGTGGACGTTC	28900	29	clonotype471_consensus_2	TACACGACAGATCTGT	2	clonotype471	2	0.000648508	804
	clonotype472	GCAATCATCCGTCAAA.1	TRUE	GCAATCATCCGTCAAA-1_contig_1	TRUE	499	IGK	IGKV4-91		IGKJ5	IGKC	TRUE	TRUE	CQQGSSIPLTF	TGCCAGCAGGGTAGTAGTATACCGCTCACGTTC	61796	64	clonotype472_consensus_3	GCAATCATCCGTCAAA	3	clonotype472	3	0.000972763	804
	clonotype473	CCTTACGGTCCAACTA.1	TRUE	CCTTACGGTCCAACTA-1_contig_1	TRUE	523	IGK	IGKV1-110		IGKJ2	IGKC	TRUE	TRUE	CSQSTHVPYTF	TGCTCTCAAAGTACACATGTTCCGTACACGTTC	9932	12	clonotype473_consensus_2	CCTTACGGTCCAACTA	2	clonotype473	2	0.000648508	804
	clonotype474	GGGTCTGGTCCCTTGT.1	TRUE	GGGTCTGGTCCCTTGT-1_contig_1	TRUE	516	IGK	IGKV8-24		IGKJ4	IGKC	TRUE	TRUE	CQQHYSTPFTF	TGTCAGCAACATTATAGCACTCCATTCACGTTC	20432	24	clonotype474_consensus_2	GGGTCTGGTCCCTTGT	2	clonotype474	2	0.000648508	804
	clonotype475	TGAGCATTCGGTTCGG.1	TRUE	TGAGCATTCGGTTCGG-1_contig_1	TRUE	514	IGK	IGKV8-30		IGKJ5	IGKC	TRUE	TRUE	CQQYYSYPPLTF	TGTCAGCAATATTATAGCTATCCTCCGCTCACGTTC	2576	3	clonotype475_consensus_2	TGAGCATTCGGTTCGG	2	clonotype475	2	0.000648508	804
	clonotype476	TTAGGCAAGATGTAAC.1	TRUE	TTAGGCAAGATGTAAC-1_contig_1	TRUE	501	IGK	IGKV10-95		IGKJ1	IGKC	TRUE	TRUE	CQQYSKLPTF	TGTCAGCAGTATAGTAAGCTTCCGACGTTC	24256	21	clonotype476_consensus_3	TTAGGCAAGATGTAAC	3	clonotype476	3	0.000972763	804
	clonotype476	TTAGGCAAGATGTAAC.1	TRUE	TTAGGCAAGATGTAAC-1_contig_3	TRUE	527	IGK	IGKV4-68		IGKJ4	IGKC	TRUE	TRUE	CQQWSSNPFTF	TGCCAGCAGTGGAGTAGTAACCCCTTCACGTTC	9072	10	clonotype476_consensus_2	TTAGGCAAGATGTAAC	3	clonotype476	3	0.000972763	804
	clonotype477	TACTTGTTCACCGTAA.1	TRUE	TACTTGTTCACCGTAA-1_contig_2	TRUE	482	IGK	IGKV4-86		IGKJ4	IGKC	TRUE	TRUE	CQQWNYPLFTF	TGCCAGCAGTGGAATTATCCTCTATTCACGTTC	21208	29	clonotype477_consensus_2	TACTTGTTCACCGTAA	2	clonotype477	2	0.000648508	804
	clonotype478	TTGAACGAGCTAGGCA.1	TRUE	TTGAACGAGCTAGGCA-1_contig_1	TRUE	501	IGK	IGKV6-23		IGKJ2	IGKC	TRUE	TRUE	CQQYSSYPLTF	TGTCAGCAATATAGCAGCTATCCTCTCACGTTC	49010	49	clonotype478_consensus_2	TTGAACGAGCTAGGCA	2	clonotype478	2	0.000648508	804
	clonotype479	GTGTTAGGTAGGCTGA.1	TRUE	GTGTTAGGTAGGCTGA-1_contig_1	TRUE	499	IGK	IGKV6-23		IGKJ5	IGKC	TRUE	TRUE	CQQYSSYPLTF	TGTCAGCAATATAGCAGCTATCCTCTCACGTTC	16994	17	clonotype479_consensus_2	GTGTTAGGTAGGCTGA	2	clonotype479	2	0.000648508	804
	clonotype48	ATTCTACGTACAGCAG.1	TRUE	ATTCTACGTACAGCAG-1_contig_2	TRUE	504	IGK	IGKV8-30		IGKJ1	IGKC	TRUE	TRUE	CQQYYSYPWTF	TGTCAGCAATATTATAGCTATCCGTGGACGTTC	5388	6	clonotype48_consensus_2	ATTCTACGTACAGCAG	18	clonotype48	18	0.00583658	804
	clonotype48	TATCAGGAGGCCCTCA.1	TRUE	TATCAGGAGGCCCTCA-1_contig_1	TRUE	507	IGK	IGKV8-30		IGKJ1	IGKC	TRUE	TRUE	CQQYYSYPWTF	TGTCAGCAATATTATAGCTATCCGTGGACGTTC	23606	23	clonotype48_consensus_2	TATCAGGAGGCCCTCA	18	clonotype48	18	0.00583658	804
	clonotype48	GTCTTCGCATCACGTA.1	TRUE	GTCTTCGCATCACGTA-1_contig_1	TRUE	511	IGK	IGKV8-30		IGKJ1	IGKC	TRUE	TRUE	CQQYYSYPWTF	TGTCAGCAATATTATAGCTATCCGTGGACGTTC	9188	10	clonotype48_consensus_2	GTCTTCGCATCACGTA	18	clonotype48	18	0.00583658	804
	clonotype48	GCTGGGTCAGGCTGAA.1	TRUE	GCTGGGTCAGGCTGAA-1_contig_1	TRUE	507	IGK	IGKV8-30		IGKJ1	IGKC	TRUE	TRUE	CQQYYSYPWTF	TGTCAGCAATATTATAGCTATCCGTGGACGTTC	3506	6	clonotype48_consensus_2	GCTGGGTCAGGCTGAA	18	clonotype48	18	0.00583658	804
	clonotype48	CATATGGTCCTACAGA.1	TRUE	CATATGGTCCTACAGA-1_contig_2	TRUE	510	IGK	IGKV8-30		IGKJ1	IGKC	TRUE	TRUE	CQQYYSYPWTF	TGTCAGCAATATTATAGCTATCCGTGGACGTTC	6976	8	clonotype48_consensus_2	CATATGGTCCTACAGA	18	clonotype48	18	0.00583658	804
	clonotype48	ATGAGGGGTTGACGTT.1	TRUE	ATGAGGGGTTGACGTT-1_contig_1	TRUE	543	IGK	IGKV8-30		IGKJ1	IGKC	TRUE	TRUE	CQQYYSYPWTF	TGTCAGCAATATTATAGCTATCCGTGGACGTTC	4854	6	clonotype48_consensus_2	ATGAGGGGTTGACGTT	18	clonotype48	18	0.00583658	804
	clonotype48	ATCACGACAGCCACCA.1	TRUE	ATCACGACAGCCACCA-1_contig_1	TRUE	510	IGK	IGKV8-30		IGKJ1	IGKC	TRUE	TRUE	CQQYYSYPWTF	TGTCAGCAATATTATAGCTATCCGTGGACGTTC	5240	8	clonotype48_consensus_2	ATCACGACAGCCACCA	18	clonotype48	18	0.00583658	804
	clonotype48	TCACGAAGTCGGCTCA.1	TRUE	TCACGAAGTCGGCTCA-1_contig_1	TRUE	507	IGK	IGKV8-30		IGKJ1	IGKC	TRUE	TRUE	CQQYYSYPWTF	TGTCAGCAATATTATAGCTATCCGTGGACGTTC	3458	4	clonotype48_consensus_2	TCACGAAGTCGGCTCA	18	clonotype48	18	0.00583658	804
	clonotype48	AGTTGGTCAGGGTACA.1	TRUE	AGTTGGTCAGGGTACA-1_contig_1	TRUE	510	IGK	IGKV8-30		IGKJ1	IGKC	TRUE	TRUE	CQQYYSYPWTF	TGTCAGCAATATTATAGCTATCCGTGGACGTTC	5642	8	clonotype48_consensus_2	AGTTGGTCAGGGTACA	18	clonotype48	18	0.00583658	804
	clonotype480	ATGCGATGTAATAGCA.1	TRUE	ATGCGATGTAATAGCA-1_contig_1	TRUE	542	IGK	IGKV4-57		IGKJ4	IGKC	TRUE	TRUE	CQQRSSYPFTF	TGCCAGCAAAGGAGTAGTTACCCATTCACGTTC	5352	6	clonotype480_consensus_2	ATGCGATGTAATAGCA	2	clonotype480	2	0.000648508	804
	clonotype481	CGGGTCACAAGGGTCA.1	TRUE	CGGGTCACAAGGGTCA-1_contig_1	TRUE	590	IGL	IGLV2		IGLJ2	IGLC2	TRUE	TRUE	CALWYSTHYVF	TGTGCTCTATGGTACAGCACCCATTATGTTTTC	25748	24	clonotype481_consensus_2	CGGGTCACAAGGGTCA	2	clonotype481	2	0.000648508	804
	clonotype482	TAGCCGGGTCATATGC.1	TRUE	TAGCCGGGTCATATGC-1_contig_1	TRUE	564	IGL	IGLV2		IGLJ2	IGLC2	TRUE	TRUE	CALWYSTHYVF	TGTGCTCTATGGTACAGCACCCATTATGTTTTC	13710	11	clonotype482_consensus_2	TAGCCGGGTCATATGC	2	clonotype482	2	0.000648508	804
	clonotype483	TTCTACATCTGCAGTA.1	TRUE	TTCTACATCTGCAGTA-1_contig_2	TRUE	509	IGL	IGLV1		IGLJ1	IGLC1	TRUE	TRUE	CALWYSNHWVF	TGTGCTCTATGGTACAGCAACCATTGGGTGTTC	4034	3	clonotype483_consensus_2	TTCTACATCTGCAGTA	2	clonotype483	2	0.000648508	804
	clonotype484	ACTGAGTTCCGCGTTT.1	TRUE	ACTGAGTTCCGCGTTT-1_contig_1	TRUE	509	IGK	IGKV3-7		IGKJ1	IGKC	TRUE	TRUE	CQHSWEIPWTF	TGTCAGCACAGTTGGGAGATTCCGTGGACGTTC	35362	40	clonotype484_consensus_3	ACTGAGTTCCGCGTTT	3	clonotype484	3	0.000972763	804
	clonotype485	ACGCAGCAGGAGTACC.1	TRUE	ACGCAGCAGGAGTACC-1_contig_1	TRUE	512	IGK	IGKV1-135		IGKJ1	IGKC	TRUE	TRUE	CWQGTHFPQTF	TGCTGGCAAGGTACACATTTTCCTCAGACGTTC	14780	14	clonotype485_consensus_2	ACGCAGCAGGAGTACC	2	clonotype485	2	0.000648508	804
	clonotype486	CACAGGCTCAACACGT.1	TRUE	CACAGGCTCAACACGT-1_contig_1	TRUE	524	IGK	IGKV8-26		IGKJ4	IGKC	TRUE	TRUE	CQHNHGSFLPLTF	TGTCAACACAATCATGGCAGCTTTCTCCCCCTCACGTTC	4050	5	clonotype486_consensus_1	CACAGGCTCAACACGT	1	clonotype486	1	0.000324254	804
	clonotype487	CTTACCGGTATGGTTC.1	TRUE	CTTACCGGTATGGTTC-1_contig_1	TRUE	524	IGK	IGKV8-26		IGKJ4	IGKC	TRUE	TRUE	CQHNHGSFLPLTF	TGTCAACACAATCATGGCAGCTTTCTCCCCCTCACGTTC	9274	10	clonotype487_consensus_1	CTTACCGGTATGGTTC	1	clonotype487	1	0.000324254	804
	clonotype488	GACGTTAAGTGTCTCA.1	TRUE	GACGTTAAGTGTCTCA-1_contig_1	TRUE	522	IGK	IGKV8-26		IGKJ5	IGKC	TRUE	TRUE	CQHNHGSFLPLTF	TGTCAACACAATCATGGCAGCTTTCTCCCCCTCACGTTC	2126	4	clonotype488_consensus_1	GACGTTAAGTGTCTCA	1	clonotype488	1	0.000324254	804
	clonotype489	GCAGCCAGTATAAACG.1	TRUE	GCAGCCAGTATAAACG-1_contig_1	TRUE	514	IGK	IGKV8-18		IGKJ5	IGKC	TRUE	TRUE	CQHNHGSFLPLTF	TGTCAGCACAATCATGGCAGCTTTCTCCCCCTCACGTTC	18556	29	clonotype489_consensus_1	GCAGCCAGTATAAACG	1	clonotype489	1	0.000324254	804
	clonotype49	CATGCCTAGCGATAGC.1	TRUE	CATGCCTAGCGATAGC-1_contig_1	TRUE	509	IGL	IGLV1		IGLJ1	IGLC1	TRUE	TRUE	CALWYSNHWVF	TGTGCTCTATGGTACAGCAACCACTGGGTGTTC	11218	11	clonotype49_consensus_1	CATGCCTAGCGATAGC	8	clonotype49	8	0.00259403	804
	clonotype49	CTCTGGTCACAGCGTC.1	TRUE	CTCTGGTCACAGCGTC-1_contig_1	TRUE	509	IGL	IGLV1		IGLJ1	IGLC1	TRUE	TRUE	CALWYSNHWVF	TGTGCTCTATGGTACAGCAACCACTGGGTGTTC	17180	15	clonotype49_consensus_1	CTCTGGTCACAGCGTC	8	clonotype49	8	0.00259403	804
	clonotype49	CATCGAAGTATAAACG.1	TRUE	CATCGAAGTATAAACG-1_contig_1	TRUE	509	IGL	IGLV1		IGLJ1	IGLC1	TRUE	TRUE	CALWYSNHWVF	TGTGCTCTATGGTACAGCAACCACTGGGTGTTC	16854	14	clonotype49_consensus_1	CATCGAAGTATAAACG	8	clonotype49	8	0.00259403	804
	clonotype49	CGGACGTCATTAGCCA.1	TRUE	CGGACGTCATTAGCCA-1_contig_1	TRUE	509	IGL	IGLV1		IGLJ1	IGLC1	TRUE	TRUE	CALWYSNHWVF	TGTGCTCTATGGTACAGCAACCACTGGGTGTTC	27066	21	clonotype49_consensus_1	CGGACGTCATTAGCCA	8	clonotype49	8	0.00259403	804
	clonotype49	AACTCTTTCTTCAACT.1	TRUE	AACTCTTTCTTCAACT-1_contig_1	TRUE	509	IGL	IGLV1		IGLJ1	IGLC1	TRUE	TRUE	CALWYSNHWVF	TGTGCTCTATGGTACAGCAACCACTGGGTGTTC	18784	17	clonotype49_consensus_1	AACTCTTTCTTCAACT	8	clonotype49	8	0.00259403	804
	clonotype49	TAAGCGTCACCAGATT.1	TRUE	TAAGCGTCACCAGATT-1_contig_1	TRUE	509	IGL	IGLV1		IGLJ1	IGLC1	TRUE	TRUE	CALWYSNHWVF	TGTGCTCTATGGTACAGCAACCACTGGGTGTTC	22560	19	clonotype49_consensus_1	TAAGCGTCACCAGATT	8	clonotype49	8	0.00259403	804
	clonotype49	CCGTTCATCGCGTAGC.1	TRUE	CCGTTCATCGCGTAGC-1_contig_1	TRUE	509	IGL	IGLV1		IGLJ1	IGLC1	TRUE	TRUE	CALWYSNHWVF	TGTGCTCTATGGTACAGCAACCACTGGGTGTTC	31032	27	clonotype49_consensus_1	CCGTTCATCGCGTAGC	8	clonotype49	8	0.00259403	804
	clonotype49	AACCATGTCAGCATGT.1	TRUE	AACCATGTCAGCATGT-1_contig_1	TRUE	509	IGL	IGLV1		IGLJ1	IGLC1	TRUE	TRUE	CALWYSNHWVF	TGTGCTCTATGGTACAGCAACCACTGGGTGTTC	36382	32	clonotype49_consensus_1	AACCATGTCAGCATGT	8	clonotype49	8	0.00259403	804
	clonotype490	GTTCGGGGTGCACCAC.1	TRUE	GTTCGGGGTGCACCAC-1_contig_1	TRUE	514	IGK	IGKV8-18		IGKJ5	IGKC	TRUE	TRUE	CQHNHGSFLPLTF	TGTCAGCACAATCATGGCAGCTTTCTCCCCCTCACGTTC	23032	23	clonotype490_consensus_1	GTTCGGGGTGCACCAC	1	clonotype490	1	0.000324254	804
	clonotype492	TCACGAATCTTGTCAT.1	TRUE	TCACGAATCTTGTCAT-1_contig_1	TRUE	497	IGK	IGKV4-86		IGKJ2	IGKC	TRUE	TRUE	CQQWNYPLYTF	TGCCAGCAGTGGAATTATCCTCTGTACACGTTC	12886	14	clonotype492_consensus_2	TCACGAATCTTGTCAT	2	clonotype492	2	0.000648508	804
	clonotype493	GAACGGATCTCCCTGA.1	TRUE	GAACGGATCTCCCTGA-1_contig_2	TRUE	504	IGK	IGKV5-48		IGKJ4	IGKC	TRUE	TRUE	CQQSNSWPFTF	TGTCAACAAAGTAATAGCTGGCCCTTCACGTTC	11844	13	clonotype493_consensus_2	GAACGGATCTCCCTGA	2	clonotype493	2	0.000648508	804
	clonotype494	ACCAGTAAGTTCCACA.1	TRUE	ACCAGTAAGTTCCACA-1_contig_1	TRUE	517	IGK	IGKV6-15		IGKJ5	IGKC	TRUE	TRUE	CQQYNSYPLTF	TGTCAGCAATATAACAGCTATCCGCTCACGTTC	5356	6	clonotype494_consensus_2	ACCAGTAAGTTCCACA	2	clonotype494	2	0.000648508	804
	clonotype495	AGATTGCCACAAGTAA.1	TRUE	AGATTGCCACAAGTAA-1_contig_1	TRUE	552	IGL	IGLV2		IGLJ2	IGLC2	TRUE	TRUE	CALWYSTHYVF	TGTGCTCTATGGTACAGCACCCATTATGTTTTC	9986	8	clonotype495_consensus_2	AGATTGCCACAAGTAA	2	clonotype495	2	0.000648508	804
	clonotype496	GGCCGATTCATCATTC.1	TRUE	GGCCGATTCATCATTC-1_contig_1	TRUE	527	IGK	IGKV4-55		IGKJ2	IGKC	TRUE	TRUE	CQQWSSYPYTF	TGCCAGCAGTGGAGTAGTTACCCGTACACGTTC	4590	7	clonotype496_consensus_2	GGCCGATTCATCATTC	2	clonotype496	2	0.000648508	804
	clonotype497	GTCAAGTGTGCCTGTG.1	TRUE	GTCAAGTGTGCCTGTG-1_contig_1	TRUE	509	IGL	IGLV1		IGLJ1	IGLC1	TRUE	TRUE	CALWYSNHWVF	TGTGCTCTATGGTACAGCAACCATTGGGTGTTC	1314	2	clonotype497_consensus_2	GTCAAGTGTGCCTGTG	2	clonotype497	2	0.000648508	804
	clonotype498	TCTCTAAGTGACTACT.1	TRUE	TCTCTAAGTGACTACT-1_contig_2	TRUE	515	IGK	IGKV8-27		IGKJ5	IGKC	TRUE	TRUE	CHQYLSSRTF	TGTCATCAATACCTCTCCTCGCGCACGTTC	8494	10	clonotype498_consensus_2	TCTCTAAGTGACTACT	3	clonotype498	3	0.000972763	804
	clonotype498	TCTCTAAGTGACTACT.1	TRUE	TCTCTAAGTGACTACT-1_contig_1	TRUE	504	IGK	IGKV14-111		IGKJ5	IGKC	TRUE	TRUE	CLQYDEFPLTF	TGTCTACAGTATGATGAGTTTCCTCTCACGTTC	39420	45	clonotype498_consensus_3	TCTCTAAGTGACTACT	3	clonotype498	3	0.000972763	804
	clonotype499	GTAACGTTCCGCGCAA.1	TRUE	GTAACGTTCCGCGCAA-1_contig_1	TRUE	501	IGK	IGKV1-122		IGKJ1	IGKC	TRUE	TRUE	CLQVTHVPWTF	TGCCTCCAAGTTACACATGTCCCGTGGACGTTC	24358	24	clonotype499_consensus_2	GTAACGTTCCGCGCAA	2	clonotype499	2	0.000648508	804
	clonotype5	CCCAGTTAGTCGATAA.1	TRUE	CCCAGTTAGTCGATAA-1_contig_1	TRUE	546	IGK	IGKV3-7		IGKJ1	IGKC	TRUE	TRUE	CQHSWEIPWTF	TGTCAGCACAGTTGGGAGATTCCGTGGACGTTC	23634	25	clonotype5_consensus_1	CCCAGTTAGTCGATAA	38	clonotype5	38	0.0123217	804
	clonotype5	ATGGGAGTCAGAGCTT.1	TRUE	ATGGGAGTCAGAGCTT-1_contig_1	TRUE	508	IGK	IGKV3-7		IGKJ1	IGKC	TRUE	TRUE	CQHSWEIPWTF	TGTCAGCACAGTTGGGAGATTCCGTGGACGTTC	33572	35	clonotype5_consensus_1	ATGGGAGTCAGAGCTT	38	clonotype5	38	0.0123217	804
	clonotype5	CACCAGGCAATGAATG.1	TRUE	CACCAGGCAATGAATG-1_contig_1	TRUE	508	IGK	IGKV3-7		IGKJ1	IGKC	TRUE	TRUE	CQHSWEIPWTF	TGTCAGCACAGTTGGGAGATTCCGTGGACGTTC	7984	7	clonotype5_consensus_1	CACCAGGCAATGAATG	38	clonotype5	38	0.0123217	804
	clonotype5	TTCTTAGCACGGTAGA.1	TRUE	TTCTTAGCACGGTAGA-1_contig_1	TRUE	505	IGK	IGKV3-7		IGKJ1	IGKC	TRUE	TRUE	CQHSWEIPWTF	TGTCAGCACAGTTGGGAGATTCCGTGGACGTTC	15510	17	clonotype5_consensus_1	TTCTTAGCACGGTAGA	38	clonotype5	38	0.0123217	804
	clonotype5	CCCAGTTAGCGGCTTC.1	TRUE	CCCAGTTAGCGGCTTC-1_contig_1	TRUE	505	IGK	IGKV3-7		IGKJ1	IGKC	TRUE	TRUE	CQHSWEIPWTF	TGTCAGCACAGTTGGGAGATTCCGTGGACGTTC	6312	6	clonotype5_consensus_1	CCCAGTTAGCGGCTTC	38	clonotype5	38	0.0123217	804
	clonotype5	AAGCCGCAGCTACCGC.1	TRUE	AAGCCGCAGCTACCGC-1_contig_1	TRUE	538	IGK	IGKV3-7		IGKJ1	IGKC	TRUE	TRUE	CQHSWEIPWTF	TGTCAGCACAGTTGGGAGATTCCGTGGACGTTC	37950	35	clonotype5_consensus_1	AAGCCGCAGCTACCGC	38	clonotype5	38	0.0123217	804
	clonotype5	GGACGTCAGGCAGTCA.1	TRUE	GGACGTCAGGCAGTCA-1_contig_1	TRUE	505	IGK	IGKV3-7		IGKJ1	IGKC	TRUE	TRUE	CQHSWEIPWTF	TGTCAGCACAGTTGGGAGATTCCGTGGACGTTC	23474	23	clonotype5_consensus_1	GGACGTCAGGCAGTCA	38	clonotype5	38	0.0123217	804
	clonotype5	GGGTTGCCAAGACGTG.1	TRUE	GGGTTGCCAAGACGTG-1_contig_1	TRUE	505	IGK	IGKV3-7		IGKJ1	IGKC	TRUE	TRUE	CQHSWEIPWTF	TGTCAGCACAGTTGGGAGATTCCGTGGACGTTC	42384	42	clonotype5_consensus_1	GGGTTGCCAAGACGTG	38	clonotype5	38	0.0123217	804
	clonotype5	AATCGGTCAAGCGTAG.1	TRUE	AATCGGTCAAGCGTAG-1_contig_1	TRUE	508	IGK	IGKV3-7		IGKJ1	IGKC	TRUE	TRUE	CQHSWEIPWTF	TGTCAGCACAGTTGGGAGATTCCGTGGACGTTC	19906	19	clonotype5_consensus_1	AATCGGTCAAGCGTAG	38	clonotype5	38	0.0123217	804
	clonotype5	TCCACACAGGTGGGTT.1	TRUE	TCCACACAGGTGGGTT-1_contig_1	TRUE	498	IGK	IGKV3-7		IGKJ1	IGKC	TRUE	TRUE	CQHSWEIPWTF	TGTCAGCACAGTTGGGAGATTCCGTGGACGTTC	6000	7	clonotype5_consensus_1	TCCACACAGGTGGGTT	38	clonotype5	38	0.0123217	804
	clonotype5	GGCGACTCACTAGTAC.1	TRUE	GGCGACTCACTAGTAC-1_contig_1	TRUE	514	IGK	IGKV3-7		IGKJ1	IGKC	TRUE	TRUE	CQHSWEIPWTF	TGTCAGCACAGTTGGGAGATTCCGTGGACGTTC	18416	18	clonotype5_consensus_1	GGCGACTCACTAGTAC	38	clonotype5	38	0.0123217	804
	clonotype5	TAGCCGGCACGACTCG.1	TRUE	TAGCCGGCACGACTCG-1_contig_1	TRUE	505	IGK	IGKV3-7		IGKJ1	IGKC	TRUE	TRUE	CQHSWEIPWTF	TGTCAGCACAGTTGGGAGATTCCGTGGACGTTC	46732	69	clonotype5_consensus_1	TAGCCGGCACGACTCG	38	clonotype5	38	0.0123217	804
	clonotype5	TCAGATGCAAGAGTCG.1	TRUE	TCAGATGCAAGAGTCG-1_contig_1	TRUE	545	IGK	IGKV3-7		IGKJ1	IGKC	TRUE	TRUE	CQHSWEIPWTF	TGTCAGCACAGTTGGGAGATTCCGTGGACGTTC	17456	19	clonotype5_consensus_1	TCAGATGCAAGAGTCG	38	clonotype5	38	0.0123217	804
	clonotype5	CATTCGCTCTGAGTGT.1	TRUE	CATTCGCTCTGAGTGT-1_contig_1	TRUE	508	IGK	IGKV3-7		IGKJ1	IGKC	TRUE	TRUE	CQHSWEIPWTF	TGTCAGCACAGTTGGGAGATTCCGTGGACGTTC	13122	14	clonotype5_consensus_1	CATTCGCTCTGAGTGT	38	clonotype5	38	0.0123217	804
	clonotype5	CATCGAACACTCTGTC.1	TRUE	CATCGAACACTCTGTC-1_contig_1	TRUE	508	IGK	IGKV3-7		IGKJ1	IGKC	TRUE	TRUE	CQHSWEIPWTF	TGTCAGCACAGTTGGGAGATTCCGTGGACGTTC	28388	30	clonotype5_consensus_1	CATCGAACACTCTGTC	38	clonotype5	38	0.0123217	804
	clonotype5	TACTCGCTCGCACTCT.1	TRUE	TACTCGCTCGCACTCT-1_contig_1	TRUE	526	IGK	IGKV3-7		IGKJ1	IGKC	TRUE	TRUE	CQHSWEIPWTF	TGTCAGCACAGTTGGGAGATTCCGTGGACGTTC	14842	15	clonotype5_consensus_1	TACTCGCTCGCACTCT	38	clonotype5	38	0.0123217	804
	clonotype5	CAGAATCTCTTGAGAC.1	TRUE	CAGAATCTCTTGAGAC-1_contig_1	TRUE	508	IGK	IGKV3-7		IGKJ1	IGKC	TRUE	TRUE	CQHSWEIPWTF	TGTCAGCACAGTTGGGAGATTCCGTGGACGTTC	6672	8	clonotype5_consensus_1	CAGAATCTCTTGAGAC	38	clonotype5	38	0.0123217	804
	clonotype5	CAGATCAGTGATGCCC.1	TRUE	CAGATCAGTGATGCCC-1_contig_1	TRUE	509	IGK	IGKV3-7		IGKJ1	IGKC	TRUE	TRUE	CQHSWEIPWTF	TGTCAGCACAGTTGGGAGATTCCGTGGACGTTC	5158	8	clonotype5_consensus_1	CAGATCAGTGATGCCC	38	clonotype5	38	0.0123217	804
	clonotype5	GTATCTTCATGCAACT.1	TRUE	GTATCTTCATGCAACT-1_contig_1	TRUE	537	IGK	IGKV3-7		IGKJ1	IGKC	TRUE	TRUE	CQHSWEIPWTF	TGTCAGCACAGTTGGGAGATTCCGTGGACGTTC	14560	16	clonotype5_consensus_1	GTATCTTCATGCAACT	38	clonotype5	38	0.0123217	804
	clonotype5	CATGCCTAGTAAGTAC.1	TRUE	CATGCCTAGTAAGTAC-1_contig_1	TRUE	510	IGK	IGKV3-7		IGKJ1	IGKC	TRUE	TRUE	CQHSWEIPWTF	TGTCAGCACAGTTGGGAGATTCCGTGGACGTTC	13090	13	clonotype5_consensus_1	CATGCCTAGTAAGTAC	38	clonotype5	38	0.0123217	804
	clonotype5	ACGCCGATCCTGTACC.1	TRUE	ACGCCGATCCTGTACC-1_contig_1	TRUE	510	IGK	IGKV3-7		IGKJ1	IGKC	TRUE	TRUE	CQHSWEIPWTF	TGTCAGCACAGTTGGGAGATTCCGTGGACGTTC	46754	48	clonotype5_consensus_1	ACGCCGATCCTGTACC	38	clonotype5	38	0.0123217	804
	clonotype5	CATCGGGTCACAGTAC.1	TRUE	CATCGGGTCACAGTAC-1_contig_1	TRUE	508	IGK	IGKV3-7		IGKJ1	IGKC	TRUE	TRUE	CQHSWEIPWTF	TGTCAGCACAGTTGGGAGATTCCGTGGACGTTC	32940	36	clonotype5_consensus_1	CATCGGGTCACAGTAC	38	clonotype5	38	0.0123217	804
	clonotype5	GAGTCCGGTATTCGTG.1	TRUE	GAGTCCGGTATTCGTG-1_contig_1	TRUE	505	IGK	IGKV3-7		IGKJ1	IGKC	TRUE	TRUE	CQHSWEIPWTF	TGTCAGCACAGTTGGGAGATTCCGTGGACGTTC	21026	22	clonotype5_consensus_1	GAGTCCGGTATTCGTG	38	clonotype5	38	0.0123217	804
	clonotype5	CTGTTTACACTGTTAG.1	TRUE	CTGTTTACACTGTTAG-1_contig_1	TRUE	522	IGK	IGKV3-7		IGKJ1	IGKC	TRUE	TRUE	CQHSWEIPWTF	TGTCAGCACAGTTGGGAGATTCCGTGGACGTTC	53336	53	clonotype5_consensus_1	CTGTTTACACTGTTAG	38	clonotype5	38	0.0123217	804
	clonotype5	AGCCTAAAGAGGTAGA.1	TRUE	AGCCTAAAGAGGTAGA-1_contig_1	TRUE	508	IGK	IGKV3-7		IGKJ1	IGKC	TRUE	TRUE	CQHSWEIPWTF	TGTCAGCACAGTTGGGAGATTCCGTGGACGTTC	41230	41	clonotype5_consensus_1	AGCCTAAAGAGGTAGA	38	clonotype5	38	0.0123217	804
	clonotype5	CTTGGCTTCCGTAGTA.1	TRUE	CTTGGCTTCCGTAGTA-1_contig_1	TRUE	508	IGK	IGKV3-7		IGKJ1	IGKC	TRUE	TRUE	CQHSWEIPWTF	TGTCAGCACAGTTGGGAGATTCCGTGGACGTTC	40404	49	clonotype5_consensus_1	CTTGGCTTCCGTAGTA	38	clonotype5	38	0.0123217	804
	clonotype5	CCTCTGATCAGGATCT.1	TRUE	CCTCTGATCAGGATCT-1_contig_1	TRUE	508	IGK	IGKV3-7		IGKJ1	IGKC	TRUE	TRUE	CQHSWEIPWTF	TGTCAGCACAGTTGGGAGATTCCGTGGACGTTC	27410	27	clonotype5_consensus_1	CCTCTGATCAGGATCT	38	clonotype5	38	0.0123217	804
	clonotype5	TGAGCATTCCTTGACC.1	TRUE	TGAGCATTCCTTGACC-1_contig_1	TRUE	505	IGK	IGKV3-7		IGKJ1	IGKC	TRUE	TRUE	CQHSWEIPWTF	TGTCAGCACAGTTGGGAGATTCCGTGGACGTTC	71158	72	clonotype5_consensus_1	TGAGCATTCCTTGACC	38	clonotype5	38	0.0123217	804
	clonotype5	TCTATTGCAAAGGAAG.1	TRUE	TCTATTGCAAAGGAAG-1_contig_1	TRUE	532	IGK	IGKV3-7		IGKJ1	IGKC	TRUE	TRUE	CQHSWEIPWTF	TGTCAGCACAGTTGGGAGATTCCGTGGACGTTC	8024	9	clonotype5_consensus_1	TCTATTGCAAAGGAAG	38	clonotype5	38	0.0123217	804
	clonotype5	AACTCCCAGGGCTCTC.1	TRUE	AACTCCCAGGGCTCTC-1_contig_1	TRUE	508	IGK	IGKV3-7		IGKJ1	IGKC	TRUE	TRUE	CQHSWEIPWTF	TGTCAGCACAGTTGGGAGATTCCGTGGACGTTC	45420	67	clonotype5_consensus_1	AACTCCCAGGGCTCTC	38	clonotype5	38	0.0123217	804
	clonotype5	AAGGTTCGTTGGTTTG.1	TRUE	AAGGTTCGTTGGTTTG-1_contig_1	TRUE	510	IGK	IGKV3-7		IGKJ1	IGKC	TRUE	TRUE	CQHSWEIPWTF	TGTCAGCACAGTTGGGAGATTCCGTGGACGTTC	37600	39	clonotype5_consensus_1	AAGGTTCGTTGGTTTG	38	clonotype5	38	0.0123217	804
	clonotype5	AAACGGGGTCTCCATC.1	TRUE	AAACGGGGTCTCCATC-1_contig_1	TRUE	505	IGK	IGKV3-7		IGKJ1	IGKC	TRUE	TRUE	CQHSWEIPWTF	TGTCAGCACAGTTGGGAGATTCCGTGGACGTTC	22860	27	clonotype5_consensus_1	AAACGGGGTCTCCATC	38	clonotype5	38	0.0123217	804
	clonotype5	TCGCGAGGTCTTGCGG.1	TRUE	TCGCGAGGTCTTGCGG-1_contig_1	TRUE	506	IGK	IGKV3-7		IGKJ1	IGKC	TRUE	TRUE	CQHSWEIPWTF	TGTCAGCACAGTTGGGAGATTCCGTGGACGTTC	47304	49	clonotype5_consensus_1	TCGCGAGGTCTTGCGG	38	clonotype5	38	0.0123217	804
	clonotype5	CTACCCACACCGATAT.1	TRUE	CTACCCACACCGATAT-1_contig_1	TRUE	510	IGK	IGKV3-7		IGKJ1	IGKC	TRUE	TRUE	CQHSWEIPWTF	TGTCAGCACAGTTGGGAGATTCCGTGGACGTTC	18088	19	clonotype5_consensus_1	CTACCCACACCGATAT	38	clonotype5	38	0.0123217	804
	clonotype5	CTGATCCCACTCTGTC.1	TRUE	CTGATCCCACTCTGTC-1_contig_1	TRUE	527	IGK	IGKV3-7		IGKJ1	IGKC	TRUE	TRUE	CQHSWEIPWTF	TGTCAGCACAGTTGGGAGATTCCGTGGACGTTC	32538	34	clonotype5_consensus_1	CTGATCCCACTCTGTC	38	clonotype5	38	0.0123217	804
	clonotype5	GGAATAACATCATCCC.1	TRUE	GGAATAACATCATCCC-1_contig_1	TRUE	542	IGK	IGKV3-7		IGKJ1	IGKC	TRUE	TRUE	CQHSWEIPWTF	TGTCAGCACAGTTGGGAGATTCCGTGGACGTTC	19698	18	clonotype5_consensus_1	GGAATAACATCATCCC	38	clonotype5	38	0.0123217	804
	clonotype5	CAGTCCTTCCGGGTGT.1	TRUE	CAGTCCTTCCGGGTGT-1_contig_1	TRUE	507	IGK	IGKV3-7		IGKJ1	IGKC	TRUE	TRUE	CQHSWEIPWTF	TGTCAGCACAGTTGGGAGATTCCGTGGACGTTC	28146	27	clonotype5_consensus_1	CAGTCCTTCCGGGTGT	38	clonotype5	38	0.0123217	804
	clonotype5	GAACGGAAGTCTTGCA.1	TRUE	GAACGGAAGTCTTGCA-1_contig_1	TRUE	505	IGK	IGKV3-7		IGKJ1	IGKC	TRUE	TRUE	CQHSWEIPWTF	TGTCAGCACAGTTGGGAGATTCCGTGGACGTTC	13454	17	clonotype5_consensus_1	GAACGGAAGTCTTGCA	38	clonotype5	38	0.0123217	804
	clonotype50	GACTACATCATCATTC.1	TRUE	GACTACATCATCATTC-1_contig_1	TRUE	603	IGK	IGKV14-111		IGKJ5	IGKC	TRUE	TRUE	CLQYDEFPLTF	TGTCTACAGTATGATGAGTTTCCGCTCACGTTC	72628	101	clonotype50_consensus_2	GACTACATCATCATTC	9	clonotype50	9	0.00291829	804
	clonotype50	GAAGCAGTCCATGCTC.1	TRUE	GAAGCAGTCCATGCTC-1_contig_1	TRUE	590	IGK	IGKV14-111		IGKJ5	IGKC	TRUE	TRUE	CLQYDEFPLTF	TGTCTACAGTATGATGAGTTTCCGCTCACGTTC	27816	31	clonotype50_consensus_2	GAAGCAGTCCATGCTC	9	clonotype50	9	0.00291829	804
	clonotype50	TGCTGCTCATGGTCTA.1	TRUE	TGCTGCTCATGGTCTA-1_contig_1	TRUE	606	IGK	IGKV14-111		IGKJ5	IGKC	TRUE	TRUE	CLQYDEFPLTF	TGTCTACAGTATGATGAGTTTCCGCTCACGTTC	40038	43	clonotype50_consensus_2	TGCTGCTCATGGTCTA	9	clonotype50	9	0.00291829	804
	clonotype50	ACTGTCCAGTTAGCGG.1	TRUE	ACTGTCCAGTTAGCGG-1_contig_1	TRUE	508	IGK	IGKV14-111		IGKJ5	IGKC	TRUE	TRUE	CLQYDEFPLTF	TGTCTACAGTATGATGAGTTTCCGCTCACGTTC	45656	53	clonotype50_consensus_2	ACTGTCCAGTTAGCGG	9	clonotype50	9	0.00291829	804
	clonotype50	CAGCGACCATGCCTAA.1	TRUE	CAGCGACCATGCCTAA-1_contig_1	TRUE	543	IGK	IGKV14-111		IGKJ5	IGKC	TRUE	TRUE	CLQYDEFPLTF	TGTCTACAGTATGATGAGTTTCCGCTCACGTTC	37934	36	clonotype50_consensus_2	CAGCGACCATGCCTAA	9	clonotype50	9	0.00291829	804
	clonotype50	GCTGCAGCACGAGGTA.1	TRUE	GCTGCAGCACGAGGTA-1_contig_1	TRUE	597	IGK	IGKV14-111		IGKJ5	IGKC	TRUE	TRUE	CLQYDEFPLTF	TGTCTACAGTATGATGAGTTTCCGCTCACGTTC	65774	87	clonotype50_consensus_2	GCTGCAGCACGAGGTA	9	clonotype50	9	0.00291829	804
	clonotype50	TCAACGAGTCGAAAGC.1	TRUE	TCAACGAGTCGAAAGC-1_contig_1	TRUE	615	IGK	IGKV14-111		IGKJ5	IGKC	TRUE	TRUE	CLQYDEFPLTF	TGTCTACAGTATGATGAGTTTCCGCTCACGTTC	32496	40	clonotype50_consensus_2	TCAACGAGTCGAAAGC	9	clonotype50	9	0.00291829	804
	clonotype50	CGGACGTTCGCGATCG.1	TRUE	CGGACGTTCGCGATCG-1_contig_1	TRUE	502	IGK	IGKV14-111		IGKJ5	IGKC	TRUE	TRUE	CLQYDEFPLTF	TGTCTACAGTATGATGAGTTTCCGCTCACGTTC	10428	15	clonotype50_consensus_2	CGGACGTTCGCGATCG	9	clonotype50	9	0.00291829	804
	clonotype500	GCATGTAGTACCGCTG.1	TRUE	GCATGTAGTACCGCTG-1_contig_1	TRUE	531	IGK	IGKV1-110		IGKJ2	IGKC	TRUE	TRUE	CSQSTHVPYTF	TGCTCTCAAAGTACACATGTTCCGTACACGTTC	75716	95	clonotype500_consensus_2	GCATGTAGTACCGCTG	2	clonotype500	2	0.000648508	804
	clonotype501	CGGTTAATCTGGCGTG.1	TRUE	CGGTTAATCTGGCGTG-1_contig_1	TRUE	535	IGK	IGKV8-27		IGKJ1	IGKC	TRUE	TRUE	CHQYLSSRTF	TGTCATCAATACCTCTCCTCGCGGACGTTC	41888	46	clonotype501_consensus_2	CGGTTAATCTGGCGTG	2	clonotype501	2	0.000648508	804
	clonotype502	CCTTTCTCACACCGCA.1	TRUE	CCTTTCTCACACCGCA-1_contig_1	TRUE	519	IGK	IGKV8-24		IGKJ5	IGKC	TRUE	TRUE	CQQHYSTPLTF	TGTCAGCAACATTATAGCACTCCGCTCACGTTC	4482	5	clonotype502_consensus_2	CCTTTCTCACACCGCA	2	clonotype502	2	0.000648508	804
	clonotype503	TACGGGCGTATTACCG.1	TRUE	TACGGGCGTATTACCG-1_contig_1	TRUE	498	IGK	IGKV12-98		IGKJ1	IGKC	TRUE	TRUE	CQQLYSTPWTF	TGTCAACAACTTTACAGTACTCCGTGGACGTTC	12474	16	clonotype503_consensus_2	TACGGGCGTATTACCG	2	clonotype503	2	0.000648508	804
	clonotype504	CAGATCATCCCAAGAT.1	TRUE	CAGATCATCCCAAGAT-1_contig_2	TRUE	495	IGK	IGKV12-46		IGKJ1	IGKC	TRUE	TRUE	CQHFWGTPRTF	TGTCAACATTTTTGGGGTACTCCTCGGACGTTC	11020	13	clonotype504_consensus_2	CAGATCATCCCAAGAT	2	clonotype504	2	0.000648508	804
	clonotype505	GTCACAAAGAAGGACA.1	TRUE	GTCACAAAGAAGGACA-1_contig_2	TRUE	497	IGK	IGKV5-43		IGKJ1	IGKC	TRUE	TRUE	CQQSNSWPRTF	TGTCAACAGAGTAACAGCTGGCCTCGGACGTTC	2680	2	clonotype505_consensus_2	GTCACAAAGAAGGACA	2	clonotype505	2	0.000648508	804
	clonotype506	TTAGGACCAAACCCAT.1	TRUE	TTAGGACCAAACCCAT-1_contig_1	TRUE	496	IGK	IGKV12-44		IGKJ1	IGKC	TRUE	TRUE	CQHHYGTPWTF	TGTCAACATCATTATGGTACTCCGTGGACGTTC	71464	67	clonotype506_consensus_2	TTAGGACCAAACCCAT	2	clonotype506	2	0.000648508	804
	clonotype507	GCGGGTTGTAAGTGTA.1	TRUE	GCGGGTTGTAAGTGTA-1_contig_1	TRUE	495	IGK	IGKV6-17		IGKJ4	IGKC	TRUE	TRUE	CQQHYSTPFTF	TGTCAGCAACATTATAGTACTCCATTCACGTTC	7098	11	clonotype507_consensus_2	GCGGGTTGTAAGTGTA	2	clonotype507	2	0.000648508	804
	clonotype508	CAGCCGAAGTGCGATG.1	TRUE	CAGCCGAAGTGCGATG-1_contig_1	TRUE	495	IGK	IGKV6-17		IGKJ4	IGKC	TRUE	TRUE	CQQHYSTPFTF	TGTCAGCAACATTATAGTACTCCATTCACGTTC	3952	5	clonotype508_consensus_2	CAGCCGAAGTGCGATG	2	clonotype508	2	0.000648508	804
	clonotype509	TACGGTAGTGAGGGAG.1	TRUE	TACGGTAGTGAGGGAG-1_contig_3	TRUE	495	IGK	IGKV6-17		IGKJ4	IGKC	TRUE	TRUE	CQQHYSTPFTF	TGTCAGCAACATTATAGTACTCCATTCACGTTC	4544	5	clonotype509_consensus_3	TACGGTAGTGAGGGAG	3	clonotype509	3	0.000972763	804
	clonotype509	TACGGTAGTGAGGGAG.1	TRUE	TACGGTAGTGAGGGAG-1_contig_1	TRUE	508	IGK	IGKV3-7		IGKJ2	IGKC	TRUE	TRUE	CQHSWEIPYTF	TGTCAGCACAGTTGGGAGATTCCGTACACGTTC	19120	20	clonotype509_consensus_2	TACGGTAGTGAGGGAG	3	clonotype509	3	0.000972763	804
	clonotype51	AAACCTGGTTCCACAA.1	TRUE	AAACCTGGTTCCACAA-1_contig_1	TRUE	501	IGK	IGKV14-126		IGKJ2	IGKC	TRUE	TRUE	CLQHGESPYTF	TGTCTACAGCATGGTGAGAGCCCGTACACGTTC	17918	19	clonotype51_consensus_1	AAACCTGGTTCCACAA	8	clonotype51	8	0.00259403	804
	clonotype51	TCGGGACGTAACGACG.1	TRUE	TCGGGACGTAACGACG-1_contig_1	TRUE	498	IGK	IGKV14-126		IGKJ2	IGKC	TRUE	TRUE	CLQHGESPYTF	TGTCTACAGCATGGTGAGAGCCCGTACACGTTC	30666	32	clonotype51_consensus_1	TCGGGACGTAACGACG	8	clonotype51	8	0.00259403	804
	clonotype51	CTCGTCAAGTGCCATT.1	TRUE	CTCGTCAAGTGCCATT-1_contig_1	TRUE	506	IGK	IGKV14-126		IGKJ2	IGKC	TRUE	TRUE	CLQHGESPYTF	TGTCTACAGCATGGTGAGAGCCCGTACACGTTC	18228	19	clonotype51_consensus_1	CTCGTCAAGTGCCATT	8	clonotype51	8	0.00259403	804
	clonotype51	CGTTCTGGTGTTGAGG.1	TRUE	CGTTCTGGTGTTGAGG-1_contig_1	TRUE	506	IGK	IGKV14-126		IGKJ2	IGKC	TRUE	TRUE	CLQHGESPYTF	TGTCTACAGCATGGTGAGAGCCCGTACACGTTC	32238	35	clonotype51_consensus_1	CGTTCTGGTGTTGAGG	8	clonotype51	8	0.00259403	804
	clonotype51	GTCACGGAGCGATTCT.1	TRUE	GTCACGGAGCGATTCT-1_contig_1	TRUE	502	IGK	IGKV14-126		IGKJ2	IGKC	TRUE	TRUE	CLQHGESPYTF	TGTCTACAGCATGGTGAGAGCCCGTACACGTTC	21800	25	clonotype51_consensus_1	GTCACGGAGCGATTCT	8	clonotype51	8	0.00259403	804
	clonotype51	AGGCCACTCCGCAGTG.1	TRUE	AGGCCACTCCGCAGTG-1_contig_1	TRUE	590	IGK	IGKV14-126		IGKJ2	IGKC	TRUE	TRUE	CLQHGESPYTF	TGTCTACAGCATGGTGAGAGCCCGTACACGTTC	55138	76	clonotype51_consensus_1	AGGCCACTCCGCAGTG	8	clonotype51	8	0.00259403	804
	clonotype51	AGAGCTTGTCTAGCGC.1	TRUE	AGAGCTTGTCTAGCGC-1_contig_1	TRUE	534	IGK	IGKV14-126		IGKJ2	IGKC	TRUE	TRUE	CLQHGESPYTF	TGTCTACAGCATGGTGAGAGCCCGTACACGTTC	66830	113	clonotype51_consensus_1	AGAGCTTGTCTAGCGC	8	clonotype51	8	0.00259403	804
	clonotype51	GACCTGGTCTCCGGTT.1	TRUE	GACCTGGTCTCCGGTT-1_contig_1	TRUE	523	IGK	IGKV14-126		IGKJ2	IGKC	TRUE	TRUE	CLQHGESPYTF	TGTCTACAGCATGGTGAGAGCCCGTACACGTTC	66542	78	clonotype51_consensus_1	GACCTGGTCTCCGGTT	8	clonotype51	8	0.00259403	804
	clonotype510	AGCGTATTCATCACCC.1	TRUE	AGCGTATTCATCACCC-1_contig_2	TRUE	501	IGK	IGKV6-15		IGKJ5	IGKC	TRUE	TRUE	CQQYNSYPLTF	TGTCAGCAATATAACAGCTATCCGCTCACGTTC	2058	2	clonotype510_consensus_2	AGCGTATTCATCACCC	2	clonotype510	2	0.000648508	804
	clonotype511	CCTAGCTGTTTGGGCC.1	TRUE	CCTAGCTGTTTGGGCC-1_contig_1	TRUE	532	IGK	IGKV4-59		IGKJ5	IGKC	TRUE	TRUE	CQQWSSNPLTF	TGCCAGCAGTGGAGTAGTAACCCGCTCACGTTC	25092	25	clonotype511_consensus_2	CCTAGCTGTTTGGGCC	2	clonotype511	2	0.000648508	804
	clonotype512	GAGGTGAAGTTCGCAT.1	TRUE	GAGGTGAAGTTCGCAT-1_contig_1	TRUE	491	IGK	IGKV4-68		IGKJ5	IGKC	TRUE	TRUE	CQQWSSNPLTF	TGCCAGCAGTGGAGTAGTAACCCGCTCACGTTC	3064	5	clonotype512_consensus_2	GAGGTGAAGTTCGCAT	2	clonotype512	2	0.000648508	804
	clonotype513	AGATCTGTCCGATATG.1	TRUE	AGATCTGTCCGATATG-1_contig_1	TRUE	509	IGL	IGLV1		IGLJ1	IGLC1	TRUE	TRUE	CALWYSNHWVF	TGTGCTCTATGGTACAGCAACCACTGGGTGTTC	10860	9	clonotype513_consensus_2	AGATCTGTCCGATATG	2	clonotype513	2	0.000648508	804
	clonotype514	ATGTGTGGTATCAGTC.1	TRUE	ATGTGTGGTATCAGTC-1_contig_1	TRUE	553	IGL	IGLV2		IGLJ2	IGLC2	TRUE	TRUE	CALWYSTHYVF	TGTGCTCTATGGTACAGCACCCATTATGTTTTC	10312	11	clonotype514_consensus_2	ATGTGTGGTATCAGTC	2	clonotype514	2	0.000648508	804
	clonotype515	GGCTGGTCAGCTGCAC.1	TRUE	GGCTGGTCAGCTGCAC-1_contig_2	TRUE	509	IGL	IGLV1		IGLJ1	IGLC1	TRUE	TRUE	CALWYSNHLVF	TGTGCTCTATGGTACAGCAACCATTTGGTGTTC	4750	4	clonotype515_consensus_2	GGCTGGTCAGCTGCAC	2	clonotype515	2	0.000648508	804
[truncated: 728 more rows]

## Sheet: B1A_neg
raw_clonotype_id	barcode	is_cell	contig_id	high_confidence	length	chain	v_gene	d_gene	j_gene	c_gene	full_length	productive	cdr3	cdr3_nt	reads	umis	raw_consensus_id	newbarcode	Freq	my.raw_clonotype_id	clonotype.Freq	proportion	total.colonotype
[truncated: 2,080 more rows]

[truncated: 4 more sheets: MZ_pos, MZ_neg, FO_pos, FO_neg]
