# Supplementary material for: Secreted IgM modulates IL-10 expression in B cells
Source: Nat Commun. 2024 Jan 5;15:324. doi: 10.1038/s41467-023-44382-w (PMC10773282; doi:10.1038/s41467-023-44382-w)
Supplement: Supplementary file 6 — Source Data [file 41467_2023_44382_MOESM6_ESM.xlsx]

## Sheet: Fig 1a
Figure 1a
Serum IL-10 (pg/mL)
WT	sIgM−/−
14.26	20.779
6.657	20.482
29.827	44.802
6.16	32.521
3.807	33.447
20.586	22.844
0	4.46009
0	17.7232
0	9.65606
12.2419	7.7932

## Sheet: Fig 1b
Figure 1b
Spleen			Subiliac LN
WT	sIgM−/−		WT	sIgM−/−
3.9416e-06	8.2812e-05		0.00025786	0.00024915
6.7847e-05	7.4279e-05		5.9259e-05	0.00045333
3.9353e-05	0.00066024		2.9828e-05	0.00043
8.7434e-06	0.00049236		0.00011518	0.00027687
8.3417e-05	0.00075061		1.5436e-05	0.00029057
3.354e-05	0.00231379		0.00015764	0.0004248
7.6175e-06	0.0010857		0.00021029	0.00034105
8.168e-05	0.00217067		0.00035669	0.00039207
0.00015591	0.00177597		0.00016863	0.00025427
0.00018101			0.00015543	0.000331

## Sheet: Fig 1d
Figure 1d
Percent IL-10+ of total B cells
Spleen			Subiliac LN			mesenteric LN
WT	sIgM−/−		WT	sIgM−/−		WT	sIgM−/−
2.89	20		0.97	7.15		1.27	8.94
2.96	23.1		0.85	7.63		1.22	8.72
2.46	24		0.99	6.78		1.24	8.21
2.87	32		2	14		2.25	16.2
3.28	30.1		2.43	10.6		2.65	14.2
4.74	32.4		3.71	14.2		3.14	14.3
4.39	30.5		3.51	14.4		3.35	12.9
3.57	24.1		1.75	10.3		1.48	14.4
4.53	28.2		1.21	10.6		1.6	12
4.19	27.6		1.2	10.4		1.45	12.7
4.02	30		2.4	9.95		1.4	14.4
Number of IL-10+ B cells
Spleen			Subiliac LN			mesenteric LN
WT	sIgM−/−		WT	sIgM−/−		WT	sIgM−/−
580000	6680000		19200	53300		42400	246000
1310000	5420000		13200	44100		33900	171000
805000	8270000		24200	73300		55100	89600
1040000	10900000		18100	142000		74500	468000
1130000	8500000		87100	181000		90800	228000
2740000	11000000		140000	311000		65900	289000
1710000	10100000		10100	170000		85900	345000
2460000	6180000		20700	98300		183000	421000
1450000	10400000		50500	198000		96300	279000
1010000	7660000		17800	166000		61400	340000
795000	9500000		11300	93200		49000	305000

## Sheet: Fig 1f
Figure 1f
Percent IL-10+ of total B cells
Spleen			Subiliac LN			mesenteric LN
IL10GFP	sIgM−/−IL-10GFP		IL10GFP	sIgM−/−IL-10GFP		IL10GFP	sIgM−/−IL-10GFP
0.97	13		0.57	4.07		1.34	4.62
1.04	12.3		1.02	4.05		1.12	4.47
1.13	10.3		0.77	3.54		1.12	3.95
1.14	12.1		0.92	3.82		1.62	4
2.36	18.7		0.37	3.06		0.93	4.24
3.49	18.1		0.28	2.26		0.71	3.88
3.41	16.9		0.36	2.05		0.79	3.15
3.85	18.4		0.23	3.1		0.6	3.06
1.5	11.5		0.31	2.74		1.08	3.46
1.61	11.5
1.58	9.6
1.75	9.79
1.7	12
Number of IL-10+ B cells
Spleen			Subiliac LN			mesenteric LN
IL10GFP	sIgM−/−IL-10GFP		IL10GFP	sIgM−/−IL-10GFP		IL10GFP	sIgM−/−IL-10GFP
282000	881000		11800	71200		29600	228000
262000	1160000		36700	72800		15800	146000
465000	5350000		19400	36500		21800	150000
227000	3110000		24800	72800		36200	120000
1180000	6190000		13100	36600		13100	58100
1410000	4830000		4800	43600		24500	48400
1700000	4660000		10000	50000		27600	77700
1070000	4180000		4440	31200		10300	44600
247000	1430000		4040	17800		21800	67300
506000	2610000
527000	2420000
544000	2020000
578000	2100000

## Sheet: Fig 2a
Figure 2a
Percent IL-10+ of each B cell subset
B1			T1			T2			T2-MZP			MZ			FO
WT	sIgM−/−		WT	sIgM−/−		WT	sIgM−/−		WT	sIgM−/−		WT	sIgM−/−		WT	sIgM−/−
65	70		1.99	5.47		3.54	24.3		3.95	21.1		15.1	50.4		0.92	6.15
64.8	70.7		2.14	6.31		3.76	28		3.1	26.5		12.2	52.5		0.82	8.19
58.4	72.8		1.41	7.01		2.89	30.2		2.56	25.8		9.66	54.5		0.78	7.72
60.2	84.3		1.45	6.25		9.04	53.3		3.61	40.6		13.4	64.6		0.88	16.1
61.9	84.9		1.14	7		12.1	49.4		6.31	37.3		13.3	63.2		1.63	14
64.5	85.6		1.63	7.85		12.2	55.5		8.61	40.9		13.8	62.5		3.03	16.2
64.3	84.7		0.91	7.91		6.26	48.3		5.44	37.5		12.6	62		2.35	14.5
75.9	83.7		1.42	3.44		6.16	31.3		3.66	27.1		17.9	58.8		0.74	9.23
77	86.1		1.36	6.03		6.47	39.3		3.4	24.5		17.7	61.6		0.85	8.74
71	83.2		1.53	7.03		6.35	36.4		3.51	22.7		19.5	58.4		0.86	8.1
68	87.2		1.83	4.3		6.96	37.2		3.43	30		17.2	63.8		0.65	10.5
Number of IL-10+ of each B cell subset
B1			T1			T2			T2-MZP			MZ			FO
WT	sIgM−/−		WT	sIgM−/−		WT	sIgM−/−		WT	sIgM−/−		WT	sIgM−/−		WT	sIgM−/−
137000	1890000		41400	238000		27500	481000		9640	101000		96800	1300000		128000	896000
329000	1610000		91800	217000		64400	348000		17300	71800		235000	836000		248000	800000
215000	2350000		35800	309000		38700	624000		16600	122000		155000	1450000		174000	1120000
213000	2600000		85100	289000		123000	915000		30300	298000		182000	1790000		194000	2440000
232000	1990000		42800	241000		73300	579000		31600	158000		147000	1220000		406000	1860000
466000	2550000		90600	362000		152000	955000		85900	213000		287000	1570000		1270000	2440000
393000	2490000		34800	340000		84300	794000		72200	171000		345000	1530000		596000	2040000
767000	1540000		108000	166000		144000	291000		56100	77700		455000	809000		362000	995000
491000	2380000		60900	320000		122000	596000		27800	136000		320000	1740000		171000	1350000
299000	2070000		40400	216000		72500	325000		20300	71900		231000	1060000		142000	990000
217000	2400000		28700	180000		52100	414000		14800	172000		206000	1530000		88600	1460000

## Sheet: Fig 2b
Figure 2b
Percent IL-10+ B cell per Hardy Fraction (Bone Marrow)
Fraction A			Fraction B			Fraction C-C'			Fraction D			Fraction E			Fraction F
IL10GFP	sIgM−/−IL-10GFP		IL10GFP	sIgM−/−IL-10GFP		IL10GFP	sIgM−/−IL-10GFP		IL10GFP	sIgM−/−IL-10GFP		IL10GFP	sIgM−/−IL-10GFP		IL10GFP	sIgM−/−IL-10GFP
1.25	1.73		2.27	3.07		2.86	1.67		0.31	0.3		2.58	7.92		1.65	12.5
1.5	2.23		2.78	4.95		2.54	2.28		0.46	0.54		2.59	11.1		1.53	12.9
1.71	1.84		3.11	4.04		2.09	3.1		0.76	0.52		3.7	7.54		2.18	7.86
2.4	1.54		3.19	6.49		1.66	2.48		0.73	0.44		2.83	8.69		1.8	10.4
0.76	1.31		3.3	5.81		1.66	2.18		0.59	0.46		2.88	8.48		2.03	8.85
0.23	0.75		1.15	1.55		2.33	1.58		0.56	0.45		1.87	10.2		1.55	8.73
0.15	0.25		1.07	1.79		3.11	1.71		0.46	0.33		2.14	7.13		1.46	7.87
0.21	0.45		0.76	2.12		1.75	1.7		0.43	0.49		1.52	8.54		1.19	9.44
0.24	0.66		0.71	1.47		1.71	1.59		0.34	0.5		1.71	9.15		1.08	9.91
	0.55			2.2			1.69			0.42			10.1			9.68

## Sheet: Fig 2c
Figure 2c
% TIM1+ of total B cells			% CD1dhi CD5+ of total B cells			% CD9+ of total B cells
IL10GFP	sIgM−/−IL-10GFP		IL10GFP	sIgM−/−IL-10GFP		IL10GFP	sIgM−/−IL-10GFP
2.27	6.65		0.53	0.92		17.5	49.2
1.85	7.12		0.5	0.37		13.5	38.7
2.58	8.68		0.53	1.05		17.8	41.4
2.44	5.81		0.18	0.52		17.5	41.5
3.12	6.95		0.31	0.56		13.6	47.1
1.56	4.39		0.35	1.31		20.1	47.5
1.78	4.99		0.25	0.39		17.4	45
1.56	4.05		0.28	0.52		19.3	46.9
1.42	3.97		0.45	0.76		13.8	41.2
0.98	2.92		0.69	0.57		14.2	40.2
			0.64	1.08		13.1	34.6
			0.59	0.64		15.2	36.6
			0.42	0.63		17.2	39.7

## Sheet: Fig 2d
Figure 2d
% IL-10+ of TIM1+ B cells			% IL-10+ of CD1dhi CD5+ B cells			% IL-10+ of CD9+ B cells
IL10GFP	sIgM−/−IL-10GFP		IL10GFP	sIgM−/−IL-10GFP		IL10GFP	sIgM−/−IL-10GFP
17.5	52.1		25.7	55.8		13.7	59.6
19	53.6		19.9	49.2		21.3	60.8
12.7	55.1		26.7	57.2		21.9	56.9
15.5	49.4		33.9	63.5		20.4	59.4
18.6	52.5		33.7	67.8		18	56.8
21.1	59.2		30.4	70.7		16.1	58.6
18.2	61.2		30.3	64.1		20.2	60.4
19	61.2		35.8	68		19.7	55.3
13.8	59.9		39.9	80.8		19.7	52.9
19.8	58		39.2	80.7
			43.3	77.9
			38.1	81.5
			47.6	71.2

## Sheet: Fig 2e
Figure 2e
% TIM1+ of IL-10+ B cells			% CD1dhi CD5+ of IL-10+ B cells			% CD9+ of IL-10+ B cells
IL10GFP	sIgM−/−IL-10GFP		IL10GFP	sIgM−/−IL-10GFP		IL10GFP	sIgM−/−IL-10GFP
26.2	35.6		7.01	3.66		79.4	91.4
25.9	37.2		8.4	1.59		62.6	90.8
29.4	29.8		7.2	5.01		69.5	88.5
29.7	39.5		2.43	1.77		68.2	91
31.2	39		3.44	1.66		82.61	94.41
30.9	50.8		4.33	3.63		82.72	95
36.1	48.7		3.57	1.35		88.63	86.29
40.4	47.8		3.49	1.73		84.81	93.53
38.1	49.4		4.95	2.61		88.97	93.86
39.4	48.1		6.95	2.1
			8.74	3.52
			8.36	2.03
			7.37	1.49

## Sheet: Fig 2f
Figure 2f
% Blimp-1+ (of CD45+CD3−F4/80−IgD−)			% Blimp-1+ (of IL-10+ B cells)
Blimp-1GFPsIgMhet or WT	Blimp-1GFPsIgM−/−		Blimp-1GFPsIgMhet or WT	Blimp-1GFPsIgM−/−
0.18	0.29		2.06	1.39
0.17	0.38		4.97	3.31
0.62	0.35		2.23	2.28
1.46	0.97		0.83	1.43
0.52	0.92		0.42	2.09
1.68	1.81		0.39	0.31
1.24	2.03		0.45	0.47
1.83	0.97		0.73	0.83
1.78			0.89
0.63			1.09
0.73			0.64
0.72			0.15
0.58			0.13

[truncated: 19 more sheets: Fig 3a, Fig 3b, Fig 4a, Fig 4b, Fig 4c, Fig 4d, Fig 4f, Fig 4g, Fig 4h, Fig 4i, Fig 5a, Fig 5b, S Fig 2a, S Fig. 2b, S Fig 2c, S Fig 2d, S Fig 5a, S Fig 5b, S Fig 5c]
